# Supplementary material for: Transcriptomic analysis and carbohydrate metabolism-related enzyme expression across different pH values in Rhizopus delemar
Source: Front Microbiol. 2024 Mar 6;15:1359830. doi: 10.3389/fmicb.2024.1359830 (PMC10953822; doi:10.3389/fmicb.2024.1359830)
Supplement: Supplementary file 2 [file Data_Sheet_1.xlsx]

## Sheet: pH 4 vs. 7
Differently Expressed Genes Analysis
pH 4 vs. 7 (UP)							pH 4 vs. 7 (DOWN)
ID	baseMean	foldChange	log2FoldChange	pvalue	Annotation		ID	baseMean	foldChange	log2FoldChange	pvalue	Annotation
G6F53_009013	378.988	174.65	7.44833	2.82336e-18	uncharacterized protein PYUK71.03c-like isoform X1		G6F53_002340	32.3186	0.0574943	-4.12044	0.0319797	12-oxophytodienoate reductase
G6F53_003097	23.9903	148.849	7.21771	0.00225284	serine/threonine-protein kinase PAK 1		G6F53_012500	502.987	0.110267	-3.18093	0.00534207	unnamed protein product
G6F53_003201	48.6041	127.316	6.99227	2.88785e-10	5'-nucleotidase domain-containing protein		G6F53_000024	94.01	0.124878	-3.00141	0.000831639	cAMP-dependent protein kinase type 2
G6F53_007702	11.2454	88.065	6.4605	0.00329541	Transforming growth factor-beta-induced protein		G6F53_008698	1947.5	0.134385	-2.89555	0.0248596	CTP synthase 1-like
G6F53_007454	91.0793	76.8498	6.26397	4.06436e-12	ABC transporter G family member		G6F53_009850	516.301	0.139811	-2.83845	0.000822308	ABC transporter G family member
G6F53_002361	44.1625	63.9147	5.99808	4.79528e-07	protein ROOT HAIR DEFECTIVE 3		G6F53_008941	327.497	0.146939	-2.76671	0.0209887	unnamed protein product
G6F53_000105	20.3288	62.4891	5.96553	0.00441849	mesaconyl-C(4)-CoA hydratase-like		G6F53_001986	2623.88	0.150662	-2.73061	0.0342267	unnamed protein product
G6F53_009561	1915.75	62.0671	5.95576	0.00173932	unnamed protein product		G6F53_006089	331.714	0.162029	-2.62568	0.0375487	G patch domain-containing protein
G6F53_006576	20.9612	50.9756	5.67174	4.41936e-06	coiled-coil domain-containing protein		G6F53_004684	674.689	0.162552	-2.62103	0.00666188	protein SDA1 homolog
G6F53_002255	7.6683	49.8621	5.63987	0.00189964	tigger transposable element-derived protein		G6F53_008147	1033.7	0.164847	-2.6008	0.00581375	DEAD-box ATP-dependent RNA helicase
G6F53_007355	451.804	46.5967	5.54216	0.0124365	hypothetical protein		G6F53_003099	1159.79	0.165467	-2.59538	0.00222138	protein arginine N-methyltransferase
G6F53_007984	11.0241	42.6558	5.41467	0.0349436	hypothetical protein		G6F53_005276	455.569	0.166255	-2.58853	0.00242142	ESF1 homolog
G6F53_008476	212.25	41.6137	5.37899	5.02574e-12	cyclic AMP-dependent transcription factor ATF-7-like		G6F53_007071	235.233	0.166479	-2.58659	0.00425914	rRNA-processing protein EBP2
G6F53_004549	4989.8	41.2783	5.36731	0.0263691	hypothetical protein		G6F53_009286	473.433	0.167263	-2.57981	0.00809442	U3 small nucleolar RNA-associated protein
G6F53_003536	45.1742	39.9924	5.32165	2.18975e-05	hypothetical protein		G6F53_004472	700.444	0.170122	-2.55536	0.00769684	ribosome biogenesis protein
G6F53_007526	10.0122	38.6488	5.27235	0.0186905	neuronal-specific septin-3-like		G6F53_009757	1041.51	0.171865	-2.54066	0.00590249	pescadillo homolog
G6F53_008345	27.4611	36.1771	5.17701	0.00407699	uncharacterized protein		G6F53_005912	393.878	0.172176	-2.53804	0.000817682	probable ATP-dependent RNA helicase DDX10
G6F53_000244	78.5806	35.5823	5.15309	6.3941e-05	Transforming growth factor-beta-induced protein		G6F53_003289	543.215	0.174273	-2.52058	0.0126314	Partner Of NOB1 Homolog
G6F53_005898	5.26096	33.8948	5.08299	0.0454592	cell division control protein		G6F53_011967	2712.64	0.176709	-2.50056	0.0275808	RNA-binding motif protein 39
G6F53_009583	52.2418	32.0111	5.0005	0.00011356	Receptor-type tyrosine-protein		G6F53_009315	66.6446	0.177292	-2.4958	0.00200622	DNA-directed RNA polymerases I, II, and III subunit RPABC3-like
G6F53_009129	9.10468	31.8656	4.99393	0.012026	uncharacterized protein		G6F53_006648	175.304	0.178481	-2.48616	0.00137182	unnamed protein product
G6F53_003325	79.7828	30.7618	4.94307	0.000317675	alcohol dehydrogenase [NADP(+)] A-like isoform X1		G6F53_009614	230.909	0.178897	-2.4828	0.00339425	U3 small nucleolar RNA-associated protein 6 homolog
G6F53_010430	212.444	30.1038	4.91187	0.0425487	unnamed protein product		G6F53_007546	188.455	0.180546	-2.46956	0.00281738	LOW QUALITY PROTEIN: protein RRP5 homolog
G6F53_011999	2554.15	29.8731	4.90078	6.86076e-12	reticulon-1-A isoform X10		G6F53_006202	175.369	0.181387	-2.46286	0.00368332	importin-7-like
G6F53_004806	367.151	29.4856	4.88194	3.82465e-11	Cu/Zn-superoxide dismutase		G6F53_012894	401.38	0.18156	-2.46148	0.00360196	DNA-directed RNA polymerases I and III subunit RPAC1
G6F53_000622	942.011	29.4175	4.8786	4.55351e-12	transforming growth factor-beta-induced protein		G6F53_010160	73.8811	0.181706	-2.46032	0.00312797	uncharacterized protein C7orf50 homolog
G6F53_000139	33.0841	25.7269	4.68521	0.0478667	adenylate cyclase		G6F53_004222	200.449	0.189763	-2.39773	0.00217852	EHB01598.1 Nucleolar protein 8
G6F53_001978	10.5414	25.1386	4.65183	0.000832783	CAF1116442.1 unnamed protein product		G6F53_002323	15.4319	0.191274	-2.38629	0.02641	KAF5271522.1 hypothetical protein FQR65_LT05142
G6F53_012557	82.0163	24.5938	4.62022	0.00413564	CAG2201233.1 unnamed protein product		G6F53_010713	140.524	0.193714	-2.368	0.00185053	ribosomal RNA-processing protein 7 homolog A-like isoform X2
G6F53_014032	6.45222	24.5511	4.61771	0.0124765	hypothetical protein		G6F53_001302	118.594	0.193958	-2.36619	0.00276069	U3 small nucleolar ribonucleoprotein protein
G6F53_007669	23.0322	24.2013	4.59701	0.00211676	Calcium/calmodulin-dependent protein		G6F53_004649	21.1377	0.194942	-2.35888	0.0432938	acyl-coenzyme A thioesterase 8-like
G6F53_001846	155.376	22.7094	4.50521	1.64502e-06	glutathione reductase-like		G6F53_004038	388.192	0.195775	-2.35273	0.00232895	probable 18S rRNA (guanine-N(7))-methyltransferase
G6F53_000719	29.1123	22.5895	4.49758	0.000874947	cytochrome c oxidase subunit NDUFA4		G6F53_011375	656.055	0.196052	-2.35069	0.014061	tRNA-dihydrouridine(16/17) synthase [NAD(P)(+)]-like
G6F53_008927	14.1112	21.6967	4.43941	0.0200076	unnamed protein product		G6F53_006200	1272.95	0.197053	-2.34334	0.00173184	KAF6202169.1 hypothetical protein
G6F53_013005	7.26294	21.683	4.43849	0.014801	Transposable element Tc1 transposase		G6F53_012986	158.187	0.198967	-2.3294	0.0136353	DNA-directed RNA polymerase I subunit RPA2
G6F53_005826	9.23255	21.3755	4.41789	0.00437853	unnamed protein product, partial		G6F53_011673	250.266	0.199086	-2.32853	0.00148733	probable dimethyladenosine transferase
G6F53_002507	7.13384	21.2798	4.41141	0.0169938	polygalacturonase-like		G6F53_006522	387.013	0.199266	-2.32723	0.00229243	MKI67 FHA domain-interacting nucleolar phosphoprotein-like
G6F53_007010	27.4962	19.8745	4.31284	0.00854617	endoplasmic reticulum mannosyl-oligosaccharide 1,2-alpha-mannosidase		G6F53_009591	1273.12	0.199577	-2.32498	0.0387312	proliferation-associated protein 2G4-like
G6F53_013308	26.9339	19.6306	4.29504	0.0365246	Transposon Ty3-I Gag-Pol polyprotein		G6F53_003709	128.408	0.201206	-2.31326	0.00328488	ribosome biogenesis protein BRX1 homolog
G6F53_004709	175.758	18.8266	4.2347	0.00543753	glucose-6-phosphate 1-dehydrogenase-like		G6F53_009055	945.586	0.20213	-2.30664	0.0042479	pre-rRNA-processing protein TSR1 homolog
G6F53_002218	5.89976	17.4256	4.12314	0.0161516	polygalacturonase-like, partial		G6F53_002588	407.433	0.202739	-2.30231	0.0016832	DDB1- and CUL4-associated factor 13
G6F53_007823	73.9356	16.9359	4.08201	0.0455185	chitinase A1-like		G6F53_002854	316.006	0.203113	-2.29965	0.00211943	tRNA (adenine(58)-N(1))-methyltransferase catalytic subunit TRMT61A
G6F53_012219	1803.24	16.6894	4.06086	4.47891e-07	unnamed protein product		G6F53_005428	659.962	0.203687	-2.29558	0.00259548	protein RRP5 homolog isoform X2
G6F53_002046	410.46	16.1097	4.00985	1.28109e-06	Phenylalanine-4-hydroxylase		G6F53_000155	841.96	0.203717	-2.29537	0.00267669	pumilio homolog 3
G6F53_010026	16880.9	16.0433	4.0039	2.92216e-05	hypothetical protein		G6F53_005926	838.111	0.203896	-2.2941	0.00454567	RNA cytidine acetyltransferase-like
G6F53_001593	6.80544	15.8749	3.98867	0.0158313	hypothetical protein		G6F53_005162	853.131	0.203975	-2.29354	0.00890063	eukaryotic translation initiation factor 4 gamma 3 isoform X4
G6F53_008723	6.94806	15.2416	3.92994	0.0128678	unnamed protein product		G6F53_002003	325.744	0.204437	-2.29027	0.0020284	ribosomal L1 domain-containing protein 1
G6F53_001040	35.5817	14.7241	3.88011	0.0034779	cAMP-dependent protein		G6F53_003446	305.288	0.20483	-2.2875	0.00301605	ATP-dependent RNA helicase MAK5
G6F53_000863	371.196	14.6408	3.87193	6.40644e-08	putative glutamate synthas		G6F53_010879	224.381	0.205463	-2.28305	0.0304891	CAF1043706.1 unnamed protein product
G6F53_004405	14.8028	14.3131	3.83927	0.00140506	hypothetical protein		G6F53_006581	560.669	0.207509	-2.26875	0.0120663	nucleolar complex protein 2 homolog
G6F53_009886	26.8698	14.2858	3.83651	0.0286332	unnamed protein product		G6F53_001035	171.444	0.208092	-2.2647	0.00290047	60S ribosome subunit biogenesis protein NIP7 homolog
G6F53_006532	378.198	13.488	3.7536	0.00319887	transcription factor IIIA-like		G6F53_003662	1010.26	0.208244	-2.26366	0.0153986	elongation of fatty acids protein
G6F53_007239	134.893	13.3273	3.73632	0.000551222	heat shock factor 1		G6F53_001428	211.647	0.208428	-2.26238	0.0248567	RMX40035.1 hypothetical protein pdam_00018021
G6F53_001757	7.58252	13.3188	3.73539	0.018218	pH and SEC7 domain-containing protein		G6F53_014033	48.8683	0.20861	-2.26112	0.0118246	uncharacterized protein LOC121376369
G6F53_006972	324.739	12.8449	3.68313	0.0386044	unnamed protein product		G6F53_003270	575.22	0.208896	-2.25914	0.00298776	XP_031550698.1 WD repeat-containing protein 43-like
G6F53_005204	7.9812	12.3639	3.62806	0.0375598	PAS domain-containing serine/threonine-protein		G6F53_005389	300.598	0.209847	-2.25259	0.00258757	XP_027044075.1 surfeit locus protein 6 homolog
G6F53_007804	8.03529	12.2475	3.61442	0.0248525	metalloendopeptidase OMA1-like protein		G6F53_004982	127.6	0.211397	-2.24197	0.0434531	XP_002071184.1 lysosomal aspartic protease
G6F53_004598	10071.8	12.0315	3.58875	3.69652e-05	glycogen phosphorylase		G6F53_010214	162.319	0.212285	-2.23592	0.00304729	serine/threonine-protein kinase 32A-like
G6F53_008533	9.13468	11.9603	3.58018	0.0107849	mutS protein homolog 5		G6F53_010360	1020.08	0.213449	-2.22804	0.0140106	glutamate-rich WD repeat-containing protein
G6F53_011766	11.0474	11.8597	3.56799	0.0110784	vomeronasal type-2 receptor 26-like		G6F53_000412	439.299	0.213671	-2.22654	0.00273361	ATP-dependent RNA helicase DDX18
G6F53_007053	7.0307	11.6895	3.54715	0.0175545	cytochrome P450 4d8-like		G6F53_004831	920.452	0.215263	-2.21583	0.00264997	nucleolar GTP-binding protein
G6F53_003930	32.2268	11.6116	3.5375	0.0145974	unnamed protein product		G6F53_009422	192.655	0.215587	-2.21366	0.00732096	uncharacterized protein
G6F53_013853	16.9452	11.4221	3.51375	0.00158284	unnamed protein product		G6F53_000659	241.829	0.21584	-2.21197	0.00238302	tRNA (adenine(58)-N(1))-methyltransferase non-catalytic subunit TRM6
G6F53_003669	114.258	11.304	3.49877	0.0348226	heat shock factor protein isoform X2		G6F53_005547	192.229	0.216347	-2.20858	0.0383294	12-oxophytodienoate reductase 1-like
G6F53_005301	34.6429	10.6974	3.41918	9.57043e-05	Non-specific serine/threonine protein kinase		G6F53_000390	534.594	0.216587	-2.20698	0.00995363	RNA-binding protein 28 isoform X2
G6F53_005024	289.596	10.5644	3.40113	0.00571685	FBXW7 [Mytilus coruscus]		G6F53_001663	28994.4	0.219079	-2.19047	0.0208585	unnamed protein product
G6F53_002548	35.589	10.5515	3.39938	0.0266399	putative tricarboxylate transport protein, mitochondrial		G6F53_003792	445.509	0.219228	-2.1895	0.00519089	probable ATP-dependent RNA helicase DDX27
G6F53_002456	249.25	10.4797	3.38952	0.00557531	hypothetical protein		G6F53_008960	46.4764	0.220006	-2.18438	0.0151577	U3 small nucleolar ribonucleoprotein protein IMP4-like
G6F53_010876	22.0969	10.4293	3.38258	0.000549039	phospho-2-dehydro-3-deoxyheptonate aldolase, phenylalanine-inhibited		G6F53_007221	155.084	0.220141	-2.1835	0.00537274	rRNA-processing protein fcf2 isoform X1
G6F53_009598	15.9132	9.85762	3.30124	0.0259793	uncharacterized protein LOC120935768		G6F53_005110	636.473	0.220617	-2.18038	0.00974569	U3 small nucleolar RNA-associated protein 4 homolog
G6F53_012395	46.6661	9.77166	3.2886	0.0439658	polygalacturonase-like, partial		G6F53_001151	238.765	0.22204	-2.17111	0.00312674	RRP15-like protein
G6F53_006482	12.4814	9.61541	3.26535	0.0120637	Cyclin-Y-like protein		G6F53_002499	617.819	0.222319	-2.16929	0.00732937	zinc finger protein
G6F53_009213	25.4017	9.50905	3.2493	0.0286546	pathogenesis-related protein		G6F53_001682	142.616	0.222599	-2.16748	0.0352594	zinc finger protein
G6F53_011036	1997.08	9.37269	3.22846	1.77773e-05	Cathepsin E		G6F53_000976	714.432	0.223224	-2.16344	0.00372729	pre-rRNA processing protein FTSJ3-like
G6F53_010299	948.569	9.06851	3.18087	0.0165371	phospho-2-dehydro-3-deoxyheptonate aldolase, phenylalanine-inhibited		G6F53_001559	336.316	0.224431	-2.15566	0.00466871	ribosome biogenesis protein BRX1 homolog
G6F53_011450	48.8192	8.92896	3.15849	0.00399233	AGAP008490-PA-like protein		G6F53_009771	270.961	0.225199	-2.15073	0.00318551	something about silencing protein
G6F53_007011	7.26928	8.9197	3.157	0.0231853	chitin synthase 1-like		G6F53_004293	729.215	0.225217	-2.15061	0.011369	dnaJ homolog subfamily C member 7-like
G6F53_001853	50.3627	8.91576	3.15636	0.0480974	uncharacterized protein		G6F53_000197	341.644	0.225309	-2.15002	0.00307184	protein KRI1 homolog
G6F53_010125	220.068	8.59093	3.10281	0.014088	phospholipase D2		G6F53_002034	1738.71	0.225625	-2.148	0.0240815	importin-4-like
G6F53_008724	1464.75	8.35206	3.06213	0.0457602	H(+)/Cl(-) exchange transporter 4-like		G6F53_002875	1611.37	0.225652	-2.14783	0.0360519	nucleolar GTP-binding protein
G6F53_010474	20.6047	8.02174	3.00391	0.00394585	tigger transposable element-derived protein 6-like		G6F53_000044	328.489	0.226346	-2.1434	0.00417484	hypothetical protein
G6F53_003704	14.7049	7.91082	2.98383	0.0269868	protein O-mannosyl-transferase		G6F53_006621	308.51	0.226815	-2.14041	0.0049057	WD repeat-containing protein 43-like
G6F53_009904	58.7038	7.84132	2.9711	0.0194661	RhoA protein		G6F53_003098	682.958	0.227352	-2.137	0.00427043	DNA-directed RNA polymerase I subunit RPA49
G6F53_012004	201.996	7.7009	2.94503	0.00273237	paired box protein Pax-3-B-like		G6F53_008006	76.986	0.227468	-2.13626	0.00693514	RNA 3&apos;-terminal phosphate cyclase-like protein
G6F53_009227	175.861	7.61741	2.9293	0.0150958	Gcsh protein		G6F53_006884	381.492	0.228854	-2.1275	0.00815805	probable RNA-binding protein
G6F53_003604	674.789	7.48557	2.90411	0.00683157	protein SPT23-like, partial		G6F53_003142	1162.63	0.229902	-2.12091	0.00341463	myb-binding protein 1A-like protein
G6F53_000031	26.7598	7.38345	2.88429	0.0460018	phospholipase B1, membrane-associated-like		G6F53_012108	378.195	0.22993	-2.12074	0.00348117	hypothetical protein
G6F53_009533	5046.83	7.33566	2.87493	0.0149151	Kinesin protein		G6F53_004769	216.757	0.230312	-2.11834	0.00337507	nucleolar MIF4G domain-containing protein
G6F53_007770	63.6297	7.32135	2.87211	0.00276239	2-methoxy-6-polyprenyl-1,4-benzoquinol methylase, mitochondrial		G6F53_000860	297.182	0.231862	-2.10866	0.0172379	pescadillo homolog
G6F53_001076	20.9838	7.23145	2.85428	0.00882885	hypothetical protein		G6F53_003643	118.094	0.231932	-2.10822	0.0083226	transcription elongation factor A protein 2-like isoform X1
G6F53_010490	146.12	7.20929	2.84986	0.00645029	hypothetical protein		G6F53_001149	175.72	0.233437	-2.0989	0.00672109	predicted protein
G6F53_004599	42.3023	7.20361	2.84872	0.00527117	serine/threonine-protein kinase BRSK2-like		G6F53_003202	385.652	0.23445	-2.09265	0.00994639	tRNA-dihydrouridine(47) synthase [NAD(P)(+)]-like
G6F53_012613	38.2159	7.05026	2.81768	0.0387423	Uncharacterized protein APZ42_007834		G6F53_010961	730.388	0.23452	-2.09222	0.0294393	60S ribosomal export protein NMD3
G6F53_005001	75.5683	6.96568	2.80026	0.013022	protein ECT2 isoform X3		G6F53_004420	358.789	0.236581	-2.07959	0.0052145	nucleolar complex protein 4 homolog
G6F53_001640	203.79	6.85074	2.77626	0.00151209	unnamed protein product		G6F53_010185	329.501	0.237238	-2.07559	0.00520296	probable ATP-dependent RNA helicase DDX56
G6F53_001285	51.8176	6.52695	2.70641	0.0197831	E3 ubiquitin-protein ligase CCNB1IP1, partial		G6F53_005010	133.872	0.237385	-2.0747	0.00832646	hypothetical protein M513_02271
G6F53_009358	1329.62	6.44376	2.6879	0.0326583	meiotically up-regulated gene 157 protein		G6F53_007852	351.584	0.238739	-2.06649	0.0259466	Translationally-controlled tumor protein homolog
G6F53_001504	16.5746	6.40395	2.67896	0.0158283	transposable element tcb1 transposase		G6F53_003317	270.671	0.240182	-2.0578	0.00680086	nucleolar complex protein 2 homolog isoform X1
G6F53_000518	2190.23	6.31394	2.65854	4.07106e-05	peptidoglycan-N-acetylglucosamine deacetylase		G6F53_001163	87.7713	0.241253	-2.05138	0.00767649	tRNA (cytosine(72)-C(5))-methyltransferase NSUN6 isoform X2
G6F53_010473	49.3197	6.25364	2.6447	0.0336725	uncharacterized protein LOC118507762		G6F53_005754	1491.22	0.241569	-2.04949	0.00535867	nucleolar GTP-binding protein 2-like
G6F53_004369	774.925	6.14577	2.61959	0.0212755	inositol phosphorylceramide synthase catalytic subunit AUR1-like		G6F53_007178	1017.67	0.242308	-2.04509	0.00550769	RRP12-like protein
G6F53_002661	808.847	6.04286	2.59523	0.000686084	LARGE xylosyl- and glucuronyltransferase 2-like		G6F53_011672	253.078	0.244012	-2.03498	0.00601731	digestive organ expansion factor homolog
G6F53_013861	42.7835	6.00358	2.58582	0.00149313	unnamed protein product		G6F53_000344	874.324	0.245022	-2.02902	0.0117927	hypothetical protein WR25_15910
G6F53_006527	37.1279	5.93095	2.56826	0.00656727	aldehyde dehydrogenase family		G6F53_001244	130.277	0.245658	-2.02528	0.00764121	RNA exonuclease 4
G6F53_009271	2228.21	5.91054	2.56329	0.0137456	unnamed protein product		G6F53_006103	442.938	0.246207	-2.02206	0.00648799	nucleolar protein 14
G6F53_004227	3566.72	5.90975	2.5631	0.006569	KII74232.1 Inner membrane protein YbhI		G6F53_010967	824.968	0.246283	-2.02161	0.00802811	la protein homolog
G6F53_006528	1654.01	5.89744	2.56009	0.00250772	hypothetical protein		G6F53_001037	454.015	0.246441	-2.02069	0.00701427	prolyl 3-hydroxylase OGFOD1-like isoform X1
G6F53_009475	2274.09	5.82369	2.54193	0.0096322	disintegrin and metalloproteinase domain-containing protein		G6F53_003449	465.112	0.248346	-2.00958	0.00699802	exosome RNA helicase MTR4
G6F53_005500	209.768	5.82279	2.54171	0.0337266	Uracil phosphoribosyltransferase		G6F53_011098	275.223	0.248347	-2.00957	0.00961366	unnamed protein product
G6F53_003958	1327.87	5.76881	2.52827	0.00202606	chitin deacetylase ARB_04768-like		G6F53_013163	84.5832	0.248635	-2.0079	0.0133907	cell growth-regulating nucleolar protein-like
G6F53_009273	95.8233	5.75395	2.52455	0.0109964	probable magnesium transporter NIPA8		G6F53_011062	872.599	0.248656	-2.00778	0.00491932	ribosome biogenesis protein NSA2 homolog
G6F53_012753	13.6532	5.55108	2.47277	0.0389858	hypothetical protein		G6F53_010843	118.596	0.249056	-2.00546	0.0449368	ribosomal RNA processing protein 36 homolog
G6F53_012631	5001.26	5.54375	2.47086	0.00756875	unnamed protein product		G6F53_003169	1670.69	0.249168	-2.00481	0.00654548	nucleolar protein 58
G6F53_010384	167.426	5.48964	2.45671	0.000638802	Transposable element Tcb1 transposase		G6F53_006237	1212.71	0.251157	-1.99334	0.00572374	phospho-2-dehydro-3-deoxyheptonate aldolase, phenylalanine-inhibited
G6F53_007666	2005.36	5.4578	2.44832	0.0456028	major facilitator superfamily domain-containing protein		G6F53_000852	222.936	0.251534	-1.99118	0.00861732	probable assembly chaperone of rpl4
G6F53_005208	12.59	5.44977	2.4462	0.0416062	XP_041370290.1 serine/threonine-protein kinase 32A-like		G6F53_010669	379.457	0.251915	-1.98899	0.00986923	serine/threonine-protein kinase RIO1-like
G6F53_009638	322.49	5.32649	2.41319	0.00407726	unnamed protein product		G6F53_006877	1105.13	0.252283	-1.98689	0.00495586	ATP-binding cassette transporter subfamily F member 2 protein
G6F53_013340	3285.79	5.30092	2.40624	0.000724389	unnamed protein product		G6F53_003638	572.371	0.252693	-1.98454	0.0131147	60S ribosomal protein L7-like
G6F53_012355	351.23	5.29388	2.40433	0.000910235	unnamed protein product		G6F53_006888	89.8538	0.253252	-1.98136	0.00946129	translation initiation factor eIF-2B subunit beta-like
G6F53_007007	34.6216	5.21638	2.38305	0.00630609	hypothetical protein		G6F53_008168	402.076	0.253838	-1.97802	0.00160801	hypothetical protein
G6F53_000877	2654.69	5.21197	2.38183	0.000237507	aspartate--tRNA ligase, mitochondrial-like		G6F53_006123	316.999	0.254411	-1.97477	0.00895882	hypothetical protein
G6F53_007789	243.513	5.12525	2.35762	0.00101266	hypothetical protein		G6F53_011803	222.435	0.254509	-1.97421	0.00712435	neuroguidin-like isoform X2
G6F53_005598	2675.56	5.04331	2.33437	0.0242205	unnamed protein product		G6F53_008742	281.523	0.255199	-1.9703	0.00632437	U3 small nucleolar RNA-interacting protein 2-like
G6F53_003066	38.2452	4.99281	2.31985	0.00742238	minor histocompatibility antigen H13		G6F53_005673	238.513	0.259422	-1.94663	0.0117026	DgyrCDS228
G6F53_011345	12.9471	4.99096	2.31932	0.0252722	hypothetical protein		G6F53_003146	437.219	0.260208	-1.94226	0.0101202	serine/threonine-protein kinase rio2-like
G6F53_000572	15.2611	4.85317	2.27893	0.0417326	DNA-directed RNA polymerase III subunit RPC2		G6F53_002570	431.07	0.260502	-1.94063	0.0226553	proline-, glutamic acid- and leucine-rich protein 1 isoform X1
G6F53_006099	81.9997	4.84334	2.276	0.0015097	mechanosensitive ion channel protein 5-like [Nylanderia fulva]		G6F53_003105	506.931	0.261068	-1.9375	0.00680158	ribosome biogenesis protein WDR12-like
G6F53_002411	301.725	4.81602	2.26784	0.00603492	unnamed protein product		G6F53_010767	325.685	0.26127	-1.93638	0.00626804	Choline/EthanolaminePhosphoTransferase
G6F53_002610	24.2777	4.81215	2.26668	0.016109	unnamed protein product		G6F53_001755	179.391	0.262954	-1.92712	0.012922	hypothetical protein HCN44_007317
G6F53_001055	87.8243	4.77812	2.25644	0.00401673	unnamed protein product		G6F53_001160	351.767	0.263373	-1.92482	0.0114659	ribosomal RNA small subunit methyltransferase NEP1-like
G6F53_002930	136.096	4.75659	2.24993	0.00114652	unnamed protein product		G6F53_001025	386.019	0.264713	-1.9175	0.0114007	programmed cell death protein 2
G6F53_011054	26.6506	4.75545	2.24958	0.0102902	uncharacterized protein		G6F53_009648	70.4843	0.265489	-1.91328	0.0126049	urease accessory protein F-like
G6F53_001417	217.172	4.74306	2.24582	0.0205469	hypothetical protein		G6F53_007004	568.065	0.265828	-1.91144	0.0287923	ATP-dependent RNA helicase DDX54
G6F53_008636	7709.53	4.73762	2.24416	0.000591229	NADP-dependent malic enzyme, mitochondrial		G6F53_000794	188.801	0.266568	-1.90742	0.0120146	SWI/SNF-related matrix-associated actin-dependent regulator of chromatin subfamily A containing DEAD/H box 1
G6F53_002726	139.173	4.65449	2.21862	0.00231829	phosphatidylinositol-binding clathrin assembly protein-like		G6F53_004120	2845	0.268078	-1.89928	0.0120262	unnamed protein product
G6F53_012870	225.908	4.51548	2.17488	0.0337379	uncharacterized protein		G6F53_004744	805.165	0.268171	-1.89878	0.00986049	nucleolar protein 56-like
G6F53_003946	68.1024	4.42693	2.14631	0.00487707	unnamed protein product		G6F53_005067	260.252	0.268646	-1.89622	0.0108493	GPN-loop GTPase 3-like
G6F53_012282	726.735	4.39621	2.13626	0.00139499	unnamed protein product		G6F53_001570	559.661	0.268847	-1.89514	0.0106644	U3 small nucleolar RNA-associated protein 18 homolog
G6F53_012342	387.905	4.36391	2.12562	0.00152727	unnamed protein product		G6F53_004704	810.959	0.269131	-1.89362	0.0287201	angio-associated migratory cell protein
G6F53_000251	507.336	4.33941	2.1175	0.00219442	putative oligopeptide transporter HI_0561		G6F53_011212	362.275	0.269638	-1.8909	0.0134787	Nucleolar protein 10
G6F53_012840	59.4706	4.33433	2.11581	0.0042627	Transposable element Tc1 transposase		G6F53_003253	284.834	0.269912	-1.88944	0.0153362	probable ATP-dependent RNA helicase DHX37
G6F53_011983	48.3599	4.21029	2.07392	0.0477328	unnamed protein product		G6F53_008612	142.348	0.270053	-1.88868	0.0136545	nuclear fragile X mental retardation-interacting protein 1 isoform X1
G6F53_007028	52.3171	4.19199	2.06764	0.0373976	transcriptional activator Myb		G6F53_010338	128.304	0.273478	-1.8705	0.0179613	probable U3 small nucleolar RNA-associated protein 11
G6F53_000245	280.726	4.15762	2.05576	0.00364186	unnamed protein product		G6F53_007179	875.334	0.274428	-1.8655	0.0161662	ATP-binding cassette sub-family G member 2-like isoform X2
G6F53_004496	1006.14	4.15015	2.05316	0.0350204	uncharacterized protein LOC110181006		G6F53_008089	221.035	0.275077	-1.86209	0.00949403	nucleolar complex protein 3 homolog
G6F53_002010	70.9193	4.14733	2.05218	0.018545	hypothetical protein EG68_08889		G6F53_008267	764.319	0.277086	-1.8516	0.0381605	periodic tryptophan protein 1
G6F53_003053	1749.29	4.12063	2.04286	0.00163204	chitin synthase regulatory factor 3-like		G6F53_001474	519.248	0.277935	-1.84718	0.0135952	elongator complex protein 1
G6F53_014168	17.0768	4.08912	2.03179	0.0402156	versiconal hemiacetal acetate reductase-like		G6F53_010906	120.574	0.277948	-1.84711	0.0167095	histone-lysine N-methyltransferase SUV39H2 isoform X1
G6F53_004110	512.909	4.05944	2.02128	0.00201158	Oidioi.mRNA.OKI2018_I69.XSR.g15067.t1.cds		G6F53_000225	552.912	0.278923	-1.84206	0.0193005	nucleolar protein 6-like
G6F53_009787	59.5636	3.96904	1.98879	0.0460585	unnamed protein product		G6F53_000357	19.6369	0.279287	-1.84018	0.0451661	unnamed protein product
G6F53_006953	1784.81	3.96121	1.98594	0.0490033	calcium/calmodulin-dependent protein kinase type 1B		G6F53_009018	81.4506	0.281777	-1.82737	0.032062	pentatricopeptide repeat-containing protein 1, mitochondrial isoform X2
G6F53_013707	1.58592	3.95299	1.98295	0.526645	Transposable element Tc1 transposase		G6F53_000075	1698.86	0.281935	-1.82657	0.00324453	unnamed protein product
G6F53_008328	46.4181	3.94651	1.98058	0.0198047	glucosamine-6-phosphate isomerase 1 isoform X1		G6F53_000560	595.133	0.282064	-1.82591	0.0147713	notchless protein-like 131
G6F53_001047	0.623054	3.93464	1.97623	0.806672	hypothetical protein HELRODRAFT_184779, partial		G6F53_000292	182.234	0.282142	-1.82551	0.0162437	nucleolin isoform X2
G6F53_001462	112.293	3.90617	1.96576	0.0483074	monocarboxylate transporter 10		G6F53_005029	594.025	0.282334	-1.82452	0.0148869	transducin beta-like protein 3
G6F53_009560	510.393	3.90049	1.96366	0.0687519	unnamed protein product		G6F53_012123	135.91	0.284332	-1.81435	0.0245594	glycerol-3-phosphate acyltransferase 4-like
G6F53_004340	1981.03	3.8958	1.96192	0.0446893	vesicular inhibitory amino acid transporter-like		G6F53_003462	1437.16	0.285506	-1.8084	0.0117448	ATP-binding cassette sub-family E member 1 isoform X2
G6F53_011812	1129.12	3.86804	1.9516	0.0221547	hypothetical protein RF11_11393		G6F53_005642	180.666	0.28587	-1.80657	0.0244215	AT-rich interactive domain-containing protein 2
G6F53_012717	28.7987	3.85642	1.94726	0.0332477	hypothetical protein LDENG_00165020		G6F53_002114	232.317	0.286997	-1.80089	0.0227818	LOW QUALITY PROTEIN: H/ACA ribonucleoprotein complex non-core subunit NAF1-like
G6F53_003596	323.805	3.84048	1.94129	0.0395232	inositol phosphorylceramide synthase catalytic subunit AUR1-like		G6F53_000325	249.915	0.287225	-1.79974	0.0371295	ribosome biogenesis regulatory protein homolog
G6F53_002305	879.049	3.83569	1.93949	0.0255947	unnamed protein product		G6F53_000414	819.003	0.288813	-1.79179	0.0128554	RNA-binding protein 26-like isoform X1
G6F53_007978	1776.42	3.81961	1.93343	0.0154956	putative RNA-directed DNA polymerase from transposon BS		G6F53_008708	228.158	0.289011	-1.7908	0.0147673	protein MAK16 homolog
G6F53_011560	364.042	3.77575	1.91676	0.00634387	uncharacterized protein LOC107356306		G6F53_002937	424.533	0.289612	-1.78781	0.0179432	eukaryotic translation initiation factor 4 gamma 3
G6F53_010920	0.758028	3.73481	1.90104	0.93296	Transposable element Tc1 transposase		G6F53_008117	256.51	0.289899	-1.78638	0.0164839	serine/threonine-protein kinase PAK 1
G6F53_008800	60.9818	3.71613	1.8938	0.00821116	minor histocompatibility antigen H13		G6F53_005860	114.101	0.289904	-1.78635	0.0246996	ubiquitin carboxyl-terminal hydrolase 36-like
G6F53_011104	253.024	3.71542	1.89353	0.0189185	L-serine dehydratase-like		G6F53_006787	309.342	0.290235	-1.7847	0.0177521	Zgc:56683
G6F53_008113	29.4539	3.71339	1.89274	0.0330604	Transposon Ty3-I Gag-Pol polyprotein		G6F53_001529	472.279	0.290283	-1.78447	0.0169323	U3 small nucleolar RNA-associated protein 15 homolog
G6F53_000376	4964.81	3.68998	1.88361	0.389766	uncharacterized protein LOC110181006		G6F53_002344	723.363	0.290668	-1.78256	0.0160722	mRNA turnover protein 4 homolog
G6F53_005731	97.9084	3.66869	1.87527	0.00928838	cAMP-dependent protein kinase type II-alpha regulatory subunit-like, par		G6F53_003559	5055.59	0.291235	-1.77974	0.00887568	acid sphingomyelinase-like phosphodiesterase 3b
G6F53_001136	77.3868	3.64584	1.86625	0.00872968	hypothetical protein FF38_03869, partial		G6F53_007584	613.633	0.291263	-1.7796	0.0204545	uncharacterized protein LOC113665941
G6F53_008282	1125.93	3.63778	1.86306	0.0469776	cAMP-dependent protein kinase type 2, partial		G6F53_006195	85.2694	0.291367	-1.77909	0.0346725	protein MAK16 homolog
G6F53_006456	15.8226	3.63443	1.86173	0.111798	versiconal hemiacetal acetate reductase-like		G6F53_004715	272.344	0.292229	-1.77483	0.0256851	ubiquitin carboxyl-terminal hydrolase 36, partial
G6F53_006164	29.6516	3.63252	1.86097	0.0259833	hypothetical protein EB796_009269		G6F53_001712	272.347	0.292365	-1.77416	0.0171139	queuine tRNA-ribosyltransferase accessory subunit 2-like
G6F53_007139	69.9348	3.6208	1.85631	0.0757351	versiconal hemiacetal acetate reductase-like		G6F53_006902	240.971	0.292476	-1.77361	0.0338534	WD repeat-containing protein 74-like
G6F53_003932	152.345	3.60311	1.84924	0.0123937	recombining binding protein suppressor of hairless-like isofo		G6F53_001982	781.785	0.293766	-1.76726	0.0189591	probable global transcription activator SNF2L1 isoform X7
G6F53_004952	6554.87	3.59806	1.84722	0.0348072	glucosamine-6-phosphate isomerase 1 isoform X1		G6F53_006857	65.2546	0.293875	-1.76672	0.0409933	unnamed protein product
G6F53_003121	1986.73	3.59678	1.84671	0.0422463	calcium/calmodulin-dependent protein kinase kinase 1b		G6F53_002348	304.418	0.294713	-1.76262	0.0170055	ATP-dependent RNA helicase DDX55-like
G6F53_010458	1.38023	3.57739	1.83891	0.547376	hypothetical protein HELRODRAFT_184779, partial		G6F53_000568	531.54	0.294771	-1.76233	0.0172935	DNA-directed RNA polymerase III subunit RPC2 isoform X1
G6F53_001798	790.636	3.49691	1.80608	0.011333	ras-specific guanine nucleotide-releasing factor RalGPS1-like isoform X1		G6F53_001608	141.011	0.294964	-1.76139	0.0226449	2-(3-amino-3-carboxypropyl)histidine synthase subunit 2-like
G6F53_007712	20.5025	3.49106	1.80367	0.0285048	lateral signaling target protein 2 homolog		G6F53_011806	70.2683	0.295233	-1.76007	0.0263326	Trimethylguanosine synthase
G6F53_005527	1645.35	3.48056	1.79932	0.0374664	stress-induced-phosphoprotein 1-like		G6F53_011123	65.1833	0.295643	-1.75807	0.0242653	mitochondrial import inner membrane translocase subunit Tim22
G6F53_011478	1492.62	3.47449	1.7968	0.0126773	serine/threonine-protein kinase Chk1-like		G6F53_001150	387.429	0.295796	-1.75733	0.016062	metal tolerance protein 11-like
G6F53_009460	1580.19	3.46936	1.79467	0.00443831	tRNA (adenine(58)-N(1))-methyltransferase, mitochondrial isoform X2		G6F53_003649	1047.78	0.296859	-1.75215	0.0167503	WD repeat-containing protein 75
G6F53_010295	488.06	3.46581	1.79319	0.00544787	Neutral ceramidase		G6F53_003750	1181.44	0.297663	-1.74825	0.0116082	polynucleotide 5&apos;-hydroxyl-kinase NOL9-like isoform X2
G6F53_006866	540.149	3.45642	1.78928	0.0108619	ATP-dependent RNA helicase SUPV3L1, mitochondrial		G6F53_002317	102.979	0.29819	-1.7457	0.0170557	GTP:AMP phosphotransferase AK3, mitochondrial
G6F53_012915	2.65253	3.44145	1.78302	0.494813	hypothetical protein HELRODRAFT_184779, partial		G6F53_012276	65.7487	0.298786	-1.74281	0.0426273	U3 small nucleolar RNA-interacting protein 2-like
G6F53_006214	349.217	3.41353	1.77126	0.385817	unnamed protein product, partial		G6F53_003323	173.176	0.29901	-1.74173	0.0284015	ribosomal RNA-processing protein 8
G6F53_004181	115.261	3.39265	1.76241	0.0336235	sprT-like domain-containing protein Spartan isoform X1		G6F53_006841	670.927	0.299709	-1.73836	0.0208638	LOW QUALITY PROTEIN: white collar 1 protein-like, partial
G6F53_000886	4083.66	3.34118	1.74036	0.0411029	Serine/threonine-protein phosphatase PP1-beta		G6F53_002043	740.496	0.300742	-1.7334	0.0201951	UPF0160 protein MYG1, mitochondrial-like
G6F53_005185	33.7298	3.33932	1.73955	0.0420343	hypothetical protein HELRODRAFT_184779, partial		G6F53_014065	775.141	0.303046	-1.72239	0.0232534	hypothetical protein HELRODRAFT_109564
G6F53_010386	133.809	3.30995	1.72681	0.0119166	hypothetical protein D910_07270		G6F53_005870	191.488	0.303333	-1.72103	0.0164515	ABC transporter, partial
G6F53_009344	5.65057	3.27846	1.71302	0.320927	chitin deacetylase ARB_04768-like		G6F53_012495	199.356	0.303806	-1.71878	0.0256384	hypothetical protein LOTGIDRAFT_56299, partial
G6F53_000889	76.4326	3.26282	1.70612	0.0159051	extended synaptotagmin-3		G6F53_004767	105.996	0.304414	-1.71589	0.0201188	methyltransferase-like protein 2-A
G6F53_010947	81.7337	3.25352	1.702	0.014898	unnamed protein product		G6F53_003760	278.771	0.305263	-1.71187	0.029743	origin recognition complex subunit 1
G6F53_009975	1311.43	3.25318	1.70185	0.00744034	cytochrome c oxidase subunit NDUFA4-like		G6F53_005706	933.191	0.305423	-1.71112	0.0255537	peter Pan-like protein isoform X1
G6F53_001687	177.147	3.23694	1.69463	0.042327	hypothetical protein BOX15_Mlig011718g1, partial		G6F53_001108	77.4804	0.305725	-1.70969	0.0320696	L-2-hydroxyglutarate dehydrogenase, mitochondrial-like
G6F53_006684	29.7109	3.21218	1.68355	0.054694	chitin synthase 1-like		G6F53_001557	252.179	0.306293	-1.70702	0.0258147	ribonucleases P/MRP protein subunit POP1-like isoform X2
G6F53_008907	293.895	3.19087	1.67395	0.228109	uncharacterized protein LOC106128031		G6F53_006293	689.344	0.306312	-1.70693	0.0234212	Ribosome biogenesis protein bms1
G6F53_002574	1357.84	3.18992	1.67352	0.0163158	DNA repair protein RAD50-like		G6F53_012229	201.607	0.306471	-1.70618	0.031808	Oidioi.mRNA.OKI2018_I69.PAR.g13096.t1.cds
G6F53_007817	109.936	3.17749	1.66789	0.0137251	guanine nucleotide-binding protein G(o) subunit alpha-like		G6F53_007808	542.659	0.306485	-1.70611	0.0219017	exosome complex exonuclease RRP44 isoform X1
G6F53_009369	741.622	3.1547	1.6575	0.0445097	solute carrier family 41 member 1-like		G6F53_008972	133.399	0.306663	-1.70527	0.0240407	tRNA pseudouridine(38/39) synthase
G6F53_009955	1.87822	3.1526	1.65654	0.617087	phospholipase B1, membrane-associated-like		G6F53_008556	619.706	0.306893	-1.70419	0.0185864	novel protein similar to human hypothetical protein FLJ11301, partial
G6F53_008701	2420.35	3.13935	1.65047	0.0272866	v-myb avian myeloblastosis viral oncogene homolog-like 2a isoform X3		G6F53_008016	727.372	0.307688	-1.70046	0.0190906	tRNA pseudouridine synthase A, mitochondrial isoform X2
G6F53_003092	84.7946	3.12777	1.64514	0.041914	unnamed protein product, partial		G6F53_007655	144.928	0.309365	-1.69262	0.0195799	unnamed protein product
G6F53_012629	1052.87	3.09443	1.62967	0.229102	unnamed protein product		G6F53_008348	437.634	0.310139	-1.68901	0.0220922	Hypothetical protein CINCED_3A022932
G6F53_003936	658.102	3.07555	1.62084	0.0140128	serine protease HTRA2, mitochondrial		G6F53_001938	172.749	0.310376	-1.68791	0.0160272	glutathione hydrolase 1 proenzyme-like
G6F53_002957	20.717	3.06844	1.61751	0.0712653	hypothetical protein HELRODRAFT_184779, partial		G6F53_008239	140.728	0.310411	-1.68775	0.0320134	probable tRNA(His) guanylyltransferase
G6F53_003877	2404.47	3.05396	1.61068	0.017923	serine/threonine-protein kinase mos-like		G6F53_006032	3808.12	0.311132	-1.6844	0.0157387	ATP-binding cassette transporter subfamily F member 2 protein
G6F53_002097	11.8788	3.03195	1.60024	0.183276	hypothetical protein HELRODRAFT_184779, partial		G6F53_001934	1619.37	0.311327	-1.6835	0.0226268	nucleolar protein 56-like
G6F53_011638	11753.3	3.01624	1.59275	0.0255543	oxygen-dependent coproporphyrinogen-III oxidase, mitochondrial		G6F53_004661	797.387	0.312791	-1.67673	0.0325801	rho guanine nucleotide exchange factor 3 isoform X2
G6F53_001275	623.69	3.00901	1.58929	0.0227074	calcium/calmodulin-dependent protein kinase type 1-like		G6F53_002045	418.877	0.313161	-1.67502	0.0237273	pre-rRNA-processing protein TSR1 homolog
G6F53_011272	765.709	3.00709	1.58837	0.025409	putative solute carrier family 41 member 1		G6F53_003128	315.943	0.31525	-1.66543	0.0277096	exosome complex component RRP4
G6F53_009128	90.5489	3.00353	1.58666	0.455758	unnamed protein product		G6F53_006111	335.686	0.315555	-1.66404	0.0224962	guanine nucleotide-binding protein-like 3 homolog
G6F53_005192	40.9892	3.00326	1.58653	0.0349251	IS630 family transposase		G6F53_004753	142.606	0.315977	-1.66211	0.0403241	unhealthy ribosome biogenesis protein 2 homolog
G6F53_009000	172.455	2.99345	1.58181	0.0402476	PINIT domain,Zinc finger, RING/FYVE/PHD-type,Zinc finger, MIZ-type,SAP d		G6F53_004797	185.25	0.316978	-1.65755	0.0153652	gamma-glutamyltranspeptidase 1-like
G6F53_006850	96.413	2.9913	1.58077	0.043011	uncharacterized protein LOC118563238, partial		G6F53_005561	260.773	0.318169	-1.65213	0.0339224	30S ribosomal protein S11-like
G6F53_005030	1938.28	2.9805	1.57555	0.0499014	chitin deacetylase ARB_04768-like		G6F53_005411	1076.28	0.318337	-1.65137	0.0234619	bifunctional lycopene cyclase/phytoene synthase-like isoform X2
G6F53_007638	806.89	2.97868	1.57467	0.0373317	hypothetical protein TRIADDRAFT_55492		G6F53_001940	91.4829	0.319208	-1.64743	0.0253107	DNA-directed RNA polymerase I subunit RPA43-like
G6F53_005135	615.219	2.97619	1.57347	0.0170142	LOW QUALITY PROTEIN: disintegrin and metalloproteinase domain-containing		G6F53_006466	632.39	0.319284	-1.64709	0.0129701	phosphatase PTC7 -like protein
G6F53_005257	528.009	2.97433	1.57256	0.0132572	uncharacterized protein LOC113813198		G6F53_002819	651.005	0.319629	-1.64553	0.0271348	eukaryotic translation initiation factor 3 subunit E
G6F53_003343	84.8617	2.97212	1.57149	0.0392245	DUF21 domain-containing protein At5g52790-like		G6F53_010630	4600.46	0.321405	-1.63754	0.0191767	myelin regulatory factor-like protein
G6F53_004417	5682.46	2.96181	1.56648	0.109149	chitin synthase regulatory factor 3-like		G6F53_004342	692.466	0.321897	-1.63533	0.0353473	DNA-directed RNA polymerase I subunit RPA1
G6F53_000439	620.719	2.94299	1.55729	0.0366108	b(0,+)-type amino acid transporter 1		G6F53_007145	2347.96	0.322916	-1.63077	0.0274479	glutamine--tRNA ligase
G6F53_007893	9461.81	2.93969	1.55566	0.0338351	Forkhead box protein K1		G6F53_004041	118.213	0.323299	-1.62906	0.0427071	DNA primase large subunit-like
G6F53_000730	406.768	2.92354	1.54772	0.0818433	D-arabinitol dehydrogenase 1		G6F53_003379	92.6559	0.323343	-1.62886	0.0442561	probable RNA-binding protein EIF1AD
G6F53_002669	89063.7	2.91745	1.54471	0.0135623	hypothetical protein HW555_014269		G6F53_001766	111.465	0.32517	-1.62073	0.0365339	elongator complex protein 6
G6F53_007488	7428.43	2.91031	1.54117	0.0455915	hypothetical protein FQR65_LT15520		G6F53_000630	118.173	0.325185	-1.62067	0.0423248	negative elongation factor D-like
G6F53_005539	678.415	2.90359	1.53784	0.0235892	LOW QUALITY PROTEIN: neurofibromin-like		G6F53_002843	275.336	0.326687	-1.61402	0.0123381	2&apos;,5&apos;-phosphodiesterase 12
G6F53_002556	328.759	2.89953	1.53582	0.0172665	F-box/LRR-repeat protein 13		G6F53_006222	281.208	0.327761	-1.60928	0.0326224	LOW QUALITY PROTEIN: probable phospholipid-transporting ATPase C887
G6F53_000413	2028.49	2.8905	1.53132	0.0203682	EOG090X0GNX		G6F53_000907	124.649	0.328602	-1.60559	0.0318823	THO complex subunit 5
G6F53_006620	363.691	2.88952	1.53083	0.0370939	magnesium transporter NIPA2		G6F53_007620	53.4653	0.329678	-1.60087	0.0469078	poly(A) polymerase gamma isoform X1
G6F53_002063	6933.92	2.88633	1.52924	0.032385	aspartate aminotransferase, mitochondrial		G6F53_009372	785.179	0.330474	-1.59739	0.0329976	nucleolar protein 11-like
G6F53_006823	1445.72	2.88508	1.52861	0.0222212	GRAM domain-containing protein 1B-like		G6F53_005881	413.345	0.330784	-1.59604	0.0247692	probable U3 small nucleolar RNA-associated protein 7
G6F53_007353	86.3982	2.87383	1.52298	0.0293371	heat shock factor 1		G6F53_006157	539.62	0.332081	-1.59039	0.0249815	zinc finger CCCH domain-containing protein 14
G6F53_011616	1828.87	2.85909	1.51556	0.0468152	protein-L-isoaspartate(D-aspartate) O-methyltransferase		G6F53_003281	116.619	0.332583	-1.58821	0.0458653	ribonuclease P protein subunit p40-like
G6F53_002617	81.1119	2.8333	1.50248	0.0615941	hypothetical protein HELRODRAFT_184779, partial		G6F53_010226	407.762	0.332753	-1.58748	0.0267729	bystin-like
G6F53_002482	8915.78	2.82729	1.49942	0.0147373	unnamed protein product		G6F53_011129	102.283	0.333817	-1.58287	0.0467169	probable ATP-dependent RNA helicase DDX20
G6F53_002577	413.791	2.82116	1.49629	0.0328595	phosphohydrolase		G6F53_000896	291.665	0.335035	-1.57762	0.0345945	tRNA (guanine(10)-N2)-methyltransferase homolog
G6F53_010646	331.73	2.8151	1.49319	0.0269479	hypothetical protein B566_EDAN000010		G6F53_004628	234.278	0.336059	-1.57322	0.019033	hypothetical protein EGW08_013081
G6F53_011775	257.045	2.80997	1.49056	0.0313097	hypothetical protein HA402_013169		G6F53_000347	266.378	0.336287	-1.57223	0.0399916	exosome complex component RRP42-like
G6F53_007990	1129.79	2.79861	1.48471	0.0139572	putative 3-dehydroquinate synthase, partial		G6F53_001869	312.852	0.337228	-1.5682	0.0325846	H/ACA ribonucleoprotein complex subunit 2-like protein
G6F53_004751	1311.2	2.77774	1.47391	0.130791	O-glycoside alpha-1,2-mannosyltransferase omh1-like		G6F53_001260	227.473	0.337432	-1.56733	0.0466108	ATP-dependent RNA helicase DHX33-like
G6F53_006040	73.686	2.74723	1.45798	0.0425318	O-glycoside alpha-1,2-mannosyltransferase omh1-like		G6F53_012603	358.058	0.338053	-1.56468	0.0276086	ribosome biogenesis protein NOP53
G6F53_005895	2177.88	2.74175	1.45509	0.0209359	hypothetical protein B566_EDAN000218		G6F53_009557	3984.41	0.338598	-1.56236	0.0343558	ankyrin-1-like
G6F53_011773	378.654	2.7268	1.44721	0.0306789	phospholipase D1-like		G6F53_007348	2975.43	0.338893	-1.5611	0.0289363	juxtaposed with another zinc finger protein 1-like
G6F53_008081	571.985	2.725	1.44626	0.043073	coiled-coil domain-containing protein 130 homolog		G6F53_004809	466.418	0.340263	-1.55528	0.0350085	probable ATP-dependent RNA helicase DDX52 isoform X1
G6F53_001858	5.94457	2.72064	1.44394	0.326708	polygalacturonase-like, partial		G6F53_010934	233.685	0.340427	-1.55458	0.0323905	28S ribosomal protein S35, mitochondrial-like isoform X1
G6F53_003138	650.382	2.70837	1.43743	0.0311246	cell division control protein 45 homolog		G6F53_009649	1118.82	0.342091	-1.54755	0.0299438	ATP phosphoribosyltransferase-like
G6F53_005631	724.903	2.70782	1.43713	0.0266194	pyruvate kinase PKM-like isoform X6		G6F53_008195	300.865	0.343425	-1.54193	0.0328087	uncharacterized protein LOC116305254
G6F53_012283	494.903	2.69368	1.42958	0.0443931	mitochondrial ribosome-associated GTPase 1		G6F53_005031	128.579	0.344335	-1.53811	0.0488336	LOW QUALITY PROTEIN: ATP-dependent RNA helicase SUPV3L1, mitochondrial
G6F53_003415	869.908	2.68599	1.42546	0.0392724	hit family protein 1-like		G6F53_001054	687.69	0.344429	-1.53772	0.0479563	hypothetical protein BaRGS_025234
G6F53_007543	301.18	2.63892	1.39995	0.029275	alanine aminotransferase 2		G6F53_005893	187.424	0.34505	-1.53512	0.0443185	nucleoside diphosphate kinase homolog 5-like
G6F53_008906	1009.76	2.6223	1.39083	0.0397167	unnamed protein product		G6F53_012431	113.257	0.346934	-1.52727	0.0272013	cAMP-dependent protein kinase catalytic subunit 3
G6F53_004182	152.897	2.61605	1.38739	0.0432405	ABC transporter G family member 3-like		G6F53_007560	241.323	0.347692	-1.52412	0.0290689	RNA-binding protein with multiple splicing 2,RNA-binding protein with multiple splicing,Protein couch potato
G6F53_006116	2279.93	2.61416	1.38635	0.03359	vacuolar protein sorting-associated protein 13C-like isoform X10		G6F53_005505	269.936	0.348902	-1.5191	0.0483811	structural maintenance of chromosomes protein 4-like
G6F53_000173	52.4657	2.61117	1.3847	0.107114	hypothetical protein HELRODRAFT_184779, partial		G6F53_005409	563.304	0.348931	-1.51899	0.0331721	periodic tryptophan protein 2 homolog
G6F53_008997	277782	2.61098	1.38459	0.539844	hypothetical protein HA402_012047		G6F53_004015	296.039	0.350278	-1.51343	0.0442756	unnamed protein product
G6F53_000851	20.1302	2.61031	1.38422	0.18813	uncharacterized protein LOC112539884		G6F53_006542	340.194	0.351973	-1.50646	0.0161611	ammonium transporter 1
G6F53_004021	220.385	2.60953	1.38379	0.0336772	unconventional myosin-Vc isoform X1		G6F53_005033	2161.1	0.352091	-1.50598	0.0387969	asparagine--tRNA ligase, cytoplasmic
G6F53_002890	2.27546	2.60579	1.38172	0.629209	unnamed protein product		G6F53_006853	203.064	0.354136	-1.49763	0.0490607	LOW QUALITY PROTEIN: rRNA-processing protein UTP23 homolog
G6F53_012296	2136.85	2.60178	1.3795	0.0246332	60S ribosomal protein L37a		G6F53_006106	97.6837	0.354601	-1.49573	0.0335668	unnamed protein product
G6F53_009601	981.923	2.58383	1.36951	0.400856	protein SPT23-like, partial		G6F53_012726	78.0044	0.354906	-1.49449	0.0467999	DNA polymerase epsilon subunit 3
G6F53_005099	153.122	2.5832	1.36916	0.0448485	4-aminobutyrate aminotransferase, mitochondrial isoform X2		G6F53_002910	204.074	0.355486	-1.49214	0.0330398	glutamine synthetase-like
G6F53_004289	177.328	2.56707	1.36012	0.0359887	mitogen-activated protein kinase kinase kinase 12-like		G6F53_005066	500.175	0.356647	-1.48743	0.0412338	tRNA (uracil-5-)-methyltransferase homolog A-like
G6F53_002776	1956.86	2.56607	1.35956	0.0283987	uncharacterized protein LOC111364177		G6F53_008357	398.974	0.357675	-1.48328	0.0383049	protein AATF-like
G6F53_000202	6168.89	2.56149	1.35698	0.311526	uncharacterized protein LOC111361460		G6F53_006464	850.504	0.358619	-1.47948	0.0493805	hypothetical protein LOTGIDRAFT_235760
G6F53_006766	730.643	2.56103	1.35672	0.0424028	protein asteroid homolog 1-like		G6F53_001518	180.782	0.363332	-1.46064	0.0298195	solute carrier family 35 member F5-like
G6F53_007559	760.479	2.55185	1.35155	0.0471423	Mitogen-activated protein kinase kinase kinase 12		G6F53_012555	174.597	0.363483	-1.46004	0.0464591	uncharacterized protein LOC120356667
G6F53_012465	3800.57	2.53525	1.34213	0.0392727	chitin deacetylase 5		G6F53_009142	301.85	0.364664	-1.45536	0.0415593	unnamed protein product
G6F53_010730	22450	2.53122	1.33983	0.031981	elongation factor 1-alpha, oocyte form-like		G6F53_004627	2644.01	0.365087	-1.45369	0.0234515	chitin synthase class i, partial
G6F53_007822	15798.4	2.52105	1.33402	0.0266331	ubiquitin-60S ribosomal protein L40 isoform X1		G6F53_008678	5850.2	0.365228	-1.45313	0.0399564	probable pyruvate dehydrogenase E1 component subunit alpha, mitochondrial
G6F53_008520	93.6942	2.5032	1.32378	0.128648	uncharacterized protein LOC106128031		G6F53_004409	1119.52	0.365703	-1.45126	0.0445886	hypothetical protein FD755_005049
G6F53_008068	21798.1	2.49373	1.3183	0.0290824	60S ribosomal protein L11		G6F53_001232	470.155	0.367733	-1.44327	0.0471974	DNA-directed RNA polymerases I and III subunit RPAC2
G6F53_009977	266.107	2.48548	1.31353	0.0371551	FKBP6		G6F53_004392	307.438	0.36799	-1.44226	0.0468661	PUS10
G6F53_006891	14538.7	2.47738	1.30881	0.047473	pepsin A-like		G6F53_002753	358.048	0.371187	-1.42978	0.0309824	Hypothetical predicted protein
G6F53_007788	6510.14	2.47082	1.30499	0.0473128	DgyrCDS9417		G6F53_012234	4279.58	0.372954	-1.42293	0.0231784	unnamed protein product
G6F53_007881	2958.57	2.46632	1.30236	0.0322649	D-arabinitol dehydrogenase 1		G6F53_002214	175.672	0.373873	-1.41938	0.0451756	translocase of outer mitochondrial membrane 20
G6F53_004540	891.76	2.46338	1.30064	0.0307926	acyl-CoA dehydrogenase family member 11-like		G6F53_002329	3394.7	0.374366	-1.41748	0.0398687	LOW QUALITY PROTEIN: NU+ prion formation protein 1-like
G6F53_009895	561.943	2.45728	1.29706	0.0463638	dual specificity protein phosphatase 1		G6F53_007288	197.481	0.375461	-1.41326	0.044781	GPALPP motifs-containing protein 1 isoform X3
G6F53_004697	17.9338	2.45099	1.29336	0.225561	chitin synthase 1-like		G6F53_004177	178.793	0.375686	-1.4124	0.0364335	LOW QUALITY PROTEIN: uncharacterized protein LOC106150494
G6F53_011275	319.741	2.43929	1.28646	0.0784982	hypothetical protein RF11_11393		G6F53_004083	3752.99	0.378008	-1.40351	0.0469927	multidrug resistance-associated protein 1 isoform X7
G6F53_001838	261.08	2.43171	1.28197	0.0471158	LOW QUALITY PROTEIN: adenylate cyclase-like		G6F53_002672	416.113	0.384555	-1.37874	0.0451792	la-related protein 1B isoform X2
G6F53_010321	1263.26	2.428	1.27977	0.0778607	cAMP-dependent protein kinase type 2, partial		G6F53_003154	4562.09	0.385284	-1.37601	0.0267908	unnamed protein product
G6F53_012689	1199.31	2.42507	1.27803	0.0553275	UPF0047 protein YjbQ		G6F53_009829	1080.51	0.392557	-1.34903	0.0487235	anamorsin homolog
G6F53_005532	18579.5	2.40679	1.26711	0.0327446	60S ribosomal protein L27a-like		G6F53_003592	1549.36	0.395739	-1.33738	0.036628	pyruvate kinase PKM isoform X2
G6F53_008771	361.181	2.40148	1.26392	0.0432857	hypothetical protein DAPPUDRAFT_319504		G6F53_004226	1041.91	0.396364	-1.3351	0.043357	ATP-binding cassette sub-family D member 3
G6F53_005275	19433	2.38978	1.25688	0.0386074	60S ribosomal protein L34-like		G6F53_000878	1022.63	0.398029	-1.32905	0.0403681	phosphatidylinositol N-acetylglucosaminyltransferase subunit P
G6F53_007124	2151.03	2.37558	1.24828	0.0493323	unnamed protein product		G6F53_011028	279.374	0.401075	-1.31806	0.0349477	unnamed protein product
G6F53_003692	4032.62	2.37475	1.24778	0.0342548	probable 60S ribosomal protein L37-A		G6F53_003227	3094.52	0.407364	-1.29561	0.048696	unnamed protein product
G6F53_006775	10804	2.33917	1.226	0.0412944	60S ribosomal protein L32		G6F53_005068	779.165	0.410445	-1.28474	0.0496711	insulin-degrading enzyme isoform X1
G6F53_009709	4967.85	2.32653	1.21818	0.0421234	hypothetical protein TCAL_02721		G6F53_001617	331.032	0.435718	-1.19853	0.0343901	perilipin-2
G6F53_005074	678.787	2.32133	1.21495	0.0456546	ankyrin repeat domain-containing protein 27
G6F53_011835	138.206	2.31546	1.2113	0.0882649	vomeronasal type-2 receptor 26-like
G6F53_008940	8826.58	2.31299	1.20976	0.0489763	40S ribosomal protein S20
G6F53_011378	8456.01	2.30897	1.20725	0.0567126	60S ribosomal protein L16-A-like
G6F53_012212	33462.6	2.30432	1.20434	0.0457568	ribosomal protein S18
G6F53_003448	9417.84	2.29792	1.20033	0.0446483	60S ribosomal protein L37a
G6F53_006934	34623.3	2.29051	1.19567	0.0445422	40S ribosomal protein S15-like
G6F53_010151	13217.4	2.29035	1.19557	0.0495218	glycosyl hydrolase family 18 (GH18) domain containing protein, partial
G6F53_007667	15884.2	2.28839	1.19433	0.0471297	60S ribosomal protein L16-A-like
G6F53_009026	56.4756	2.28603	1.19285	0.295957	glycosyl hydrolase family 18 (GH18) domain containing protein, partial
G6F53_009276	62.686	2.28388	1.19148	0.113058	peptidoglycan-N-acetylglucosamine deacetylase
G6F53_008053	3586.64	2.28219	1.19042	0.10754	chitin synthase 1-like
G6F53_009319	13682.9	2.27831	1.18797	0.0467243	60S ribosomal protein L35-like
G6F53_003761	1539.83	2.25554	1.17347	0.0414493	alpha-mannosidase 2C1-like
G6F53_005960	590.519	2.23009	1.1571	0.0717353	versiconal hemiacetal acetate reductase-like
G6F53_012802	3.11327	2.2206	1.15095	0.602694	hypothetical protein HELRODRAFT_184779, partial
G6F53_006081	194.139	2.21733	1.14882	0.103936	hit family protein 1-like
G6F53_010460	2712.75	2.20559	1.14116	0.292381	O-glycoside alpha-1,2-mannosyltransferase omh1-like
G6F53_008284	26168.5	2.13384	1.09345	0.0697256	60S ribosomal protein L11
G6F53_007840	43.2417	2.0728	1.05158	0.226488	unnamed protein product
G6F53_011705	0.491292	2.06872	1.04874	0.9318	Transposable element Tc1 transposase
G6F53_013493	0.491292	2.06872	1.04874	0.9318	Transposable element Tc1 transposase
G6F53_009251	12830.5	2.03032	1.02171	0.109474	40S ribosomal protein S20
G6F53_010237	11396.9	2.02376	1.01703	0.0910297	60S ribosomal protein L32
G6F53_012787	9.4269	2.00519	1.00374	0.565952	Transposable element Tc1 transposase

## Sheet: pH 5 vs. 7
Differently Expressed Genes Analysis
pH 5 vs. 7 (UP)							pH 5 vs. 7 (DOWN)
ID	baseMean	foldChange	log2FoldChange	pvalue	Annotation		ID	baseMean	foldChange	log2FoldChange	pvalue	Annotation
G6F53_002001	29.1532	101.558	6.66615	5.74e-06	hypothetical protein		G6F53_013486	1.36085	0.100311	-3.31744	0.0306375	Transposable element Tc1 transposase
G6F53_000105	34.2307	62.661	5.9695	0.008489	mesaconyl-C(4)-CoA hydratase-like		G6F53_000790	3.23638	0.178938	-2.48247	0.0215847	hypothetical protein
G6F53_003201	82.3448	43.613	5.44669	3.36e-08	5&apos;-nucleotidase domain-containing protein 3		G6F53_002323	4.22014	0.179194	-2.48041	0.034112	hypothetical protein
G6F53_010611	10.9054	37.9898	5.24754	0.010431	zinc transporter 1-like		G6F53_001290	18.9623	0.213312	-2.22896	0.00590555	flavin-containing monooxygenase FMO GS-OX-like
G6F53_007702	18.997	34.775	5.11998	0.011922	Transforming growth factor-beta-induced protein		G6F53_003348	1330.8	0.259519	-1.94609	0.00212097	lipase-like
G6F53_009013	642.894	31.5695	4.98046	2.61e-11	uncharacterized protein		G6F53_000357	7.31653	0.274348	-1.86592	0.0394718	unnamed protein product
G6F53_002746	32.4656	28.9766	4.85682	4.61e-05	hypothetical protein		G6F53_007252	922.118	0.275003	-1.86248	0.0267394	unnamed protein product
G6F53_000719	47.6502	28.5898	4.83743	0.001386	cytochrome c oxidase subunit NDUFA4		G6F53_001320	5292.04	0.301654	-1.72903	0.00604632	putative glutamate synthase [NADPH] isoform X3
G6F53_008119	137.613	26.709	4.73925	9.89e-09	reverse transcriptase		G6F53_000001	162.361	0.31593	-1.66232	0.0131023	endonuclease G, mitochondrial-like isoform X1
G6F53_009561	3225.89	23.7037	4.56704	0.013484	unnamed protein product		G6F53_007473	11.2394	0.33798	-1.56499	0.0460854	peptidoglycan-N-acetylglucosamine deacetylase
G6F53_002255	12.8374	23.4995	4.55456	0.00879	tigger transposable element-derived protein		G6F53_003651	53.1989	0.349275	-1.51757	0.0438492	unnamed protein product
G6F53_001040	56.959	22.9108	4.51796	0.002611	cAMP-dependent protein kinase type 2		G6F53_000821	1235.31	0.350867	-1.511	0.0327858	chitin deacetylase ARB_04768-like
G6F53_003055	223.168	22.3019	4.47909	1.74e-08	uncharacterized oxidoreductase C663.09c		G6F53_009243	606.102	0.364852	-1.45462	0.0204294	uncharacterized protein
G6F53_003536	75.3208	20.8242	4.38019	0.000233	UPF0047 protein YjbQ		G6F53_000750	1332.48	0.365349	-1.45265	0.0236181	acid phosphatase type 7
G6F53_000244	130.649	20.5671	4.36226	0.000531	Transforming growth factor-beta-induced protein		G6F53_005055	736.165	0.370019	-1.43433	0.0157123	unnamed protein product
G6F53_007011	11.1202	19.8504	4.3111	0.01134	chitin synthase		G6F53_012784	300.982	0.375207	-1.41424	0.0207458	putative glutamate synthase [NADPH]
G6F53_008476	353.741	19.1384	4.2584	4.2e-09	cyclic AMP-dependent transcription factor ATF-7-like isoform X3		G6F53_003239	5601.55	0.385248	-1.37614	0.029172	phosphoglycerate kinase 1-like
G6F53_000622	1552.74	18.0965	4.17764	2.13e-09	transforming growth factor-beta-induced protein ig-h3-like isoform X1		G6F53_001589	270.267	0.413257	-1.27489	0.0455514	unnamed protein product
G6F53_009051	40.8631	17.5313	4.13186	0.000423	unnamed protein product		G6F53_009664	1070.54	0.469145	-1.0919	0.0464387	monocarboxylate transporter 10-like
G6F53_007454	153.431	17.4075	4.12164	4.53e-07	ABC transporter G family member 49-like
G6F53_004761	512.971	15.9297	3.99364	2.77e-05	unnamed protein product
G6F53_012219	2905.77	15.8923	3.99026	2.78e-06	unnamed protein product
G6F53_003325	131.883	15.6381	3.96699	0.002935	alcohol dehydrogenase [NADP(+)] A-like isoform
G6F53_001846	254.186	15.4465	3.9492	4.49e-05	glutathione reductase-like
G6F53_000913	935.559	15.3543	3.94057	0.004522	unnamed protein product
G6F53_009598	24.7094	15.3005	3.93551	0.015281	uncharacterized protein
G6F53_002361	74.2175	14.541	3.86205	0.000134	protein ROOT HAIR DEFECTIVE
G6F53_000650	14.7201	14.1429	3.822	0.013824	ammonium transporter 1
G6F53_009129	15.0665	14.0986	3.81748	0.029909	uncharacterized protein LOC111676363
G6F53_011999	4217.32	13.8121	3.78786	5.07e-08	reticulon-1-A isoform X10
G6F53_004709	284.577	12.7639	3.674	0.020122	glucose-6-phosphate 1-dehydrogenase-like
G6F53_009886	42.7712	11.4519	3.51751	0.025886	unnamed protein product
G6F53_002851	109.553	11.2306	3.48936	3.07e-05	unnamed protein product
G6F53_012395	71.996	11.1386	3.47749	0.034987	polygalacturonase-like
G6F53_000328	180.22	10.7113	3.42107	6.89e-06	unnamed protein product
G6F53_001757	12.0427	10.488	3.39066	0.033523	pH and SEC7 domain-containing protein 2-like isoform X1
G6F53_006576	35.0828	10.2064	3.3514	0.000838	coiled-coil domain-containing protein R3HCC1L
G6F53_002046	658.467	10.0345	3.32689	1.77e-05	Phenylalanine-4-hydroxylase
G6F53_003604	1017.51	9.37481	3.22879	0.004135	protein SPT23-like
G6F53_004190	33.1239	9.21884	3.20459	0.000533	SEC14-like protein 2
G6F53_009583	86.2151	8.37549	3.06617	0.006888	Receptor-type tyrosine-protein phosphatase delta
G6F53_010876	34.336	8.09267	3.01661	0.001493	phospho-2-dehydro-3-deoxyheptonate aldolase, phenylalanine-inhibited
G6F53_004910	326.227	7.87502	2.97728	2.96e-05	uncharacterized protein LOC111711011
G6F53_002507	11.646	7.84982	2.97266	0.043541	polygalacturonase-like
G6F53_010299	1454.39	7.78489	2.96068	0.02139	phospho-2-dehydro-3-deoxyheptonate aldolase, phenylalanine-inhibited
G6F53_010026	27071.2	7.64955	2.93537	0.000464	HSP28.7
G6F53_001640	303.67	7.60881	2.92767	0.000929	unnamed protein product
G6F53_002548	55.3247	7.09466	2.82673	0.041879	putative tricarboxylate transport protein, mitochondrial
G6F53_000863	592.779	7.05183	2.818	7.31e-05	putative glutamate synthase [NADPH] isoform X3
G6F53_011137	12.8324	7.04146	2.81588	0.037406	uncharacterized MFS-type transporter YcxA-like
G6F53_011450	74.7969	6.9813	2.8035	0.010654	AGAP008490-PA-like protein
G6F53_004806	605.61	6.49067	2.69837	1.8e-05	Cu/Zn-superoxide dismutase
G6F53_002218	9.51748	6.41514	2.68148	0.043377	polygalacturonase-like, partial
G6F53_001687	230.613	6.39155	2.67616	0.006959	hypothetical protein
G6F53_005208	18.1038	6.04557	2.59588	0.045124	serine/threonine-protein kinase 32A-like
G6F53_006532	599.526	5.97495	2.57893	0.015276	transcription factor IIIA-like
G6F53_010364	173.434	5.9494	2.57274	0.00174	unnamed protein product
G6F53_001055	123.799	5.88414	2.55683	0.001296	abasic site processing protein HMCES
G6F53_010125	335.405	5.74753	2.52294	0.040686	phospholipase D2
G6F53_004598	15885.7	5.71017	2.51353	0.003754	glycogen phosphorylase
G6F53_007239	213.676	5.67711	2.50516	0.005176	heat shock factor
G6F53_002456	388.495	5.2638	2.3961	0.021859	HSP28.7
G6F53_006482	19.2596	5.21013	2.38132	0.040417	Cyclin-Y-like protein
G6F53_008192	229.11	5.11056	2.35348	0.000306	uncharacterized protein
G6F53_001548	519.024	4.99617	2.32082	0.000689	unnamed protein product
G6F53_000877	3799.76	4.81379	2.26717	0.000671	aspartate--tRNA ligase, mitochondrial-like
G6F53_003930	50.5016	4.70009	2.23269	0.047963	unnamed protein product
G6F53_002242	1444.29	4.67452	2.22482	0.020347	putative lysosomal cobalamin transporter
G6F53_001978	17.2799	4.65704	2.21941	0.038737	unnamed protein product
G6F53_007712	27.1154	4.60129	2.20204	0.020291	lateral signaling target protein
G6F53_009271	3256.99	4.58569	2.19714	0.025383	unnamed protein product
G6F53_003256	180.356	4.54977	2.1858	0.001626	hypothetical protein
G6F53_011387	807.482	4.52692	2.17853	0.00088	hypothetical protein
G6F53_006099	115.817	4.51183	2.17371	0.004534	mechanosensitive ion channel protein 5-like
G6F53_003427	227.218	4.30893	2.10733	0.002766	serine/threonine-protein kinase OSR1-like isoform X1
G6F53_010714	140.335	4.07358	2.0263	0.037287	proton-coupled amino acid transporter-like protein pathetic
G6F53_002475	292.043	3.91915	1.97054	0.041737	mechanosensitive ion channel protein 5-like
G6F53_003092	109.564	3.90085	1.96379	0.015383	unnamed protein product
G6F53_000518	3222.7	3.77134	1.91508	0.000846	peptidoglycan-N-acetylglucosamine deacetylase
G6F53_011036	3078.35	3.75925	1.91045	0.003548	Cathepsin E
G6F53_008800	81.9111	3.61757	1.85502	0.02099	minor histocompatibility antigen H13
G6F53_004599	63.2063	3.58234	1.8409	0.02617	serine/threonine-protein kinase BRSK2-like
G6F53_012339	58.4754	3.57184	1.83667	0.033443	unnamed protein product
G6F53_002661	1184.92	3.51265	1.81256	0.028315	LARGE xylosyl- and glucuronyltransferase 2-like
G6F53_011054	37.5516	3.44398	1.78408	0.048233	uncharacterized protein LOC120932552
G6F53_011104	340.18	3.43628	1.78085	0.02113	PREDICTED: L-serine dehydratase-like
G6F53_007177	405.278	3.42176	1.77474	0.012145	tRNA methyltransferase 10 homolog A
G6F53_002726	195.594	3.35059	1.74442	0.019208	phosphatidylinositol-binding clathrin assembly protein-like
G6F53_014168	23.405	3.34712	1.74292	0.044448	versiconal hemiacetal acetate reductase-like
G6F53_013861	62.5054	3.20074	1.67841	0.026541	unnamed protein product
G6F53_011293	57.5802	3.12976	1.64605	0.017434	4-coumarate--CoA ligase
G6F53_012584	40.9192	3.09921	1.6319	0.044993	unnamed protein product
G6F53_000757	46.966	3.08037	1.6231	0.039857	unnamed protein product
G6F53_003946	94.7708	2.94961	1.56052	0.043552	unnamed protein product
G6F53_010849	2254.38	2.93269	1.55222	0.01154	unnamed protein product
G6F53_012343	755.487	2.90445	1.53827	0.00747	unnamed protein product
G6F53_002354	1313.25	2.80328	1.48712	0.015489	2-alkenal reductase (NADP(+)-dependent)
G6F53_002411	425.993	2.74053	1.45445	0.049372	unnamed protein product
G6F53_005135	784.805	2.69165	1.42849	0.022043	disintegrin and metalloproteinase domain-containing protein
G6F53_001438	512.832	2.65637	1.40945	0.036543	hypothetical protein
G6F53_009460	2091.34	2.63545	1.39805	0.024624	tRNA (adenine(58)-N(1))-methyltransferase, mitochondrial isoform X2
G6F53_004298	143.086	2.60741	1.38262	0.03755	unnamed protein product
G6F53_005301	54.001	2.60134	1.37925	0.03577	Non-specific serine/threonine protein kinase
G6F53_003181	871.126	2.58228	1.36865	0.035729	fructose-bisphosphate aldolase
G6F53_010384	241.74	2.49806	1.32081	0.035615	Transposable element Tcb1 transposase
G6F53_011773	472.794	2.49023	1.31628	0.035458	phospholipase D1-like
G6F53_000413	2572.77	2.46058	1.299	0.039836	EOG090X0GNX
G6F53_005539	860.8	2.40466	1.26583	0.048526	neurofibromin-like
G6F53_001917	164.588	2.35838	1.2378	0.035914	chitin deacetylase 7 isoform X1

## Sheet: pH 6 vs. 7
Differently Expressed Genes Analysis
pH 6 vs. 7 (UP)							pH 6 vs. 7 (DOWN)
ID	baseMean	foldChange	log2FoldChange	pvalue	Annotation		ID	baseMean	foldChange	log2FoldChange	pvalue	Annotation
G6F53_011245	10.2434	14.957	3.90275	0.036975	unnamed protein product		G6F53_002419	98.2376	0.154105	-2.69801	0.0159423	Proton-coupled amino acid transporter
G6F53_006194	8.38048	11.6327	3.54011	0.0374394	tigger transposable element-derived protein		G6F53_001950	109.302	0.185241	-2.43253	0.0213829	chitinase 1-like
G6F53_002255	13.2018	7.84281	2.97137	0.0248092	tigger transposable element-derived protein 4-like		G6F53_000791	16.187	0.237366	-2.07482	0.00582145	iron transport multicopper oxidase fetC-like
G6F53_000650	15.1291	5.84088	2.54619	0.0411034	ammonium transporter 1		G6F53_004982	39.0626	0.266848	-1.90591	0.012202	lysosomal aspartic protease
G6F53_008119	141.498	5.58815	2.48237	0.000331865	reverse transcriptase		G6F53_008698	403.648	0.272963	-1.87323	0.0387687	CTP synthase 1-like
G6F53_002746	33.3859	4.11161	2.0397	0.0182579	hypothetical protein		G6F53_006089	80.9149	0.273161	-1.87218	0.00677362	G patch domain-containing protein 4-like
G6F53_002361	76.3026	3.98611	1.99498	0.0193694	protein ROOT HAIR DEFECTIVE 3		G6F53_008147	256.006	0.284776	-1.8121	0.00609149	DEAD-box ATP-dependent RNA helicase 5-like
G6F53_010876	35.2981	3.89501	1.96163	0.0154514	phospho-2-dehydro-3-deoxyheptonate aldolase, phenylalanine-inhibited		G6F53_005964	573.252	0.290919	-1.78131	0.00723035	adenylosuccinate lyase
G6F53_003543	64.8295	3.72714	1.89807	0.00905617	endoglucanase B-like		G6F53_009591	370.681	0.297189	-1.75055	0.0111174	proliferation-associated protein 2G4-like
G6F53_006576	36.0701	3.51996	1.81556	0.0345114	coiled-coil domain-containing protein		G6F53_004684	165.081	0.302669	-1.72419	0.00909076	protein SDA1 homolog
G6F53_003929	494.391	3.48533	1.8013	0.00660765	lipase-like		G6F53_004472	178.189	0.317474	-1.65529	0.01093	ribosome biogenesis protein bop1-like
G6F53_009015	59.1302	3.37349	1.75424	0.0214714	regulator of G-protein signaling 21-like		G6F53_007332	28.8189	0.317838	-1.65364	0.0156822	ATP-binding cassette sub-family G member 2-like isoform X2
G6F53_008476	363.748	3.14524	1.65317	0.0088929	cyclic AMP-dependent transcription factor ATF-7-like		G6F53_010879	66.9285	0.318558	-1.65037	0.0178548	unnamed protein product
G6F53_009013	661.1	3.02447	1.59668	0.00685069	uncharacterized protein		G6F53_009757	267.226	0.322315	-1.63346	0.0157371	pescadillo homolog
G6F53_010026	27828	2.97758	1.57414	0.0223084	HSP28.7		G6F53_003099	288.035	0.323705	-1.62725	0.0364049	protein arginine N-methyltransferase 1-like
G6F53_002957	27.3706	2.9719	1.57139	0.0470488	hypothetical protein		G6F53_002875	518.966	0.325084	-1.62112	0.0164574	nucleolar GTP-binding protein 1
G6F53_001055	127.262	2.95831	1.56477	0.0374962	abasic site processing protein HMCES		G6F53_003113	698.855	0.328286	-1.60697	0.00871737	trifunctional purine biosynthetic protein adenosine-3-like
G6F53_002046	676.907	2.85027	1.5111	0.0124334	Phenylalanine-4-hydroxylase		G6F53_011967	712.719	0.328939	-1.60411	0.0143732	RBM39
G6F53_007238	44.3211	2.83298	1.50232	0.0372622	uncharacterized protein		G6F53_006581	168.526	0.329283	-1.6026	0.0203869	nucleolar complex protein 2 homolog
G6F53_010364	178.297	2.83211	1.50188	0.0359166	unnamed protein product		G6F53_005545	143.618	0.333623	-1.58371	0.0100722	major facilitator superfamily domain-containing protein 1 isoform X2
G6F53_003201	84.6744	2.80899	1.49005	0.0465312	5&apos;-nucleotidase domain-containing protein		G6F53_007348	1318.97	0.334617	-1.57942	0.00984909	juxtaposed with another zinc finger protein
G6F53_008192	235.542	2.79994	1.4854	0.00654939	uncharacterized protein LOC111361460		G6F53_002854	93.3563	0.336328	-1.57206	0.035146	tRNA (adenine(58)-N(1))-methyltransferase catalytic subunit TRMT61A
G6F53_013434	84.8476	2.77897	1.47455	0.0419145	Transposable element Tc1 transposase		G6F53_005912	101.156	0.338139	-1.56431	0.0249859	probable ATP-dependent RNA helicase DDX10
G6F53_008703	34.8023	2.71494	1.44092	0.0498875	hypothetical protein HA402_013169		G6F53_000976	228.118	0.339234	-1.55965	0.0148656	pre-rRNA processing protein FTSJ3-like
G6F53_003062	194.741	2.65319	1.40773	0.0270021	heat shock factor protein-like isoform X2		G6F53_007852	118.603	0.339593	-1.55812	0.0208701	Translationally-controlled tumor protein homolog
G6F53_011036	3164.78	2.64835	1.40509	0.0158173	Cathepsin E		G6F53_005276	113.618	0.344371	-1.53797	0.0182133	ESF1 homolog
G6F53_005301	55.5167	2.53879	1.34414	0.0441374	Non-specific serine/threonine protein kinase		G6F53_002588	120.279	0.345656	-1.53259	0.0170713	DDB1- and CUL4-associated factor 13
G6F53_002442	134.133	2.51088	1.32819	0.0406934	protein WBSCR14 homolog		G6F53_005926	248.323	0.346066	-1.53088	0.0192492	RNA cytidine acetyltransferase-like
G6F53_007126	50.2276	2.51081	1.32816	0.0426906	unnamed protein product		G6F53_001151	75.9744	0.34667	-1.52836	0.0159206	RRP15-like protein
G6F53_006969	41.5108	2.48207	1.31154	0.0424159	uncharacterized protein		G6F53_010360	313.872	0.347727	-1.52397	0.0228243	glutamate-rich WD repeat-containing protein
G6F53_007454	157.814	2.47785	1.30909	0.0363008	ABC transporter G family member 49-like		G6F53_003289	141.075	0.347879	-1.52334	0.0247267	PNO1
G6F53_011828	325.205	2.32219	1.21548	0.0221233	uncharacterized protein		G6F53_003446	90.7632	0.349008	-1.51867	0.0274159	ATP-dependent RNA helicase MAK5
G6F53_000518	3313.27	2.03352	1.02398	0.0497941	peptidoglycan-N-acetylglucosamine deacetylase		G6F53_010967	285.171	0.350885	-1.51093	0.0478014	la protein homolog
							G6F53_010961	242.792	0.352742	-1.50331	0.0257315	60S ribosomal export protein NMD3
							G6F53_004831	285.307	0.354655	-1.49551	0.0245595	nucleolar GTP-binding protein 1 isoform X2
							G6F53_006200	366.634	0.355354	-1.49267	0.0249753	hypothetical protein
							G6F53_009286	118.712	0.359116	-1.47748	0.0276749	U3 small nucleolar RNA-associated protein
							G6F53_007546	50.44	0.362465	-1.46409	0.0392589	protein RRP5 homolog
							G6F53_005428	195.384	0.365267	-1.45298	0.0342843	protein RRP5 homolog isoform X2
							G6F53_007071	58.7009	0.366712	-1.44728	0.0348651	rRNA-processing protein EBP2
							G6F53_002793	153.191	0.368617	-1.43981	0.0350198	unnamed protein product
							G6F53_011098	95.7646	0.368658	-1.43965	0.0405994	unnamed protein product
							G6F53_010328	546.671	0.369869	-1.43492	0.0265977	N5-carboxyaminoimidazole ribonucleotide synthase-like
							G6F53_000155	249.318	0.37095	-1.4307	0.0368238	pumilio homolog 3
							G6F53_005963	1999.71	0.372034	-1.42649	0.023815	Serine hydroxymethyltransferase, cytosolic
							G6F53_005162	252.771	0.374776	-1.4159	0.0405366	eukaryotic translation initiation factor 4 gamma 3 isoform X4
							G6F53_011062	304.325	0.3808	-1.3929	0.0271045	ribosome biogenesis protein NSA2 homolog
							G6F53_005110	201.259	0.384707	-1.37817	0.047477	U3 small nucleolar RNA-associated protein 4 homolog
							G6F53_009055	278.146	0.388716	-1.36321	0.0472188	pre-rRNA-processing protein TSR1 homolog
							G6F53_000412	135.288	0.390514	-1.35655	0.0344501	ATP-dependent RNA helicase DDX18
							G6F53_006522	112.481	0.390801	-1.35549	0.0407434	MKI67 FHA domain-interacting nucleolar phosphoprotein-like
							G6F53_007636	205.303	0.391547	-1.35274	0.0387415	DNA-directed RNA polymerase I subunit RPA1
							G6F53_003142	380.336	0.395217	-1.33928	0.0352834	myb-binding protein 1A-like protein
							G6F53_009489	173.354	0.398509	-1.32732	0.0242915	uncharacterized protein
							G6F53_003638	202.153	0.398919	-1.32583	0.0438812	60S ribosomal protein
							G6F53_002034	560.085	0.399306	-1.32443	0.0463184	importin-4-like
							G6F53_007708	2695.02	0.401134	-1.31784	0.0152206	unnamed protein product
							G6F53_012894	107.93	0.401329	-1.31714	0.0455888	DNA-directed RNA polymerases I and III subunit RPAC1
							G6F53_010630	1961.65	0.403137	-1.31066	0.0353786	myelin regulatory factor-like protein
							G6F53_000075	656.311	0.403948	-1.30776	0.0163542	unnamed protein product
							G6F53_000487	752.296	0.404744	-1.30492	0.0374681	hypothetical protein
							G6F53_012617	140.205	0.406524	-1.29859	0.0166715	putative formaldehyde dehydrogenase AdhA
							G6F53_009771	87.18	0.407985	-1.29341	0.0462562	something about silencing protein 10-like
							G6F53_004744	298.014	0.414544	-1.2704	0.0459366	nucleolar protein
							G6F53_009244	192.414	0.422053	-1.2445	0.0402975	transcription factor GATA-4-like isoform X3
							G6F53_000197	109.943	0.422975	-1.24136	0.0493771	protein KRI1 homolog
							G6F53_003979	337.135	0.431039	-1.21411	0.0443976	ras-specific guanine nucleotide-releasing factor RalGPS1-like
							G6F53_008067	4706.22	0.434677	-1.20198	0.0125443	solute carrier family 2, facilitated glucose transporter member
							G6F53_004935	115.923	0.447999	-1.15843	0.04634	unnamed protein product
							G6F53_001146	703.64	0.451798	-1.14625	0.0265531	unnamed protein product
							G6F53_005559	5246	0.454956	-1.1362	0.0338254	unnamed protein product
							G6F53_000388	650.575	0.457739	-1.1274	0.0231951	hypothetical protein
							G6F53_012234	2040.06	0.471646	-1.08422	0.0463135	unnamed protein product

## Sheet: pH 8 vs. 7
Differently Expressed Genes Analysis
pH 8 vs. 7 (UP)							pH 8 vs. 7 (DOWN)
ID	baseMean	foldChange	log2FoldChange	pvalue	Annotation		ID	baseMean	foldChange	log2FoldChange	pvalue	Annotation
G6F53_011767	8.78444	12.2408	3.61362	0.0234041	uncharacterized protein		G6F53_011806	1.28013	0.0517283	-4.2729	0.000123852	Trimethylguanosine synthase
G6F53_013294	23.3866	9.76751	3.28799	0.0387448	Transposable element Tc1 transposase		G6F53_000791	1.28013	0.0891093	-3.48828	0.0165243	iron transport multicopper oxidase fetC-like
G6F53_000585	1586.41	7.62406	2.93056	2.33898e-06	hypothetical protein		G6F53_007456	20.8448	0.119279	-3.06758	0.0172342	unnamed protein product
G6F53_006153	4324.77	6.91859	2.79048	5.08986e-05	hypothetical protein		G6F53_002489	2.16711	0.125271	-2.99688	0.0276383	unnamed protein product
G6F53_010849	9303.73	4.5737	2.19336	0.0239919	unnamed protein product		G6F53_002768	55.0771	0.126472	-2.98311	0.0395936	ribonucleoside-diphosphate reductase large subunit
G6F53_011993	269.079	4.55075	2.1861	0.00029825	polyadenylate-binding protein		G6F53_009422	7.33798	0.139051	-2.84631	0.0220541	uncharacterized protein
G6F53_000335	485.387	4.44943	2.15362	0.000164728	unnamed protein product		G6F53_005563	7.98478	0.159049	-2.65245	0.0184472	protein timeless homolog
G6F53_008084	192.746	4.19069	2.06719	0.0280948	CAD5113830.1 DgyrCDS2993		G6F53_001149	8.9575	0.174718	-2.5169	0.0188598	predicted protein
G6F53_001730	27.2083	4.12032	2.04276	0.0132983	hypothetical protein		G6F53_004684	25.814	0.176901	-2.49899	0.0493211	protein SDA1 homolog
G6F53_012299	627.757	3.72056	1.89552	0.0435106	unnamed protein product		G6F53_002424	45.629	0.177947	-2.49048	0.0480521	DNA replication licensing factor mcm5-A isoform X1
G6F53_002254	56.5892	3.39294	1.76254	0.0146072	unnamed protein product		G6F53_001160	21.258	0.188282	-2.40903	0.026311	ribosomal RNA small subunit methyltransferase NEP1-like
G6F53_002012	2149.52	3.21996	1.68704	0.0196366	unnamed protein product		G6F53_000390	30.3381	0.206892	-2.27305	0.0315426	RNA-binding protein 28 isoform X2
G6F53_009696	1914.93	3.20316	1.67949	0.00605799	unnamed protein product		G6F53_008941	14.0528	0.216842	-2.20528	0.0363452	unnamed protein product
G6F53_005693	170.795	3.08322	1.62444	0.0042191	unnamed protein product		G6F53_005181	310.585	0.217542	-2.20064	0.0412994	putative oligopeptide transporter HI_0561, partial
G6F53_007709	4686.92	3.00013	1.58502	0.00155264	unnamed protein product		G6F53_011212	26.1282	0.220143	-2.18349	0.0496196	Nucleolar protein 10, partial
G6F53_000124	57.0965	2.98035	1.57548	0.0101571	serine/threonine-protein kinase OSR1		G6F53_003633	227.49	0.220969	-2.17808	0.0183725	ribonucleoside-diphosphate reductase large subunit
G6F53_003547	192.381	2.91865	1.5453	0.00675197	unnamed protein product		G6F53_000852	15.2555	0.221043	-2.1776	0.0130067	probable assembly chaperone of rpl4
G6F53_010431	835.087	2.89812	1.53512	0.0122215	PAS domain-containing serine/threonine-protein		G6F53_000659	14.8205	0.223538	-2.16141	0.00163687	tRNA (adenine(58)-N(1))-methyltransferase non-catalytic subunit TRM6
G6F53_007708	6691.88	2.82337	1.49742	0.00499321	unnamed protein product		G6F53_004594	4.15785	0.22549	-2.14887	0.0275421	DPH4 homolog
G6F53_010430	894.641	2.80035	1.48561	0.00401277	unnamed protein product		G6F53_000599	42.474	0.229546	-2.12314	0.0243186	DNA polymerase epsilon catalytic subunit A-like
G6F53_011815	657.636	2.77332	1.47161	0.00507899	transcription factor IIIA-like		G6F53_008708	18.2795	0.232105	-2.10715	0.00140237	protein MAK16 homolog
G6F53_012565	2928.79	2.76226	1.46585	0.0229667	unnamed protein product		G6F53_008832	67.3423	0.232443	-2.10505	0.00654823	N6-adenosine-methyltransferase catalytic subunit
G6F53_004869	323.894	2.74824	1.45851	0.0121606	unnamed protein product		G6F53_009771	18.1702	0.236816	-2.07816	0.00198896	something about silencing protein
G6F53_001057	781.545	2.72846	1.44809	0.043875	unnamed protein product		G6F53_000197	23.3814	0.241684	-2.04881	0.00291358	protein KRI1 homolog
G6F53_004438	443.221	2.71088	1.43876	0.0157459	testis-expressed protein		G6F53_007221	10.5954	0.245202	-2.02796	0.0269495	rRNA-processing protein fcf2 isoform X1
G6F53_000762	1279.58	2.65881	1.41078	0.0132965	uncharacterized protein		G6F53_012375	7.49255	0.246915	-2.01791	0.0364713	cytoplasmic tRNA 2-thiolation protein
G6F53_010242	470.397	2.60061	1.37885	0.0161615	uncharacterized protein		G6F53_000794	15.358	0.250131	-1.99925	0.046502	SWI/SNF-related matrix-associated actin-dependent regulator of chromatin subfamily A containing DEAD/H box
G6F53_011871	578.529	2.59488	1.37567	0.0468551	Cytochrome c peroxidase, mitochondrial		G6F53_000412	32.0282	0.268624	-1.89634	0.0400833	ATP-dependent RNA helicase DDX18
G6F53_009333	55695.6	2.59106	1.37354	0.00673062	unnamed protein product		G6F53_003543	15.5949	0.274892	-1.86306	0.0103991	endoglucanase B-like
G6F53_006713	170.916	2.58941	1.37262	0.0162612	high mobility group protein		G6F53_005915	12.4803	0.276199	-1.85622	0.0102685	DNA-directed RNA polymerase III subunit RPC10
G6F53_007625	45558.9	2.58784	1.37175	0.00733869	unnamed protein product		G6F53_008058	18.1417	0.279239	-1.84043	0.016278	NADH dehydrogenase (ubiquinone) complex I, assembly factor 6 isoform X1
G6F53_000937	10748.8	2.55129	1.35123	0.0108127	transketolase 1-like		G6F53_002003	24.119	0.283009	-1.82108	0.0317694	ribosomal L1 domain-containing protein
G6F53_003403	7126.42	2.54832	1.34955	0.0188842	dipeptidase 1-like		G6F53_006303	54.2053	0.2838	-1.81705	0.0196335	thymidylate synthase isoform X3
G6F53_003007	4306.74	2.52726	1.33757	0.00543319	hypothetical protein		G6F53_003638	51.5645	0.288692	-1.7924	0.0427902	60S ribosomal protein
G6F53_010772	261.482	2.51441	1.33022	0.0163903	low affinity vacuolar monovalent cation/H(+) antiporter-like		G6F53_000225	53.8103	0.289967	-1.78604	0.028343	nucleolar protein
G6F53_004598	35967	2.49785	1.32069	0.0210729	glycogen phosphorylase		G6F53_001529	48.1774	0.294177	-1.76524	0.0378459	U3 small nucleolar RNA-associated protein
G6F53_001693	535.961	2.48985	1.31606	0.0446788	ankyrin repeat domain-containing protein		G6F53_001151	19.82	0.295456	-1.75898	0.0187946	RRP15-like protein
G6F53_000919	2353.99	2.45923	1.29821	0.00958579	uncharacterized protein		G6F53_004958	19.2807	0.295507	-1.75874	0.0173413	DNA-directed RNA polymerase I subunit RPA12
G6F53_010162	41753.2	2.41145	1.2699	0.0075263	phosphate carrier protein mitochondrial		G6F53_000469	39.546	0.297468	-1.74919	0.0476547	methylenetetrahydrofolate reductase-like
G6F53_001146	1494.02	2.39766	1.26163	0.0183311	unnamed protein product		G6F53_010298	35.9205	0.298331	-1.74502	0.0465907	DNA-directed RNA polymerases I and III subunit RPAC1
G6F53_003905	51999.7	2.36469	1.24165	0.0102672	unnamed protein product		G6F53_003140	65.9082	0.299203	-1.7408	0.00201934	argininosuccinate synthase
G6F53_013069	334.279	2.36455	1.24157	0.0218934	kinesin-like protein unc-104		G6F53_008239	15.726	0.305551	-1.71051	0.0313616	probable tRNA(His) guanylyltransferase
G6F53_006812	9769.75	2.3635	1.24093	0.00722419	DnaJ subfamily C member 7		G6F53_008310	10.241	0.306091	-1.70797	0.0349501	unnamed protein product
G6F53_002617	216.03	2.33284	1.22209	0.0225861	hypothetical protein		G6F53_008742	27.1295	0.307882	-1.69955	0.00708905	XP_023219169.1 U3 small nucleolar RNA-interacting protein 2-like [Centruroides sculpturatus]
G6F53_013290	81.6287	2.33083	1.22084	0.0469892	hypothetical protein		G6F53_008510	198.613	0.311377	-1.68327	0.0486616	XP_012872015.1 PREDICTED: replication protein A 70 kDa DNA-binding subunit [Dipodomys ordii]
G6F53_003209	1126.67	2.30655	1.20574	0.00818473	uncharacterized protein		G6F53_006884	34.4272	0.314204	-1.67023	0.00866931	probable RNA-binding protein 19
G6F53_000654	7255.28	2.29987	1.20155	0.0312639	unnamed protein product		G6F53_011062	85.8253	0.319232	-1.64732	0.0300205	ribosome biogenesis protein NSA2 homolog
G6F53_008800	169.238	2.28854	1.19443	0.0463296	XP_026496497.1 minor histocompatibility antigen H13		G6F53_004964	70.6955	0.322518	-1.63255	0.0428956	hypothetical protein
G6F53_006658	63.1207	2.28764	1.19386	0.0460369	uncharacterized protein		G6F53_002765	40.4565	0.323678	-1.62737	0.039559	replication factor C subunit 3-like
G6F53_006880	7247.07	2.28381	1.19144	0.0228491	uncharacterized protein		G6F53_002554	70.5358	0.324659	-1.623	0.0263352	unnamed protein product
G6F53_006729	22778.1	2.27408	1.18529	0.00850119	unnamed protein product		G6F53_002163	77.1683	0.32876	-1.6049	0.0494091	DNA mismatch repair protein
G6F53_006870	2078.89	2.27204	1.18399	0.0230604	diacylglycerol kinase epsilon		G6F53_005057	11.7025	0.33041	-1.59767	0.0352188	hypothetical protein
G6F53_001460	50149.7	2.26385	1.17878	0.0144862	ATPase, Ca++ transporting, plasma membrane 1 L homeolog isoform X2		G6F53_000625	9.44803	0.331386	-1.59341	0.0496677	NADH dehydrogenase [ubiquinone] 1 beta subcomplex subunit 8, mitochondrial-like
G6F53_012142	189900	2.26066	1.17674	0.0289042	unnamed protein product		G6F53_005705	31.625	0.332398	-1.58902	0.0413985	histone deacetylase 3-like
G6F53_000882	1380.82	2.25706	1.17444	0.0407079	CAD protein isoform X3		G6F53_001363	174.797	0.335592	-1.57522	0.0480258	adenylosuccinate lyase-like
G6F53_011518	3355.89	2.25614	1.17386	0.0137965	cyclic AMP-dependent transcription factor ATF-7		G6F53_000275	76.6191	0.341725	-1.54909	0.00754851	CAD protein
G6F53_006735	828.284	2.247	1.168	0.0349193	uncharacterized protein		G6F53_001140	12.5744	0.343379	-1.54212	0.0395928	afadin- and alpha-actinin-binding protein B-like isoform X1
G6F53_011401	68.6057	2.23365	1.1594	0.0469378	protein furry homolog, partial		G6F53_003105	56.0599	0.344843	-1.53599	0.0417178	ribosome biogenesis protein WDR12-like
G6F53_009638	934.144	2.21507	1.14735	0.0285909	unnamed protein product		G6F53_010464	89.6552	0.346628	-1.52854	0.0268121	methylenetetrahydrofolate reductase isoform X1
G6F53_006788	4172.72	2.2076	1.14248	0.0301303	unnamed protein product		G6F53_008556	77.9192	0.347963	-1.52299	0.00661527	CAL49373.1 novel protein similar to human hypothetical protein FLJ11301, partial [Xenopus tropicalis]
G6F53_010576	8603.94	2.19503	1.13424	0.0194728	unnamed protein product		G6F53_008348	55.628	0.349698	-1.51582	0.0245693	hypothetical protein
G6F53_007614	660.559	2.18147	1.1253	0.0317998	protein HID1-like		G6F53_001289	102.026	0.350852	-1.51107	0.0474675	small subunit processome component 20 homolog
G6F53_010392	1351.65	2.17023	1.11785	0.0264163	KLF8_12		G6F53_008972	17.0564	0.35287	-1.50279	0.0360237	tRNA pseudouridine(38/39) synthase
G6F53_007854	6488.99	2.16763	1.11612	0.017319	N-acetylglucosamine-6-phosphate deacetylase		G6F53_004624	27.9106	0.35432	-1.49687	0.0169973	gamma-tubulin complex component 3 homolog
G6F53_005041	5401.4	2.16607	1.11508	0.0266491	probable iron export permease protein FetB		G6F53_011672	27.2403	0.355423	-1.49239	0.0379488	digestive organ expansion factor homolog
G6F53_003548	2429.78	2.15279	1.10621	0.0404633	T-complex protein 11-like protein 1		G6F53_012108	38.8369	0.356719	-1.48714	0.016088	hypothetical protein
G6F53_003269	15841.3	2.14358	1.10002	0.0197527	phospholipase D1-like		G6F53_004790	82.5442	0.357618	-1.48351	0.0156106	threonylcarbamoyl-AMP synthase-like
G6F53_010460	6166.56	2.142	1.09896	0.0184469	O-glycoside alpha-1,2-mannosyltransferase omh1-like		G6F53_004770	44.3859	0.359139	-1.47739	0.0112702	proline-rich protein
G6F53_011027	1562.17	2.13528	1.09443	0.0348959	uncharacterized protein		G6F53_006338	14.8743	0.364136	-1.45745	0.0399972	SET and MYND domain-containing protein 4
G6F53_005891	7226.96	2.1267	1.08861	0.0396336	kinesin-like protein KIF1A isoform X2		G6F53_001244	14.6004	0.368827	-1.43898	0.0446972	RNA exonuclease 4
G6F53_005097	212.583	2.12501	1.08747	0.0430452	uncharacterized protein		G6F53_006832	33.5217	0.370113	-1.43396	0.0165006	hypothetical protein
G6F53_005984	1372.09	2.12322	1.08625	0.024284	adenosine deaminase-like protein		G6F53_004375	171.219	0.370726	-1.43158	0.0271785	hypothetical protein
G6F53_010035	11206	2.12254	1.08579	0.0288347	plastin-2-like		G6F53_011730	17.164	0.371443	-1.42879	0.0453157	Oidioi.mRNA.OKI2018_I69.PAR.g10235.t1.cds
G6F53_001127	2725.71	2.11778	1.08256	0.0317437	phosphatidylinositol-glycan-specific phospholipase D isoform X2		G6F53_006836	40.0282	0.371592	-1.42821	0.0200705	probable ribosome biogenesis protein
G6F53_004590	122393	2.1127	1.07909	0.0410896	actin, cytoplasmic 1-like		G6F53_008386	70.8029	0.37681	-1.40809	0.0294792	tetratricopeptide repeat protein 27-like isoform X3
G6F53_000027	386.009	2.10549	1.07415	0.0480377	Serine/threonine-protein		G6F53_009486	51.0199	0.377446	-1.40566	0.0285027	unnamed protein product
G6F53_002616	16568.1	2.10113	1.07117	0.0257458	mannose-1-phosphate guanyltransferase beta		G6F53_007886	20.0569	0.378246	-1.4026	0.0334471	putative uncharacterized protein
G6F53_002068	687.991	2.09492	1.06689	0.0299344	graves disease carrier protein		G6F53_006670	33.8426	0.381749	-1.3893	0.035534	Golgi-associated plant pathogenesis-related protein
G6F53_000164	14803.4	2.09248	1.06521	0.043929	glutamate decarboxylase, partial		G6F53_001868	88.7987	0.38352	-1.38263	0.040802	cyclin-D1-binding protein
G6F53_002019	3489.85	2.08572	1.06054	0.0311214	unnamed protein product		G6F53_001698	56.4966	0.386969	-1.36971	0.0237071	multifunctional methyltransferase subunit TRM112-like protein
G6F53_007774	49131.9	2.07766	1.05496	0.031322	NU+ prion formation protein		G6F53_008683	25.7535	0.391047	-1.35458	0.04094	unnamed protein product
G6F53_010319	426.454	2.07685	1.05439	0.0315581	transmembrane protein 184B-like isoform X2		G6F53_003127	72.1922	0.391385	-1.35334	0.0188889	hypothetical protein
G6F53_006070	2825.22	2.07403	1.05244	0.0439814	mitogen-activated protein kinase kinase kinase 2 isoform X2		G6F53_005409	88.2411	0.392122	-1.35062	0.0125221	periodic tryptophan protein
G6F53_005344	355.009	2.06802	1.04825	0.047669	uncharacterized protein		G6F53_005029	79.1002	0.393222	-1.34658	0.0208538	transducin beta-like protein
G6F53_000080	1066.89	2.06371	1.04524	0.0377294	ketosamine-3-kinase		G6F53_004809	71.7555	0.393565	-1.34533	0.0291475	probable ATP-dependent RNA helicase DDX52 isoform X1
G6F53_002559	709.924	2.04266	1.03045	0.0497065	uncharacterized protein		G6F53_003087	81.6455	0.394904	-1.34043	0.0143309	unnamed protein product
G6F53_011812	2814.84	2.04177	1.02982	0.0483405	hypothetical protein		G6F53_010767	41.7264	0.399512	-1.32369	0.0307338	Choline/EthanolaminePhosphoTransferase
G6F53_009467	5554.56	2.03507	1.02508	0.0245672	broad substrate specificity ATP-binding cassette transporter ABCG2		G6F53_010064	170.345	0.399517	-1.32367	0.0467793	replication protein A 32 kDa subunit-B-like
G6F53_002140	12901.5	2.02198	1.01577	0.0271377	mitochondrial cardiolipin hydrolase-like		G6F53_001869	48.9486	0.402512	-1.3129	0.0255725	H/ACA ribonucleoprotein complex subunit 2-like protein
G6F53_004626	237442	2.01826	1.01311	0.0256726	unnamed protein product		G6F53_002348	43.5458	0.407206	-1.29617	0.0404212	ATP-dependent RNA helicase DDX55-like
G6F53_000725	13450.4	2.01221	1.00878	0.0436809	XP_040573365.1 fructose-bisphosphate aldolase-like		G6F53_011822	86.6618	0.413308	-1.27471	0.0297083	diphthine methyl ester synthase isoform X1
G6F53_007978	4354.19	2.00068	1.00049	0.0418154	putative RNA-directed DNA polymerase from transposon BS		G6F53_005904	89.9325	0.416422	-1.26388	0.0424964	transmembrane emp24 domain-containing protein 2
							G6F53_001911	32.0029	0.41651	-1.26358	0.0375203	hypothetical protein
							G6F53_006251	63.0199	0.420942	-1.24831	0.0493188	exosome complex component RRP41
							G6F53_002843	44.0819	0.421154	-1.24758	0.0486832	2&apos;,5&apos;-phosphodiesterase 12
							G6F53_006795	35.7644	0.423168	-1.2407	0.041307	poly(A)-specific ribonuclease PARN-like
							G6F53_001564	75.93	0.426118	-1.23068	0.0335966	KRR1 small subunit processome component homolog
							G6F53_003995	51.9053	0.43241	-1.20953	0.0395025	thioredoxin-related transmembrane 1 isoform X2
							G6F53_003512	121.566	0.435415	-1.19954	0.0420424	cell division cycle protein 16 homolog
							G6F53_008183	323.014	0.43603	-1.1975	0.0278007	unnamed protein product
							G6F53_002630	237.848	0.44331	-1.17361	0.032048	arrestin domain-containing protein
							G6F53_006517	82.3996	0.443673	-1.17243	0.0370031	DNA polymerase delta catalytic subunit
							G6F53_005000	84.041	0.450536	-1.15028	0.0338178	tRNA (guanine-N(7)-)-methyltransferase-like
							G6F53_001232	87.8728	0.451526	-1.14712	0.0389456	DNA-directed RNA polymerases I and III subunit RPAC2
							G6F53_011613	57.3163	0.452387	-1.14437	0.0481373	hypothetical protein
							G6F53_008663	196.013	0.458415	-1.12527	0.038011	hypothetical protein
							G6F53_011481	691.96	0.464709	-1.1056	0.0425173	LON peptidase N-terminal domain and RING finger protein
							G6F53_005857	249.687	0.468062	-1.09523	0.0349429	eukaryotic translation initiation factor 3 subunit I-like
							G6F53_012343	319.544	0.468864	-1.09276	0.0401128	unnamed protein product
							G6F53_012243	82.4282	0.474547	-1.07538	0.0455251	replication factor C subunit 5-like
							G6F53_006441	155.605	0.479321	-1.06094	0.043917	hypothetical protein
							G6F53_003917	117.551	0.47988	-1.05925	0.0427809	chromosome transmission fidelity protein 18 homolog
							G6F53_006927	1488.7	0.496437	-1.01032	0.0474303	inositol-3-phosphate synthase 1-A-like
