# Supplementary material for: Transcriptomic analysis and carbohydrate metabolism-related enzyme expression across different pH values in Rhizopus delemar
Source: Front Microbiol. 2024 Mar 6;15:1359830. doi: 10.3389/fmicb.2024.1359830 (PMC10953822; doi:10.3389/fmicb.2024.1359830)
Supplement: Supplementary file 3 [file Data_Sheet_2.xlsx]

## Sheet: pH 4 vs. 7
Differential Expressed Gene: GO Annotation						GO enrichment analysis
pH 4 vs. 7 UP		pH 4 vs. 7 DOWN				GO.ID	Category	Term	Up	Down	DEG	Total	Pvalue	Up_gene	Down_gene
ID	GO	ID	GO			GO:0042254	BP	ribosome biogenesis	7	114	121	400	4.04e-54	G6F53_005275(G6F53_005275);G6F53_006934(G6F53_006934);G6F53_008068(G6F53_008068);	G6F53_000044(G6F53_000044);G6F53_000197(G6F53_000197);G6F53_000225(G6F53_000225);
G6F53_003097	GO:0000768;GO:0001726;GO:0001932;	G6F53_002340	-			GO:0030684	CC	preribosome	0	58	58	96	9.72e-46	-	G6F53_000044(G6F53_000044);G6F53_000197(G6F53_000197);G6F53_000225(G6F53_000225);
G6F53_003201	GO:0003674;GO:0003676;GO:0003677;	G6F53_012500	-			GO:0016072	BP	rRNA metabolic process	4	93	97	301	1.95e-45	G6F53_006934(G6F53_006934);G6F53_008068(G6F53_008068);G6F53_009319(G6F53_009319);	G6F53_000044(G6F53_000044);G6F53_000197(G6F53_000197);G6F53_000225(G6F53_000225);
G6F53_007702	-	G6F53_000024	GO:0000003;GO:0000086;GO:0000166;			GO:0006364	BP	rRNA processing	4	87	91	270	2.36e-44	G6F53_006934(G6F53_006934);G6F53_008068(G6F53_008068);G6F53_009319(G6F53_009319);	G6F53_000044(G6F53_000044);G6F53_000197(G6F53_000197);G6F53_000225(G6F53_000225);
G6F53_007454	GO:0003674;GO:0003824;GO:0005215;	G6F53_008698	GO:0001775;GO:0002164;GO:0002376;			GO:0034470	BP	ncRNA processing	6	102	108	399	1.2e-42	G6F53_001593(G6F53_001593);G6F53_006866(G6F53_006866);G6F53_006934(G6F53_006934);	G6F53_000044(G6F53_000044);G6F53_000197(G6F53_000197);G6F53_000225(G6F53_000225);
G6F53_002361	-	G6F53_009850	GO:0000003;GO:0000166;GO:0001101;			GO:0005730	CC	nucleolus	11	139	150	797	3.43e-39	G6F53_000886(G6F53_000886);G6F53_001757(G6F53_001757);G6F53_002930(G6F53_002930);	G6F53_000044(G6F53_000044);G6F53_000155(G6F53_000155);G6F53_000197(G6F53_000197);
G6F53_000105	GO:0003674;GO:0003824;GO:0005575;	G6F53_008941	-			GO:0034660	BP	ncRNA metabolic process	8	111	119	534	6.79e-38	G6F53_001593(G6F53_001593);G6F53_003946(G6F53_003946);G6F53_006866(G6F53_006866);	G6F53_000044(G6F53_000044);G6F53_000197(G6F53_000197);G6F53_000225(G6F53_000225);
G6F53_009561	-	G6F53_001986	GO:0003674;GO:0003824;GO:0005575;			GO:0022613	BP	ribonucleoprotein complex biogenesis	9	117	126	621	8.49e-36	G6F53_005275(G6F53_005275);G6F53_006934(G6F53_006934);G6F53_007667(G6F53_007667);	G6F53_000044(G6F53_000044);G6F53_000197(G6F53_000197);G6F53_000225(G6F53_000225);
G6F53_006576	GO:0003674;GO:0005488;GO:0005515;	G6F53_006089	GO:0002244;GO:0002376;GO:0002520;			GO:0032040	CC	small-subunit processome	0	28	28	46	1.43e-22	-	G6F53_000044(G6F53_000044);G6F53_000225(G6F53_000225);G6F53_001160(G6F53_001160);
G6F53_002255	-	G6F53_004684	GO:0005575;GO:0005622;GO:0005623;			GO:0030490	BP	maturation of SSU-rRNA	0	33	33	80	1.89e-19	-	G6F53_000044(G6F53_000044);G6F53_000197(G6F53_000197);G6F53_000325(G6F53_000325);
G6F53_007355	GO:0000030;GO:0003674;GO:0003824;	G6F53_008147	GO:0000122;GO:0000375;GO:0000377;			GO:0030686	CC	90S preribosome	0	24	24	43	2.91e-18	-	G6F53_000044(G6F53_000044);G6F53_000197(G6F53_000197);G6F53_000225(G6F53_000225);
G6F53_007984	-	G6F53_003099	GO:0000075;GO:0000077;GO:0000166;			GO:0006396	BP	RNA processing	8	114	122	890	2.96e-18	G6F53_001593(G6F53_001593);G6F53_003669(G6F53_003669);G6F53_006866(G6F53_006866);	G6F53_000024(G6F53_000024);G6F53_000044(G6F53_000044);G6F53_000197(G6F53_000197);
G6F53_008476	GO:0000122;GO:0000976;GO:0000977;	G6F53_005276	-			GO:0042274	BP	ribosomal small subunit biogenesis	1	39	40	129	4.49e-18	G6F53_006934(G6F53_006934)	G6F53_000044(G6F53_000044);G6F53_000197(G6F53_000197);G6F53_000325(G6F53_000325);
G6F53_004549	-	G6F53_007071	GO:0003674;GO:0003676;GO:0003723;			GO:0000462	BP	maturation of SSU-rRNA from tricistronic rRNA transcript (SSU-rRNA, 5.8S rRNA, LSU-rRNA)	0	27	27	66	5.24e-16	-	G6F53_000197(G6F53_000197);G6F53_000325(G6F53_000325);G6F53_001160(G6F53_001160);
G6F53_003536	-	G6F53_009286	GO:0000003;GO:0003674;GO:0005488;			GO:0030687	CC	preribosome, large subunit precursor	0	19	19	31	9.34e-16	-	G6F53_000325(G6F53_000325);G6F53_000860(G6F53_000860);G6F53_000976(G6F53_000976);
G6F53_007526	GO:0000166;GO:0001882;GO:0001883;	G6F53_004472	GO:0000027;GO:0000448;GO:0000460;			GO:0030515	MF	snoRNA binding	0	20	20	37	2.43e-15	-	G6F53_001302(G6F53_001302);G6F53_001529(G6F53_001529);G6F53_001869(G6F53_001869);
G6F53_008345	-	G6F53_009757	GO:0000460;GO:0000463;GO:0000466;			GO:0042273	BP	ribosomal large subunit biogenesis	2	33	35	123	1.16e-14	G6F53_008068(G6F53_008068);G6F53_009319(G6F53_009319)	G6F53_000325(G6F53_000325);G6F53_000560(G6F53_000560);G6F53_000860(G6F53_000860);
G6F53_000244	GO:0000902;GO:0001501;GO:0001817;	G6F53_005912	GO:0002164;GO:0003674;GO:0003724;			GO:0000460	BP	maturation of 5.8S rRNA	0	21	21	46	7.13e-14	-	G6F53_000197(G6F53_000197);G6F53_000325(G6F53_000325);G6F53_000347(G6F53_000347);
G6F53_005898	GO:0000003;GO:0000166;GO:0000278;	G6F53_003289	GO:0005575;GO:0005622;GO:0005623;			GO:0090069	BP	regulation of ribosome biogenesis	0	14	14	23	6.85e-12	-	G6F53_001529(G6F53_001529);G6F53_003142(G6F53_003142);G6F53_003146(G6F53_003146);
G6F53_009583	GO:0000902;GO:0000904;GO:0001764;	G6F53_011967	GO:0000003;GO:0001525;GO:0001568;			GO:2000232	BP	regulation of rRNA processing	0	12	12	17	1.73e-11	-	G6F53_001529(G6F53_001529);G6F53_003146(G6F53_003146);G6F53_003270(G6F53_003270);
G6F53_009129	-	G6F53_009315	GO:0000375;GO:0000377;GO:0000398;			GO:0000466	BP	maturation of 5.8S rRNA from tricistronic rRNA transcript (SSU-rRNA, 5.8S rRNA, LSU-rRNA)	0	16	16	35	7.09e-11	-	G6F53_000197(G6F53_000197);G6F53_000325(G6F53_000325);G6F53_000347(G6F53_000347);
G6F53_003325	GO:0003674;GO:0003824;GO:0004032;	G6F53_006648	GO:0003333;GO:0003674;GO:0005215;			GO:0000469	BP	cleavage involved in rRNA processing	0	16	16	36	1.2e-10	-	G6F53_000197(G6F53_000197);G6F53_000325(G6F53_000325);G6F53_000347(G6F53_000347);
G6F53_010430	-	G6F53_009614	GO:0000462;GO:0003674;GO:0003676;			GO:0090070	BP	positive regulation of ribosome biogenesis	0	11	11	16	1.97e-10	-	G6F53_001529(G6F53_001529);G6F53_003142(G6F53_003142);G6F53_003146(G6F53_003146);
G6F53_011999	GO:0005575;GO:0005622;GO:0005623;	G6F53_007546	GO:0000460;GO:0000462;GO:0000466;			GO:0043228	CC	non-membrane-bounded organelle	49	168	217	2461	5.1e-10	G6F53_000886(G6F53_000886);G6F53_001182(G6F53_001182);G6F53_001285(G6F53_001285);	G6F53_000024(G6F53_000024);G6F53_000044(G6F53_000044);G6F53_000155(G6F53_000155);
G6F53_004806	GO:0000302;GO:0000303;GO:0000305;	G6F53_006202	GO:0000079;GO:0001654;GO:0001708;			GO:0043232	CC	intracellular non-membrane-bounded organelle	49	168	217	2461	5.1e-10	G6F53_000886(G6F53_000886);G6F53_001182(G6F53_001182);G6F53_001285(G6F53_001285);	G6F53_000024(G6F53_000024);G6F53_000044(G6F53_000044);G6F53_000155(G6F53_000155);
G6F53_000622	GO:0000902;GO:0001501;GO:0001817;	G6F53_012894	GO:0000428;GO:0003674;GO:0003824;			GO:2000234	BP	positive regulation of rRNA processing	0	9	9	11	7.64e-10	-	G6F53_001529(G6F53_001529);G6F53_003146(G6F53_003146);G6F53_003270(G6F53_003270);
G6F53_000139	GO:0003674;GO:0003824;GO:0004153;	G6F53_010160	-			GO:0000470	BP	maturation of LSU-rRNA	1	15	16	40	8.16e-10	G6F53_009319(G6F53_009319)	G6F53_000860(G6F53_000860);G6F53_000976(G6F53_000976);G6F53_001151(G6F53_001151);
G6F53_001978	-	G6F53_004222	GO:0003674;GO:0003676;GO:0003723;			GO:0031981	CC	nuclear lumen	42	177	219	2521	1.79e-09	G6F53_000572(G6F53_000572);G6F53_000886(G6F53_000886);G6F53_000889(G6F53_000889);	G6F53_000024(G6F53_000024);G6F53_000044(G6F53_000044);G6F53_000155(G6F53_000155);
G6F53_012557	-	G6F53_002323	GO:0003674;GO:0005215;GO:0005575;			GO:0016070	BP	RNA metabolic process	44	161	205	2329	2.37e-09	G6F53_001182(G6F53_001182);G6F53_001593(G6F53_001593);G6F53_001687(G6F53_001687);	G6F53_000024(G6F53_000024);G6F53_000044(G6F53_000044);G6F53_000197(G6F53_000197);
G6F53_014032	-	G6F53_010713	GO:0000028;GO:0001701;GO:0001824;			GO:0030688	CC	preribosome, small subunit precursor	0	7	7	7	4.14e-09	-	G6F53_002045(G6F53_002045);G6F53_003146(G6F53_003146);G6F53_004420(G6F53_004420);
G6F53_007669	GO:0000902;GO:0001932;GO:0001934;	G6F53_001302	GO:0001650;GO:0003674;GO:0003676;			GO:0009451	BP	RNA modification	2	27	29	137	5.41e-09	G6F53_001593(G6F53_001593);G6F53_009460(G6F53_009460)	G6F53_000659(G6F53_000659);G6F53_000896(G6F53_000896);G6F53_000976(G6F53_000976);
G6F53_001846	GO:0000003;GO:0000166;GO:0000302;	G6F53_004649	GO:0001676;GO:0003674;GO:0003824;			GO:0000478	BP	endonucleolytic cleavage involved in rRNA processing	0	12	12	26	1.59e-08	-	G6F53_000197(G6F53_000197);G6F53_000325(G6F53_000325);G6F53_002045(G6F53_002045);
G6F53_000719	GO:0003674;GO:0003824;GO:0003954;	G6F53_004038	GO:0000154;GO:0001510;GO:0003674;			GO:0006360	BP	transcription by RNA polymerase I	0	20	20	74	1.77e-08	-	G6F53_001260(G6F53_001260);G6F53_001428(G6F53_001428);G6F53_001529(G6F53_001529);
G6F53_008927	GO:0000322;GO:0000323;GO:0000324;	G6F53_011375	GO:0002943;GO:0003674;GO:0003824;			GO:0044085	BP	cellular component biogenesis	51	146	197	2278	3.54e-08	G6F53_000139(G6F53_000139);G6F53_000439(G6F53_000439);G6F53_000886(G6F53_000886);	G6F53_000024(G6F53_000024);G6F53_000044(G6F53_000044);G6F53_000197(G6F53_000197);
G6F53_013005	GO:0000003;GO:0000122;GO:0000244;	G6F53_006200	GO:0000079;GO:0001654;GO:0001708;			GO:0000479	BP	endonucleolytic cleavage of tricistronic rRNA transcript (SSU-rRNA, 5.8S rRNA, LSU-rRNA)	0	11	11	24	7.05e-08	-	G6F53_000197(G6F53_000197);G6F53_000325(G6F53_000325);G6F53_002045(G6F53_002045);
G6F53_005826	-	G6F53_012986	GO:0000003;GO:0000428;GO:0005575;			GO:0090304	BP	nucleic acid metabolic process	49	168	217	2612	1.23e-07	G6F53_001182(G6F53_001182);G6F53_001285(G6F53_001285);G6F53_001593(G6F53_001593);	G6F53_000024(G6F53_000024);G6F53_000044(G6F53_000044);G6F53_000197(G6F53_000197);
G6F53_002507	-	G6F53_011673	GO:0000154;GO:0000179;GO:0001510;			GO:1990904	CC	ribonucleoprotein complex	20	84	104	1010	1.38e-07	G6F53_001687(G6F53_001687);G6F53_001757(G6F53_001757);G6F53_003448(G6F53_003448);	G6F53_000044(G6F53_000044);G6F53_000197(G6F53_000197);G6F53_000225(G6F53_000225);
G6F53_007010	GO:0000139;GO:0002252;GO:0002376;	G6F53_006522	GO:0000228;GO:0000793;GO:0000794;			GO:0003723	MF	RNA binding	12	76	88	842	1.62e-07	G6F53_001687(G6F53_001687);G6F53_003448(G6F53_003448);G6F53_003692(G6F53_003692);	G6F53_000155(G6F53_000155);G6F53_000225(G6F53_000225);G6F53_000325(G6F53_000325);
G6F53_013308	-	G6F53_009591	GO:0000323;GO:0001775;GO:0002252;			GO:0031974	CC	membrane-enclosed lumen	55	189	244	3042	2.91e-07	G6F53_000572(G6F53_000572);G6F53_000886(G6F53_000886);G6F53_000889(G6F53_000889);	G6F53_000024(G6F53_000024);G6F53_000044(G6F53_000044);G6F53_000155(G6F53_000155);
G6F53_004709	GO:0000166;GO:0001558;GO:0001816;	G6F53_003709	GO:0000027;GO:0003674;GO:0003676;			GO:0043233	CC	organelle lumen	55	189	244	3042	2.91e-07	G6F53_000572(G6F53_000572);G6F53_000886(G6F53_000886);G6F53_000889(G6F53_000889);	G6F53_000024(G6F53_000024);G6F53_000044(G6F53_000044);G6F53_000155(G6F53_000155);
G6F53_002218	-	G6F53_009055	GO:0000166;GO:0000462;GO:0000469;			GO:0070013	CC	intracellular organelle lumen	55	189	244	3042	2.91e-07	G6F53_000572(G6F53_000572);G6F53_000886(G6F53_000886);G6F53_000889(G6F53_000889);	G6F53_000024(G6F53_000024);G6F53_000044(G6F53_000044);G6F53_000155(G6F53_000155);
G6F53_007823	GO:0001817;GO:0001819;GO:0002376;	G6F53_002588	GO:0000151;GO:0000462;GO:0003674;			GO:0010467	BP	gene expression	64	168	232	2870	3.18e-07	G6F53_000244(G6F53_000244);G6F53_000572(G6F53_000572);G6F53_000622(G6F53_000622);	G6F53_000024(G6F53_000024);G6F53_000044(G6F53_000044);G6F53_000155(G6F53_000155);
G6F53_012219	GO:0006950;GO:0008150;GO:0009636;	G6F53_002854	GO:0001510;GO:0003674;GO:0003824;			GO:0005732	CC	small nucleolar ribonucleoprotein complex	0	11	11	27	3.26e-07	-	G6F53_000044(G6F53_000044);G6F53_001557(G6F53_001557);G6F53_001869(G6F53_001869);
G6F53_002046	GO:0000003;GO:0001505;GO:0003008;	G6F53_005428	GO:0000460;GO:0000462;GO:0000466;			GO:0001054	MF	RNA polymerase I activity	0	6	6	7	3.56e-07	-	G6F53_001428(G6F53_001428);G6F53_001940(G6F53_001940);G6F53_004342(G6F53_004342);
G6F53_010026	-	G6F53_000155	GO:0000003;GO:0002009;GO:0002165;			GO:0034511	MF	U3 snoRNA binding	0	6	6	7	3.56e-07	-	G6F53_002045(G6F53_002045);G6F53_006293(G6F53_006293);G6F53_008742(G6F53_008742);
G6F53_001593	GO:0000096;GO:0000959;GO:0000963;	G6F53_005926	GO:0000049;GO:0000154;GO:0002097;			GO:0005736	CC	RNA polymerase I complex	0	11	11	28	5.06e-07	-	G6F53_001232(G6F53_001232);G6F53_001428(G6F53_001428);G6F53_001940(G6F53_001940);
G6F53_008723	-	G6F53_005162	GO:0000003;GO:0000280;GO:0000339;			GO:0000463	BP	maturation of LSU-rRNA from tricistronic rRNA transcript (SSU-rRNA, 5.8S rRNA, LSU-rRNA)	1	9	10	23	5.23e-07	G6F53_009319(G6F53_009319)	G6F53_000860(G6F53_000860);G6F53_000976(G6F53_000976);G6F53_002875(G6F53_002875);
G6F53_001040	GO:0001525;GO:0001568;GO:0001655;	G6F53_002003	GO:0000470;GO:0003674;GO:0003676;			GO:0000154	BP	rRNA modification	1	12	13	41	7.85e-07	G6F53_009460(G6F53_009460)	G6F53_000976(G6F53_000976);G6F53_001160(G6F53_001160);G6F53_001869(G6F53_001869);
G6F53_000863	GO:0003674;GO:0003824;GO:0005575;	G6F53_003446	GO:0003674;GO:0003724;GO:0003824;			GO:1902570	BP	protein localization to nucleolus	0	8	8	15	1.08e-06	-	G6F53_000325(G6F53_000325);G6F53_001428(G6F53_001428);G6F53_004222(G6F53_004222);
G6F53_004405	GO:0000003;GO:0000166;GO:0000187;	G6F53_010879	-			GO:0000054	BP	ribosomal subunit export from nucleus	1	8	9	23	5.7e-06	G6F53_006934(G6F53_006934)	G6F53_000325(G6F53_000325);G6F53_001682(G6F53_001682);G6F53_003146(G6F53_003146);
G6F53_009886	-	G6F53_006581	GO:0000122;GO:0002039;GO:0002902;			GO:0033750	BP	ribosome localization	1	8	9	23	5.7e-06	G6F53_006934(G6F53_006934)	G6F53_000325(G6F53_000325);G6F53_001682(G6F53_001682);G6F53_003146(G6F53_003146);
G6F53_006532	GO:0000976;GO:0000977;GO:0000978;	G6F53_001035	GO:0005575;GO:0005622;GO:0005623;			GO:0031428	CC	box C/D snoRNP complex	0	6	6	10	1.11e-05	-	G6F53_001934(G6F53_001934);G6F53_003169(G6F53_003169);G6F53_004744(G6F53_004744);
G6F53_007239	GO:0000003;GO:0000228;GO:0000785;	G6F53_003662	GO:0000038;GO:0001676;GO:0003674;			GO:0006356	BP	regulation of transcription by RNA polymerase I	0	10	10	31	1.28e-05	-	G6F53_001260(G6F53_001260);G6F53_001529(G6F53_001529);G6F53_003142(G6F53_003142);
G6F53_001757	GO:0000139;GO:0001817;GO:0001819;	G6F53_001428	GO:0000428;GO:0001054;GO:0003674;			GO:0140098	MF	catalytic activity, acting on RNA	4	42	46	392	1.31e-05	G6F53_003946(G6F53_003946);G6F53_006866(G6F53_006866);G6F53_009460(G6F53_009460);	G6F53_000347(G6F53_000347);G6F53_000412(G6F53_000412);G6F53_000896(G6F53_000896);
G6F53_006972	-	G6F53_014033	GO:0000428;GO:0001054;GO:0003674;			GO:0005634	CC	nucleus	69	196	265	3503	1.49e-05	G6F53_000572(G6F53_000572);G6F53_000886(G6F53_000886);G6F53_000889(G6F53_000889);	G6F53_000024(G6F53_000024);G6F53_000044(G6F53_000044);G6F53_000155(G6F53_000155);
G6F53_005204	GO:0002791;GO:0003674;GO:0003824;	G6F53_003270	GO:0001650;GO:0005575;GO:0005622;			GO:0030689	CC	Noc complex	0	4	4	4	1.64e-05	-	G6F53_003317(G6F53_003317);G6F53_004420(G6F53_004420);G6F53_006103(G6F53_006103);
G6F53_007804	GO:0002021;GO:0002024;GO:0003674;	G6F53_005389	GO:0001652;GO:0003674;GO:0003676;			GO:0046483	BP	heterocycle metabolic process	65	184	249	3271	1.93e-05	G6F53_000139(G6F53_000139);G6F53_000719(G6F53_000719);G6F53_001182(G6F53_001182);	G6F53_000024(G6F53_000024);G6F53_000044(G6F53_000044);G6F53_000197(G6F53_000197);
G6F53_004598	GO:0005575;GO:0005622;GO:0005623;	G6F53_004982	GO:0003674;GO:0003824;GO:0004175;			GO:0001650	CC	fibrillar center	0	18	18	96	2.88e-05	-	G6F53_000325(G6F53_000325);G6F53_001302(G6F53_001302);G6F53_001529(G6F53_001529);
G6F53_008533	-	G6F53_010214	GO:0003674;GO:0003824;GO:0004672;			GO:0045943	BP	positive regulation of transcription by RNA polymerase I	0	9	9	28	3.62e-05	-	G6F53_001260(G6F53_001260);G6F53_001529(G6F53_001529);G6F53_003142(G6F53_003142);
G6F53_011766	-	G6F53_010360	GO:0003674;GO:0003676;GO:0003677;			GO:0090502	BP	RNA phosphodiester bond hydrolysis, endonucleolytic	0	15	15	73	4.15e-05	-	G6F53_000197(G6F53_000197);G6F53_000325(G6F53_000325);G6F53_001557(G6F53_001557);
G6F53_007053	GO:0005575;GO:0005622;GO:0005623;	G6F53_000412	GO:0003674;GO:0003724;GO:0003824;			GO:0006725	BP	cellular aromatic compound metabolic process	65	183	248	3288	4.71e-05	G6F53_000139(G6F53_000139);G6F53_000719(G6F53_000719);G6F53_001182(G6F53_001182);	G6F53_000024(G6F53_000024);G6F53_000044(G6F53_000044);G6F53_000197(G6F53_000197);
G6F53_003930	GO:0000003;GO:0003674;GO:0005215;	G6F53_004831	GO:0000079;GO:0000166;GO:0000226;			GO:0071428	BP	rRNA-containing ribonucleoprotein complex export from nucleus	1	8	9	29	4.96e-05	G6F53_006934(G6F53_006934)	G6F53_000325(G6F53_000325);G6F53_001682(G6F53_001682);G6F53_003146(G6F53_003146);
G6F53_013853	-	G6F53_009422	-			GO:0034641	BP	cellular nitrogen compound metabolic process	75	195	270	3647	5.49e-05	G6F53_000139(G6F53_000139);G6F53_000719(G6F53_000719);G6F53_000886(G6F53_000886);	G6F53_000024(G6F53_000024);G6F53_000044(G6F53_000044);G6F53_000155(G6F53_000155);
G6F53_003669	GO:0000003;GO:0000122;GO:0000165;	G6F53_000659	GO:0001510;GO:0005575;GO:0005622;			GO:0008033	BP	tRNA processing	3	16	19	111	6.07e-05	G6F53_001593(G6F53_001593);G6F53_006866(G6F53_006866);G6F53_009460(G6F53_009460)	G6F53_000896(G6F53_000896);G6F53_001163(G6F53_001163);G6F53_001474(G6F53_001474);
G6F53_005301	GO:0000003;GO:0000166;GO:0000187;	G6F53_005547	-			GO:0006139	BP	nucleobase-containing compound metabolic process	60	179	239	3157	6.38e-05	G6F53_000139(G6F53_000139);G6F53_000719(G6F53_000719);G6F53_001182(G6F53_001182);	G6F53_000024(G6F53_000024);G6F53_000044(G6F53_000044);G6F53_000197(G6F53_000197);
G6F53_005024	GO:0000003;GO:0000086;GO:0000151;	G6F53_000390	GO:0003674;GO:0003676;GO:0003723;			GO:1904750	BP	negative regulation of protein localization to nucleolus	0	4	4	5	7.64e-05	-	G6F53_001428(G6F53_001428);G6F53_004342(G6F53_004342);G6F53_006123(G6F53_006123);
G6F53_002548	GO:0003674;GO:0005215;GO:0005342;	G6F53_001663	GO:0000003;GO:0000212;GO:0000226;			GO:0070545	CC	PeBoW complex	0	4	4	5	7.8e-05	-	G6F53_000860(G6F53_000860);G6F53_003105(G6F53_003105);G6F53_004472(G6F53_004472);
G6F53_002456	-	G6F53_003792	GO:0003674;GO:0003724;GO:0003824;			GO:0015232	MF	heme transporter activity	1	4	5	9	8.99e-05	G6F53_004182(G6F53_004182)	G6F53_002753(G6F53_002753);G6F53_005870(G6F53_005870);G6F53_007179(G6F53_007179);
G6F53_010876	-	G6F53_008960	GO:0001650;GO:0003674;GO:0003676;			GO:0045815	BP	positive regulation of gene expression, epigenetic	1	13	14	70	0.000101988	G6F53_011478(G6F53_011478)	G6F53_001428(G6F53_001428);G6F53_001940(G6F53_001940);G6F53_001982(G6F53_001982);
G6F53_009598	-	G6F53_007221	GO:0000447;GO:0000460;GO:0000462;			GO:0007000	BP	nucleolus organization	0	7	7	19	0.000102756	-	G6F53_000860(G6F53_000860);G6F53_001160(G6F53_001160);G6F53_004715(G6F53_004715);
G6F53_012395	-	G6F53_005110	GO:0001650;GO:0005575;GO:0005622;			GO:0015886	BP	heme transport	1	4	5	9	0.000103066	G6F53_004182(G6F53_004182)	G6F53_002753(G6F53_002753);G6F53_005870(G6F53_005870);G6F53_007179(G6F53_007179);
G6F53_006482	GO:0003674;GO:0005488;GO:0005515;	G6F53_001151	GO:0000460;GO:0000470;GO:0005575;			GO:1901678	BP	iron coordination entity transport	1	4	5	9	0.000103066	G6F53_004182(G6F53_004182)	G6F53_002753(G6F53_002753);G6F53_005870(G6F53_005870);G6F53_007179(G6F53_007179);
G6F53_009213	GO:0005575;GO:0005576	G6F53_002499	GO:0000981;GO:0001932;GO:0001934;			GO:1904749	BP	regulation of protein localization to nucleolus	0	5	5	9	0.000103066	-	G6F53_001428(G6F53_001428);G6F53_004342(G6F53_004342);G6F53_006123(G6F53_006123);
G6F53_011036	GO:0003674;GO:0003824;GO:0004175;	G6F53_001682	GO:0000054;GO:0000055;GO:0003674;			GO:0006400	BP	tRNA modification	2	13	15	81	0.000145461	G6F53_001593(G6F53_001593);G6F53_009460(G6F53_009460)	G6F53_000896(G6F53_000896);G6F53_001163(G6F53_001163);G6F53_001474(G6F53_001474);
G6F53_010299	-	G6F53_000976	GO:0000154;GO:0000460;GO:0000463;			GO:1901360	BP	organic cyclic compound metabolic process	67	184	251	3382	0.000153935	G6F53_000139(G6F53_000139);G6F53_000719(G6F53_000719);G6F53_001182(G6F53_001182);	G6F53_000024(G6F53_000024);G6F53_000044(G6F53_000044);G6F53_000197(G6F53_000197);
G6F53_011450	GO:0003333;GO:0003674;GO:0005215;	G6F53_001559	GO:0000027;GO:0003674;GO:0003676;			GO:0097744	BP	urate salt excretion	1	3	4	6	0.000217756	G6F53_004182(G6F53_004182)	G6F53_002753(G6F53_002753);G6F53_007179(G6F53_007179);G6F53_009850(G6F53_009850)
G6F53_007011	-	G6F53_009771	GO:0000462;GO:0005575;GO:0005622;			GO:1904479	BP	negative regulation of intestinal absorption	1	3	4	6	0.000217756	G6F53_004182(G6F53_004182)	G6F53_002753(G6F53_002753);G6F53_007179(G6F53_007179);G6F53_009850(G6F53_009850)
G6F53_001853	GO:0003674;GO:0005488;GO:0005515;	G6F53_004293	GO:0001671;GO:0003674;GO:0005488;			GO:1904612	BP	response to 2,3,7,8-tetrachlorodibenzodioxine	1	3	4	6	0.000217756	G6F53_004182(G6F53_004182)	G6F53_002753(G6F53_002753);G6F53_007179(G6F53_007179);G6F53_009850(G6F53_009850)
G6F53_010125	GO:0001703;GO:0003674;GO:0003824;	G6F53_000197	GO:0000447;GO:0000460;GO:0000462;			GO:0006363	BP	termination of RNA polymerase I transcription	0	10	10	42	0.0002251	-	G6F53_001428(G6F53_001428);G6F53_001940(G6F53_001940);G6F53_003098(G6F53_003098);
G6F53_008724	GO:0003008;GO:0003014;GO:0003674;	G6F53_002034	GO:0000060;GO:0000228;GO:0000785;			GO:0003676	MF	nucleic acid binding	28	92	120	1467	0.000234517	G6F53_001687(G6F53_001687);G6F53_002574(G6F53_002574);G6F53_003138(G6F53_003138);	G6F53_000155(G6F53_000155);G6F53_000225(G6F53_000225);G6F53_000325(G6F53_000325);
G6F53_010474	-	G6F53_002875	GO:0000079;GO:0000166;GO:0000226;			GO:0019843	MF	rRNA binding	3	14	17	106	0.000235032	G6F53_003448(G6F53_003448);G6F53_008068(G6F53_008068);G6F53_012296(G6F53_012296)	G6F53_000325(G6F53_000325);G6F53_001160(G6F53_001160);G6F53_001302(G6F53_001302);
G6F53_003704	GO:0000030;GO:0003674;GO:0003824;	G6F53_000044	GO:0000375;GO:0005575;GO:0005622;			GO:0034455	CC	t-UTP complex	0	3	3	3	0.000258977	-	G6F53_001529(G6F53_001529);G6F53_004409(G6F53_004409);G6F53_005110(G6F53_005110)
G6F53_009904	GO:0000166;GO:0000226;GO:0000278;	G6F53_006621	GO:0001650;GO:0005575;GO:0005622;			GO:0006399	BP	tRNA metabolic process	4	20	24	177	0.000312802	G6F53_001593(G6F53_001593);G6F53_003946(G6F53_003946);G6F53_006866(G6F53_006866);	G6F53_000347(G6F53_000347);G6F53_000896(G6F53_000896);G6F53_001163(G6F53_001163);
G6F53_012004	GO:0000003;GO:0000122;GO:0000228;	G6F53_003098	GO:0000428;GO:0001179;GO:0001188;			GO:0008173	MF	RNA methyltransferase activity	1	10	11	53	0.00031295	G6F53_009460(G6F53_009460)	G6F53_000896(G6F53_000896);G6F53_000976(G6F53_000976);G6F53_001160(G6F53_001160);
G6F53_009227	GO:0001505;GO:0003674;GO:0003824;	G6F53_008006	GO:0000447;GO:0000460;GO:0000462;			GO:0009303	BP	rRNA transcription	0	10	10	44	0.000338491	-	G6F53_001428(G6F53_001428);G6F53_003142(G6F53_003142);G6F53_004342(G6F53_004342);
G6F53_003604	-	G6F53_006884	GO:0000003;GO:0000469;GO:0000478;			GO:0001522	BP	pseudouridine synthesis	0	6	6	17	0.000430914	-	G6F53_001869(G6F53_001869);G6F53_002114(G6F53_002114);G6F53_004392(G6F53_004392);
G6F53_000031	GO:0006810;GO:0006897;GO:0006909;	G6F53_003142	GO:0000976;GO:0000977;GO:0000978;			GO:0000480	BP	endonucleolytic cleavage in 5'-ETS of tricistronic rRNA transcript (SSU-rRNA, 5.8S rRNA, LSU-rRNA)	0	4	4	7	0.000482603	-	G6F53_006103(G6F53_006103);G6F53_006853(G6F53_006853);G6F53_007221(G6F53_007221);
G6F53_009533	GO:0003674;GO:0003774;GO:0003777;	G6F53_012108	GO:0000428;GO:0001054;GO:0003674;			GO:0015747	BP	urate transport	1	3	4	7	0.000482603	G6F53_004182(G6F53_004182)	G6F53_002753(G6F53_002753);G6F53_007179(G6F53_007179);G6F53_009850(G6F53_009850)
G6F53_007770	GO:0003674;GO:0003824;GO:0005575;	G6F53_004769	GO:0001942;GO:0003674;GO:0003676;			GO:0019389	BP	glucuronoside metabolic process	1	3	4	7	0.000482603	G6F53_004182(G6F53_004182)	G6F53_002753(G6F53_002753);G6F53_007179(G6F53_007179);G6F53_009850(G6F53_009850)
G6F53_001076	-	G6F53_000860	GO:0000460;GO:0000463;GO:0000466;			GO:0070761	CC	pre-snoRNP complex	0	4	4	7	0.000492278	-	G6F53_001934(G6F53_001934);G6F53_003169(G6F53_003169);G6F53_004744(G6F53_004744);
G6F53_010490	-	G6F53_003643	GO:0000428;GO:0002262;GO:0002376;			GO:0010039	BP	response to iron ion	6	3	9	39	0.000593722	G6F53_001846(G6F53_001846);G6F53_004182(G6F53_004182);G6F53_004709(G6F53_004709);	G6F53_002753(G6F53_002753);G6F53_007179(G6F53_007179);G6F53_009850(G6F53_009850)
G6F53_004599	GO:0000075;GO:0000077;GO:0000086;	G6F53_001149	-			GO:0000966	BP	RNA 5'-end processing	0	6	6	18	0.000612061	-	G6F53_001557(G6F53_001557);G6F53_003281(G6F53_003281);G6F53_006103(G6F53_006103);
G6F53_012613	-	G6F53_003202	GO:0002943;GO:0003674;GO:0003824;			GO:0034471	BP	ncRNA 5'-end processing	0	6	6	18	0.000612061	-	G6F53_001557(G6F53_001557);G6F53_003281(G6F53_003281);G6F53_006103(G6F53_006103);
G6F53_005001	GO:0001558;GO:0001932;GO:0001934;	G6F53_010961	GO:0000054;GO:0000055;GO:0003674;			GO:1901363	MF	heterocyclic compound binding	47	111	158	2080	0.000654994	G6F53_001687(G6F53_001687);G6F53_001846(G6F53_001846);G6F53_002063(G6F53_002063);	G6F53_000024(G6F53_000024);G6F53_000155(G6F53_000155);G6F53_000225(G6F53_000225);
G6F53_001640	GO:0001505;GO:0003674;GO:0003824;	G6F53_004420	GO:0000462;GO:0000981;GO:0003674;			GO:0001510	BP	RNA methylation	1	11	12	65	0.000683928	G6F53_009460(G6F53_009460)	G6F53_000659(G6F53_000659);G6F53_000896(G6F53_000896);G6F53_000976(G6F53_000976);
G6F53_001285	GO:0000003;GO:0000228;GO:0000280;	G6F53_010185	GO:0003674;GO:0003724;GO:0003824;			GO:0097159	MF	organic cyclic compound binding	48	111	159	2099	0.000713974	G6F53_001687(G6F53_001687);G6F53_001846(G6F53_001846);G6F53_002063(G6F53_002063);	G6F53_000024(G6F53_000024);G6F53_000155(G6F53_000155);G6F53_000225(G6F53_000225);
G6F53_009358	-	G6F53_005010	GO:0000139;GO:0000165;GO:0000166;			GO:0006361	BP	transcription initiation from RNA polymerase I promoter	0	10	10	49	0.000842332	-	G6F53_001428(G6F53_001428);G6F53_001940(G6F53_001940);G6F53_003098(G6F53_003098);
G6F53_001504	-	G6F53_007852	GO:0000003;GO:0000075;GO:0000077;			GO:0034457	CC	Mpp10 complex	0	3	3	4	0.000986609	-	G6F53_000044(G6F53_000044);G6F53_001302(G6F53_001302);G6F53_008960(G6F53_008960)
G6F53_000518	-	G6F53_003317	GO:0000122;GO:0002039;GO:0002902;			GO:0008649	MF	rRNA methyltransferase activity	1	5	6	21	0.00131076	G6F53_009460(G6F53_009460)	G6F53_000976(G6F53_000976);G6F53_001160(G6F53_001160);G6F53_004038(G6F53_004038);
G6F53_010473	GO:0000003;GO:0000302;GO:0001678;	G6F53_001163	GO:0000049;GO:0001510;GO:0003674;			GO:0140102	MF	catalytic activity, acting on a rRNA	1	5	6	21	0.00131076	G6F53_009460(G6F53_009460)	G6F53_000976(G6F53_000976);G6F53_001160(G6F53_001160);G6F53_004038(G6F53_004038);
G6F53_004369	-	G6F53_005754	GO:0000166;GO:0001654;GO:0001745;			GO:0090501	BP	RNA phosphodiester bond hydrolysis	0	19	19	141	0.00139925	-	G6F53_000197(G6F53_000197);G6F53_000325(G6F53_000325);G6F53_000347(G6F53_000347);
G6F53_002661	GO:0000139;GO:0002162;GO:0003674;	G6F53_007178	GO:0005575;GO:0005622;GO:0005623;			GO:0031017	BP	exocrine pancreas development	0	4	4	9	0.00156793	-	G6F53_000860(G6F53_000860);G6F53_009757(G6F53_009757);G6F53_010906(G6F53_010906);
G6F53_013861	-	G6F53_011672	GO:0000462;GO:0003674;GO:0003676;			GO:0034388	CC	Pwp2p-containing subcomplex of 90S preribosome	0	4	4	9	0.0015985	-	G6F53_001570(G6F53_001570);G6F53_005029(G6F53_005029);G6F53_005409(G6F53_005409);
G6F53_006527	GO:0001775;GO:0002252;GO:0002263;	G6F53_000344	GO:0003674;GO:0003824;GO:0004356;			GO:0008168	MF	methyltransferase activity	4	14	18	139	0.00211229	G6F53_007770(G6F53_007770);G6F53_009227(G6F53_009227);G6F53_009460(G6F53_009460);	G6F53_000896(G6F53_000896);G6F53_000976(G6F53_000976);G6F53_001160(G6F53_001160);
G6F53_009271	-	G6F53_001244	GO:0003674;GO:0003700;GO:0005575;			GO:0000447	BP	endonucleolytic cleavage in ITS1 to separate SSU-rRNA from 5.8S rRNA and LSU-rRNA from tricistronic rRNA transcript (SSU-rRNA, 5.8S rRNA, LSU-rRNA)	0	5	5	16	0.00246195	-	G6F53_000197(G6F53_000197);G6F53_000325(G6F53_000325);G6F53_006103(G6F53_006103);
G6F53_004227	-	G6F53_006103	GO:0000447;GO:0000460;GO:0000462;			GO:0043170	BP	macromolecule metabolic process	105	198	303	4364	0.0032021	G6F53_000244(G6F53_000244);G6F53_000572(G6F53_000572);G6F53_000622(G6F53_000622);	G6F53_000024(G6F53_000024);G6F53_000044(G6F53_000044);G6F53_000155(G6F53_000155);
G6F53_006528	GO:0000302;GO:0001561;GO:0001666;	G6F53_010967	GO:0000049;GO:0000785;GO:0000791;			GO:0031167	BP	rRNA methylation	1	5	6	24	0.00320381	G6F53_009460(G6F53_009460)	G6F53_000976(G6F53_000976);G6F53_001160(G6F53_001160);G6F53_004038(G6F53_004038);
G6F53_009475	-	G6F53_001037	GO:0003674;GO:0003712;GO:0003713;			GO:0060457	BP	negative regulation of digestive system process	1	3	4	11	0.00370772	G6F53_004182(G6F53_004182)	G6F53_002753(G6F53_002753);G6F53_007179(G6F53_007179);G6F53_009850(G6F53_009850)
G6F53_005500	-	G6F53_003449	GO:0000375;GO:0000377;GO:0000398;			GO:1904478	BP	regulation of intestinal absorption	1	3	4	11	0.00370772	G6F53_004182(G6F53_004182)	G6F53_002753(G6F53_002753);G6F53_007179(G6F53_007179);G6F53_009850(G6F53_009850)
G6F53_003958	-	G6F53_011098	GO:0003674;GO:0003676;GO:0003723;			GO:0008757	MF	S-adenosylmethionine-dependent methyltransferase activity	3	13	16	124	0.00380245	G6F53_007770(G6F53_007770);G6F53_009460(G6F53_009460);G6F53_011616(G6F53_011616)	G6F53_000896(G6F53_000896);G6F53_000976(G6F53_000976);G6F53_001160(G6F53_001160);
G6F53_009273	GO:0005575;GO:0006810;GO:0006811;	G6F53_013163	GO:0000122;GO:0001750;GO:0002262;			GO:0031493	MF	nucleosomal histone binding	0	2	2	2	0.00380938	-	G6F53_003317(G6F53_003317);G6F53_006581(G6F53_006581)
G6F53_012753	-	G6F53_011062	GO:0000460;GO:0000470;GO:0005575;			GO:0061953	MF	mRNA (adenine-N1-)-methyltransferase activity	1	1	2	2	0.00380938	G6F53_009460(G6F53_009460)	G6F53_002854(G6F53_002854)
G6F53_012631	-	G6F53_010843	GO:0000462;GO:0005575;GO:0005622;			GO:0000958	BP	mitochondrial mRNA catabolic process	1	1	2	2	0.00403016	G6F53_006866(G6F53_006866)	G6F53_005031(G6F53_005031)
G6F53_010384	-	G6F53_003169	GO:0000154;GO:0001085;GO:0001091;			GO:0000962	BP	positive regulation of mitochondrial RNA catabolic process	1	1	2	2	0.00403016	G6F53_006866(G6F53_006866)	G6F53_005031(G6F53_005031)
G6F53_007666	-	G6F53_006237	-			GO:0007252	BP	I-kappaB phosphorylation	1	1	2	2	0.00403016	G6F53_003877(G6F53_003877)	G6F53_001474(G6F53_001474)
G6F53_005208	GO:0003674;GO:0003824;GO:0004672;	G6F53_000852	-			GO:0035945	BP	mitochondrial ncRNA surveillance	1	1	2	2	0.00403016	G6F53_006866(G6F53_006866)	G6F53_005031(G6F53_005031)
G6F53_009638	-	G6F53_010669	GO:0000003;GO:0001932;GO:0001933;			GO:0035946	BP	mitochondrial mRNA surveillance	1	1	2	2	0.00403016	G6F53_006866(G6F53_006866)	G6F53_005031(G6F53_005031)
G6F53_013340	-	G6F53_006877	GO:0000166;GO:0003674;GO:0005215;			GO:0048674	BP	collateral sprouting of injured axon	2	0	2	2	0.00403016	G6F53_004289(G6F53_004289);G6F53_007559(G6F53_007559)	-
G6F53_012355	-	G6F53_003638	GO:0000184;GO:0000463;GO:0000470;			GO:0048689	BP	formation of growth cone in injured axon	2	0	2	2	0.00403016	G6F53_004289(G6F53_004289);G6F53_007559(G6F53_007559)	-
G6F53_007007	-	G6F53_006888	GO:0000003;GO:0000166;GO:0001541;			GO:0071026	BP	cytoplasmic RNA surveillance	1	1	2	2	0.00403016	G6F53_006866(G6F53_006866)	G6F53_005031(G6F53_005031)
G6F53_000877	-	G6F53_008168	-			GO:1905868	BP	regulation of 3'-UTR-mediated mRNA stabilization	2	0	2	2	0.00403016	G6F53_004289(G6F53_004289);G6F53_007559(G6F53_007559)	-
G6F53_007789	-	G6F53_006123	GO:0000428;GO:0001054;GO:0003674;			GO:2000827	BP	mitochondrial RNA surveillance	1	1	2	2	0.00403016	G6F53_006866(G6F53_006866)	G6F53_005031(G6F53_005031)
G6F53_005598	-	G6F53_011803	GO:0000462;GO:0005575;GO:0005622;			GO:0030690	CC	Noc1p-Noc2p complex	0	2	2	2	0.00407215	-	G6F53_003317(G6F53_003317);G6F53_006581(G6F53_006581)
G6F53_003066	GO:0000323;GO:0003674;GO:0003824;	G6F53_008742	GO:0003674;GO:0003676;GO:0003723;			GO:0030691	CC	Noc2p-Noc3p complex	0	2	2	2	0.00407215	-	G6F53_003317(G6F53_003317);G6F53_006581(G6F53_006581)
G6F53_011345	GO:0002064;GO:0002065;GO:0002066;	G6F53_005673	GO:0000079;GO:0000132;GO:0000226;			GO:0030692	CC	Noc4p-Nop14p complex	0	2	2	2	0.00407215	-	G6F53_004420(G6F53_004420);G6F53_006103(G6F53_006103)
G6F53_000572	GO:0000428;GO:0001817;GO:0001819;	G6F53_003146	GO:0002119;GO:0002164;GO:0003674;			GO:0031515	CC	tRNA (m1A) methyltransferase complex	1	1	2	2	0.00407215	G6F53_009460(G6F53_009460)	G6F53_002854(G6F53_002854)
G6F53_006099	-	G6F53_002570	GO:0000785;GO:0003674;GO:0003682;			GO:0032545	CC	CURI complex	0	2	2	2	0.00407215	-	G6F53_000225(G6F53_000225);G6F53_010713(G6F53_010713)
G6F53_002411	-	G6F53_003105	GO:0000460;GO:0000463;GO:0000466;			GO:0034456	CC	UTP-C complex	0	2	2	2	0.00407215	-	G6F53_000225(G6F53_000225);G6F53_010713(G6F53_010713)
G6F53_002610	GO:0002009;GO:0003674;GO:0003824;	G6F53_010767	-			GO:0045025	CC	mitochondrial degradosome	1	1	2	2	0.00407215	G6F53_006866(G6F53_006866)	G6F53_005031(G6F53_005031)
G6F53_001055	-	G6F53_001755	GO:0003674;GO:0005215;GO:0005575;			GO:0003899	MF	DNA-directed 5'-3' RNA polymerase activity	0	7	7	34	0.00408822	-	G6F53_001428(G6F53_001428);G6F53_001940(G6F53_001940);G6F53_004342(G6F53_004342);
G6F53_002930	GO:0003674;GO:0003824;GO:0005575;	G6F53_001160	GO:0000154;GO:0000462;GO:0001510;			GO:0014850	BP	response to muscle activity	4	1	5	18	0.00434519	G6F53_002063(G6F53_002063);G6F53_004405(G6F53_004405);G6F53_005301(G6F53_005301);	G6F53_002214(G6F53_002214)
G6F53_011054	-	G6F53_001025	GO:0000003;GO:0002376;GO:0002520;			GO:0016741	MF	transferase activity, transferring one-carbon groups	4	14	18	151	0.0052173	G6F53_007770(G6F53_007770);G6F53_009227(G6F53_009227);G6F53_009460(G6F53_009460);	G6F53_000896(G6F53_000896);G6F53_000976(G6F53_000976);G6F53_001160(G6F53_001160);
G6F53_001417	-	G6F53_009648	-			GO:0000177	CC	cytoplasmic exosome (RNase complex)	1	3	4	12	0.00538436	G6F53_006866(G6F53_006866)	G6F53_000347(G6F53_000347);G6F53_003128(G6F53_003128);G6F53_005031(G6F53_005031)
G6F53_008636	GO:0003674;GO:0003824;GO:0004470;	G6F53_007004	GO:0003674;GO:0003712;GO:0003714;			GO:0016556	BP	mRNA modification	1	4	5	19	0.0055945	G6F53_009460(G6F53_009460)	G6F53_000659(G6F53_000659);G6F53_002854(G6F53_002854);G6F53_008016(G6F53_008016);
G6F53_002726	GO:0000041;GO:0000149;GO:0000822;	G6F53_000794	GO:0000018;GO:0000228;GO:0000729;			GO:0090646	BP	mitochondrial tRNA processing	3	2	5	19	0.0055945	G6F53_001593(G6F53_001593);G6F53_006866(G6F53_006866);G6F53_009460(G6F53_009460)	G6F53_005031(G6F53_005031);G6F53_008016(G6F53_008016)
G6F53_012870	-	G6F53_004120	-			GO:0000027	BP	ribosomal large subunit assembly	1	8	9	53	0.00563527	G6F53_008068(G6F53_008068)	G6F53_000325(G6F53_000325);G6F53_000560(G6F53_000560);G6F53_001559(G6F53_001559);
G6F53_003946	GO:0003674;GO:0003824;GO:0004812;	G6F53_004744	GO:0000154;GO:0001650;GO:0003674;			GO:0008559	MF	ATPase-coupled xenobiotic transmembrane transporter activity	1	3	4	13	0.00656393	G6F53_004182(G6F53_004182)	G6F53_002753(G6F53_002753);G6F53_007179(G6F53_007179);G6F53_009850(G6F53_009850)
G6F53_012282	GO:0000255;GO:0003674;GO:0003824;	G6F53_005067	GO:0003674;GO:0003824;GO:0003924;			GO:0042910	MF	xenobiotic transmembrane transporter activity	1	3	4	13	0.00656393	G6F53_004182(G6F53_004182)	G6F53_002753(G6F53_002753);G6F53_007179(G6F53_007179);G6F53_009850(G6F53_009850)
G6F53_012342	-	G6F53_001570	GO:0000003;GO:0000462;GO:0001674;			GO:0034062	MF	5'-3' RNA polymerase activity	0	7	7	37	0.00666977	-	G6F53_001428(G6F53_001428);G6F53_001940(G6F53_001940);G6F53_004342(G6F53_004342);
G6F53_000251	GO:0003674;GO:0005215;GO:0005575;	G6F53_004704	GO:0001525;GO:0001568;GO:0001944;			GO:0097747	MF	RNA polymerase activity	0	7	7	37	0.00666977	-	G6F53_001428(G6F53_001428);G6F53_001940(G6F53_001940);G6F53_004342(G6F53_004342);
G6F53_012840	-	G6F53_011212	GO:0005575;GO:0005622;GO:0005623;			GO:0051181	BP	cofactor transport	2	6	8	45	0.00669727	G6F53_001462(G6F53_001462);G6F53_004182(G6F53_004182)	G6F53_002753(G6F53_002753);G6F53_005870(G6F53_005870);G6F53_006857(G6F53_006857);
G6F53_011983	GO:0000902;GO:0000904;GO:0002064;	G6F53_003253	GO:0003674;GO:0003676;GO:0003723;			GO:0043023	MF	ribosomal large subunit binding	0	3	3	7	0.00679665	-	G6F53_001260(G6F53_001260);G6F53_001682(G6F53_001682);G6F53_010961(G6F53_010961)
G6F53_007028	GO:0000003;GO:0000082;GO:0000086;	G6F53_008612	GO:0000228;GO:0000491;GO:0000492;			GO:0003724	MF	RNA helicase activity	2	14	16	132	0.00701732	G6F53_006866(G6F53_006866);G6F53_013005(G6F53_013005)	G6F53_000412(G6F53_000412);G6F53_001260(G6F53_001260);G6F53_002348(G6F53_002348);
G6F53_000245	-	G6F53_010338	GO:0005575;GO:0005576;GO:0005615;			GO:0043278	BP	response to morphine	2	3	5	20	0.0070773	G6F53_002063(G6F53_002063);G6F53_004182(G6F53_004182)	G6F53_002753(G6F53_002753);G6F53_007179(G6F53_007179);G6F53_009850(G6F53_009850)
G6F53_004496	GO:0003674;GO:0005215;GO:0005575;	G6F53_007179	GO:0000003;GO:0000166;GO:0001101;			GO:0051593	BP	response to folic acid	2	3	5	20	0.0070773	G6F53_004182(G6F53_004182);G6F53_009709(G6F53_009709)	G6F53_002753(G6F53_002753);G6F53_007179(G6F53_007179);G6F53_009850(G6F53_009850)
G6F53_002010	GO:0000003;GO:0000151;GO:0000902;	G6F53_008089	GO:0003674;GO:0003682;GO:0005488;			GO:0000055	BP	ribosomal large subunit export from nucleus	0	4	4	13	0.00725674	-	G6F53_000325(G6F53_000325);G6F53_001682(G6F53_001682);G6F53_010961(G6F53_010961);
G6F53_003053	GO:0005575;GO:0005622;GO:0005623;	G6F53_008267	GO:0000003;GO:0001932;GO:0001933;			GO:0042908	BP	xenobiotic transport	1	3	4	13	0.00725674	G6F53_004182(G6F53_004182)	G6F53_002753(G6F53_002753);G6F53_007179(G6F53_007179);G6F53_009850(G6F53_009850)
G6F53_014168	-	G6F53_001474	GO:0000003;GO:0000049;GO:0000123;			GO:0005654	CC	nucleoplasm	33	128	161	2154	0.00728108	G6F53_000572(G6F53_000572);G6F53_000889(G6F53_000889);G6F53_001182(G6F53_001182);	G6F53_000024(G6F53_000024);G6F53_000044(G6F53_000044);G6F53_000155(G6F53_000155);
						GO:0031119	BP	tRNA pseudouridine synthesis	0	3	3	7	0.00735778	-	G6F53_004392(G6F53_004392);G6F53_008016(G6F53_008016);G6F53_008972(G6F53_008972)
						GO:0008186	MF	RNA-dependent ATPase activity	2	14	16	133	0.00753986	G6F53_006866(G6F53_006866);G6F53_013005(G6F53_013005)	G6F53_000412(G6F53_000412);G6F53_001260(G6F53_001260);G6F53_002348(G6F53_002348);
						GO:0051184	MF	cofactor transmembrane transporter activity	2	4	6	29	0.00754264	G6F53_001462(G6F53_001462);G6F53_004182(G6F53_004182)	G6F53_002753(G6F53_002753);G6F53_005870(G6F53_005870);G6F53_007179(G6F53_007179);
						GO:0043279	BP	response to alkaloid	9	4	13	98	0.00871409	G6F53_002063(G6F53_002063);G6F53_004182(G6F53_004182);G6F53_004405(G6F53_004405);	G6F53_002753(G6F53_002753);G6F53_007179(G6F53_007179);G6F53_009850(G6F53_009850);
						GO:0071549	BP	cellular response to dexamethasone stimulus	4	4	8	47	0.00874505	G6F53_004182(G6F53_004182);G6F53_005539(G6F53_005539);G6F53_006775(G6F53_006775);	G6F53_002753(G6F53_002753);G6F53_004083(G6F53_004083);G6F53_007179(G6F53_007179);
						GO:0000963	BP	mitochondrial RNA processing	3	2	5	22	0.0108243	G6F53_001593(G6F53_001593);G6F53_006866(G6F53_006866);G6F53_009460(G6F53_009460)	G6F53_005031(G6F53_005031);G6F53_008016(G6F53_008016)
						GO:0014072	BP	response to isoquinoline alkaloid	2	3	5	22	0.0108243	G6F53_002063(G6F53_002063);G6F53_004182(G6F53_004182)	G6F53_002753(G6F53_002753);G6F53_007179(G6F53_007179);G6F53_009850(G6F53_009850)
						GO:0046348	BP	amino sugar catabolic process	5	0	5	22	0.0108243	G6F53_004952(G6F53_004952);G6F53_007823(G6F53_007823);G6F53_008328(G6F53_008328);	-
						GO:1901072	BP	glucosamine-containing compound catabolic process	5	0	5	22	0.0108243	G6F53_004952(G6F53_004952);G6F53_007823(G6F53_007823);G6F53_008328(G6F53_008328);	-
						GO:0034458	MF	3'-5' RNA helicase activity	1	1	2	3	0.0109597	G6F53_006866(G6F53_006866)	G6F53_005031(G6F53_005031)
						GO:0000459	BP	exonucleolytic trimming involved in rRNA processing	0	3	3	8	0.0112223	-	G6F53_000347(G6F53_000347);G6F53_003128(G6F53_003128);G6F53_006111(G6F53_006111)
						GO:0000467	BP	exonucleolytic trimming to generate mature 3'-end of 5.8S rRNA from tricistronic rRNA transcript (SSU-rRNA, 5.8S rRNA, LSU-rRNA)	0	3	3	8	0.0112223	-	G6F53_000347(G6F53_000347);G6F53_003128(G6F53_003128);G6F53_006111(G6F53_006111)
						GO:0000472	BP	endonucleolytic cleavage to generate mature 5'-end of SSU-rRNA from (SSU-rRNA, 5.8S rRNA, LSU-rRNA)	0	2	2	3	0.0115805	-	G6F53_006103(G6F53_006103);G6F53_007221(G6F53_007221)
						GO:0000967	BP	rRNA 5'-end processing	0	2	2	3	0.0115805	-	G6F53_006103(G6F53_006103);G6F53_007221(G6F53_007221)
						GO:0033341	BP	regulation of collagen binding	0	2	2	3	0.0115805	-	G6F53_002875(G6F53_002875);G6F53_004831(G6F53_004831)
						GO:0033342	BP	negative regulation of collagen binding	0	2	2	3	0.0115805	-	G6F53_002875(G6F53_002875);G6F53_004831(G6F53_004831)
						GO:0060700	BP	regulation of ribonuclease activity	0	2	2	3	0.0115805	-	G6F53_003462(G6F53_003462);G6F53_003643(G6F53_003643)
						GO:1901047	BP	insulin receptor signaling pathway involved in determination of adult lifespan	0	2	2	3	0.0115805	-	G6F53_002875(G6F53_002875);G6F53_004831(G6F53_004831)
						GO:1903104	BP	regulation of insulin receptor signaling pathway involved in determination of adult lifespan	0	2	2	3	0.0115805	-	G6F53_002875(G6F53_002875);G6F53_004831(G6F53_004831)
						GO:1903616	BP	MAPK cascade involved in axon regeneration	2	0	2	3	0.0115805	G6F53_004289(G6F53_004289);G6F53_007559(G6F53_007559)	-
						GO:1904211	BP	membrane protein proteolysis involved in retrograde protein transport, ER to cytosol	2	0	2	3	0.0115805	G6F53_003066(G6F53_003066);G6F53_008800(G6F53_008800)	-
						GO:1990809	BP	endoplasmic reticulum tubular network membrane organization	2	0	2	3	0.0115805	G6F53_004598(G6F53_004598);G6F53_011999(G6F53_011999)	-
						GO:0071458	CC	integral component of cytoplasmic side of endoplasmic reticulum membrane	2	0	2	3	0.0116985	G6F53_003066(G6F53_003066);G6F53_008800(G6F53_008800)	-
						GO:0042255	BP	ribosome assembly	2	12	14	113	0.011906	G6F53_006934(G6F53_006934);G6F53_008068(G6F53_008068)	G6F53_000325(G6F53_000325);G6F53_000560(G6F53_000560);G6F53_001559(G6F53_001559);
						GO:0044058	BP	regulation of digestive system process	3	3	6	31	0.0120245	G6F53_004182(G6F53_004182);G6F53_004405(G6F53_004405);G6F53_005301(G6F53_005301)	G6F53_002753(G6F53_002753);G6F53_007179(G6F53_007179);G6F53_009850(G6F53_009850)
						GO:0050892	BP	intestinal absorption	1	3	4	15	0.0125205	G6F53_004182(G6F53_004182)	G6F53_002753(G6F53_002753);G6F53_007179(G6F53_007179);G6F53_009850(G6F53_009850)
						GO:0099116	BP	tRNA 5'-end processing	0	4	4	15	0.0125205	-	G6F53_001557(G6F53_001557);G6F53_003281(G6F53_003281);G6F53_008239(G6F53_008239);
						GO:0071025	BP	RNA surveillance	1	4	5	23	0.0131265	G6F53_006866(G6F53_006866)	G6F53_000347(G6F53_000347);G6F53_003128(G6F53_003128);G6F53_005031(G6F53_005031);
						GO:0004386	MF	helicase activity	3	16	19	178	0.0133126	G6F53_003138(G6F53_003138);G6F53_006866(G6F53_006866);G6F53_013005(G6F53_013005)	G6F53_000412(G6F53_000412);G6F53_001260(G6F53_001260);G6F53_001982(G6F53_001982);
						GO:0004190	MF	aspartic-type endopeptidase activity	5	1	6	33	0.014283	G6F53_003066(G6F53_003066);G6F53_006891(G6F53_006891);G6F53_008800(G6F53_008800);	G6F53_004982(G6F53_004982)
						GO:0070001	MF	aspartic-type peptidase activity	5	1	6	33	0.014283	G6F53_003066(G6F53_003066);G6F53_006891(G6F53_006891);G6F53_008800(G6F53_008800);	G6F53_004982(G6F53_004982)
						GO:0042134	MF	rRNA primary transcript binding	0	3	3	9	0.0148661	-	G6F53_001302(G6F53_001302);G6F53_008960(G6F53_008960);G6F53_011967(G6F53_011967)
						GO:0006277	BP	DNA amplification	3	2	5	24	0.0157377	G6F53_003138(G6F53_003138);G6F53_007028(G6F53_007028);G6F53_008701(G6F53_008701)	G6F53_001054(G6F53_001054);G6F53_003760(G6F53_003760)
						GO:0046415	BP	urate metabolic process	1	3	4	16	0.0158734	G6F53_004182(G6F53_004182)	G6F53_002753(G6F53_002753);G6F53_007179(G6F53_007179);G6F53_009850(G6F53_009850)
						GO:0046618	BP	drug export	1	3	4	16	0.0158734	G6F53_004182(G6F53_004182)	G6F53_002753(G6F53_002753);G6F53_007179(G6F53_007179);G6F53_009850(G6F53_009850)
						GO:0048668	BP	collateral sprouting	4	0	4	16	0.0158734	G6F53_004289(G6F53_004289);G6F53_005898(G6F53_005898);G6F53_007559(G6F53_007559);	-
						GO:0048680	BP	positive regulation of axon regeneration	3	1	4	16	0.0158734	G6F53_004289(G6F53_004289);G6F53_006620(G6F53_006620);G6F53_007559(G6F53_007559)	G6F53_005010(G6F53_005010)
						GO:0070572	BP	positive regulation of neuron projection regeneration	3	1	4	16	0.0158734	G6F53_004289(G6F53_004289);G6F53_006620(G6F53_006620);G6F53_007559(G6F53_007559)	G6F53_005010(G6F53_005010)
						GO:0071548	BP	response to dexamethasone	4	4	8	52	0.0158779	G6F53_004182(G6F53_004182);G6F53_005539(G6F53_005539);G6F53_006775(G6F53_006775);	G6F53_002753(G6F53_002753);G6F53_004083(G6F53_004083);G6F53_007179(G6F53_007179);
						GO:0048687	BP	positive regulation of sprouting of injured axon	3	0	3	9	0.0160495	G6F53_004289(G6F53_004289);G6F53_006620(G6F53_006620);G6F53_007559(G6F53_007559)	-
						GO:0048691	BP	positive regulation of axon extension involved in regeneration	3	0	3	9	0.0160495	G6F53_004289(G6F53_004289);G6F53_006620(G6F53_006620);G6F53_007559(G6F53_007559)	-
						GO:0051031	BP	tRNA transport	0	3	3	9	0.0160495	-	G6F53_000225(G6F53_000225);G6F53_002214(G6F53_002214);G6F53_010967(G6F53_010967)
						GO:0070935	BP	3'-UTR-mediated mRNA stabilization	2	1	3	9	0.0160495	G6F53_004289(G6F53_004289);G6F53_007559(G6F53_007559)	G6F53_002843(G6F53_002843)
						GO:0000178	CC	exosome (RNase complex)	1	4	5	24	0.0160647	G6F53_006866(G6F53_006866)	G6F53_000347(G6F53_000347);G6F53_003128(G6F53_003128);G6F53_005031(G6F53_005031);
						GO:0005677	CC	chromatin silencing complex	0	3	3	9	0.0162759	-	G6F53_001982(G6F53_001982);G6F53_003323(G6F53_003323);G6F53_010906(G6F53_010906)
						GO:0004690	MF	cyclic nucleotide-dependent protein kinase activity	3	2	5	25	0.0166941	G6F53_001040(G6F53_001040);G6F53_004405(G6F53_004405);G6F53_005301(G6F53_005301)	G6F53_000024(G6F53_000024);G6F53_012431(G6F53_012431)
						GO:0004691	MF	cAMP-dependent protein kinase activity	3	2	5	25	0.0166941	G6F53_001040(G6F53_001040);G6F53_004405(G6F53_004405);G6F53_005301(G6F53_005301)	G6F53_000024(G6F53_000024);G6F53_012431(G6F53_012431)
						GO:0140101	MF	catalytic activity, acting on a tRNA	2	10	12	98	0.016984	G6F53_003946(G6F53_003946);G6F53_009460(G6F53_009460)	G6F53_000896(G6F53_000896);G6F53_001163(G6F53_001163);G6F53_001557(G6F53_001557);
						GO:0000959	BP	mitochondrial RNA metabolic process	5	2	7	43	0.0175344	G6F53_001593(G6F53_001593);G6F53_004405(G6F53_004405);G6F53_005301(G6F53_005301);	G6F53_005031(G6F53_005031);G6F53_008016(G6F53_008016)
						GO:0007565	BP	female pregnancy	4	7	11	85	0.0180681	G6F53_002063(G6F53_002063);G6F53_003669(G6F53_003669);G6F53_004182(G6F53_004182);	G6F53_001663(G6F53_001663);G6F53_002753(G6F53_002753);G6F53_004083(G6F53_004083);
						GO:1901657	BP	glycosyl compound metabolic process	5	8	13	108	0.0188282	G6F53_001593(G6F53_001593);G6F53_002930(G6F53_002930);G6F53_004182(G6F53_004182);	G6F53_001712(G6F53_001712);G6F53_002317(G6F53_002317);G6F53_002753(G6F53_002753);
						GO:1905354	CC	exoribonuclease complex	1	4	5	25	0.0190567	G6F53_006866(G6F53_006866)	G6F53_000347(G6F53_000347);G6F53_003128(G6F53_003128);G6F53_005031(G6F53_005031);
						GO:0033344	BP	cholesterol efflux	1	3	4	17	0.0197396	G6F53_004182(G6F53_004182)	G6F53_002753(G6F53_002753);G6F53_007179(G6F53_007179);G6F53_009850(G6F53_009850)
						GO:0004342	MF	glucosamine-6-phosphate deaminase activity	2	0	2	4	0.0210255	G6F53_004952(G6F53_004952);G6F53_008328(G6F53_008328)	-
						GO:0004816	MF	asparagine-tRNA ligase activity	1	1	2	4	0.0210255	G6F53_003946(G6F53_003946)	G6F53_005033(G6F53_005033)
						GO:0017150	MF	tRNA dihydrouridine synthase activity	0	2	2	4	0.0210255	-	G6F53_003202(G6F53_003202);G6F53_011375(G6F53_011375)
						GO:0042500	MF	aspartic endopeptidase activity, intramembrane cleaving	2	0	2	4	0.0210255	G6F53_003066(G6F53_003066);G6F53_008800(G6F53_008800)	-
						GO:0000183	BP	rDNA heterochromatin assembly	0	3	3	10	0.0218637	-	G6F53_001982(G6F53_001982);G6F53_003323(G6F53_003323);G6F53_010906(G6F53_010906)
						GO:0001682	BP	tRNA 5'-leader removal	0	3	3	10	0.0218637	-	G6F53_001557(G6F53_001557);G6F53_003281(G6F53_003281);G6F53_010967(G6F53_010967)
						GO:0030575	BP	nuclear body organization	0	3	3	10	0.0218637	-	G6F53_001982(G6F53_001982);G6F53_006200(G6F53_006200);G6F53_006202(G6F53_006202)
						GO:0031118	BP	rRNA pseudouridine synthesis	0	3	3	10	0.0218637	-	G6F53_001869(G6F53_001869);G6F53_002114(G6F53_002114);G6F53_006464(G6F53_006464)
						GO:0090195	BP	chemokine secretion	3	0	3	10	0.0218637	G6F53_000244(G6F53_000244);G6F53_000622(G6F53_000622);G6F53_007823(G6F53_007823)	-
						GO:0090196	BP	regulation of chemokine secretion	3	0	3	10	0.0218637	G6F53_000244(G6F53_000244);G6F53_000622(G6F53_000622);G6F53_007823(G6F53_007823)	-
						GO:0090197	BP	positive regulation of chemokine secretion	3	0	3	10	0.0218637	G6F53_000244(G6F53_000244);G6F53_000622(G6F53_000622);G6F53_007823(G6F53_007823)	-
						GO:0060136	BP	embryonic process involved in female pregnancy	2	3	5	26	0.0219486	G6F53_003669(G6F53_003669);G6F53_004182(G6F53_004182)	G6F53_002753(G6F53_002753);G6F53_007179(G6F53_007179);G6F53_009850(G6F53_009850)
						GO:0001651	CC	dense fibrillar component	0	3	3	10	0.0221667	-	G6F53_006464(G6F53_006464);G6F53_011967(G6F53_011967);G6F53_014065(G6F53_014065)
						GO:0000448	BP	cleavage in ITS2 between 5.8S rRNA and LSU-rRNA of tricistronic rRNA transcript (SSU-rRNA, 5.8S rRNA, LSU-rRNA)	0	2	2	4	0.0221894	-	G6F53_003750(G6F53_003750);G6F53_004472(G6F53_004472)
						GO:0002903	BP	negative regulation of B cell apoptotic process	0	2	2	4	0.0221894	-	G6F53_003317(G6F53_003317);G6F53_006581(G6F53_006581)
						GO:0002943	BP	tRNA dihydrouridine synthesis	0	2	2	4	0.0221894	-	G6F53_003202(G6F53_003202);G6F53_011375(G6F53_011375)
						GO:0006043	BP	glucosamine catabolic process	2	0	2	4	0.0221894	G6F53_004952(G6F53_004952);G6F53_008328(G6F53_008328)	-
						GO:0006421	BP	asparaginyl-tRNA aminoacylation	1	1	2	4	0.0221894	G6F53_003946(G6F53_003946)	G6F53_005033(G6F53_005033)
						GO:0035311	BP	wing cell fate specification	0	2	2	4	0.0221894	-	G6F53_006200(G6F53_006200);G6F53_006202(G6F53_006202)
						GO:0045465	BP	R8 cell differentiation	0	2	2	4	0.0221894	-	G6F53_006200(G6F53_006200);G6F53_006202(G6F53_006202)
						GO:0046370	BP	fructose biosynthetic process	2	0	2	4	0.0221894	G6F53_004952(G6F53_004952);G6F53_008328(G6F53_008328)	-
						GO:0071034	BP	CUT catabolic process	0	2	2	4	0.0221894	-	G6F53_003128(G6F53_003128);G6F53_007808(G6F53_007808)
						GO:0071043	BP	CUT metabolic process	0	2	2	4	0.0221894	-	G6F53_003128(G6F53_003128);G6F53_007808(G6F53_007808)
						GO:0005666	CC	RNA polymerase III complex	1	4	5	26	0.0223929	G6F53_000572(G6F53_000572)	G6F53_000568(G6F53_000568);G6F53_001232(G6F53_001232);G6F53_009315(G6F53_009315);
						GO:1902912	CC	pyruvate kinase complex	1	1	2	4	0.0224104	G6F53_005631(G6F53_005631)	G6F53_003592(G6F53_003592)
						GO:0007586	BP	digestion	5	3	8	56	0.0240553	G6F53_004182(G6F53_004182);G6F53_004405(G6F53_004405);G6F53_005301(G6F53_005301);	G6F53_002753(G6F53_002753);G6F53_007179(G6F53_007179);G6F53_009850(G6F53_009850)
						GO:0014823	BP	response to activity	7	1	8	56	0.0240553	G6F53_001846(G6F53_001846);G6F53_002063(G6F53_002063);G6F53_004405(G6F53_004405);	G6F53_002214(G6F53_002214)
						GO:0015693	BP	magnesium ion transport	3	1	4	18	0.024138	G6F53_006620(G6F53_006620);G6F53_009273(G6F53_009273);G6F53_011272(G6F53_011272)	G6F53_009649(G6F53_009649)
						GO:0048682	BP	sprouting of injured axon	3	1	4	18	0.024138	G6F53_004289(G6F53_004289);G6F53_006620(G6F53_006620);G6F53_007559(G6F53_007559)	G6F53_000024(G6F53_000024)
						GO:1901836	BP	regulation of transcription of nucleolar large rRNA by RNA polymerase I	0	4	4	18	0.024138	-	G6F53_003142(G6F53_003142);G6F53_008267(G6F53_008267);G6F53_011967(G6F53_011967);
						GO:0042585	CC	germinal vesicle	2	2	4	18	0.0245508	G6F53_004181(G6F53_004181);G6F53_005731(G6F53_005731)	G6F53_000024(G6F53_000024);G6F53_001570(G6F53_001570)
						GO:0015918	BP	sterol transport	4	3	7	46	0.0247549	G6F53_004182(G6F53_004182);G6F53_007124(G6F53_007124);G6F53_007454(G6F53_007454);	G6F53_002753(G6F53_002753);G6F53_007179(G6F53_007179);G6F53_009850(G6F53_009850)
						GO:0055029	CC	nuclear DNA-directed RNA polymerase complex	1	14	15	135	0.0247613	G6F53_000572(G6F53_000572)	G6F53_000568(G6F53_000568);G6F53_001232(G6F53_001232);G6F53_001428(G6F53_001428);
						GO:1900424	BP	regulation of defense response to bacterium	3	2	5	27	0.025575	G6F53_003877(G6F53_003877);G6F53_006879(G6F53_006879);G6F53_010849(G6F53_010849)	G6F53_004715(G6F53_004715);G6F53_005860(G6F53_005860)
						GO:0000428	CC	DNA-directed RNA polymerase complex	1	14	15	136	0.0262679	G6F53_000572(G6F53_000572)	G6F53_000568(G6F53_000568);G6F53_001232(G6F53_001232);G6F53_001428(G6F53_001428);
						GO:0006807	BP	nitrogen compound metabolic process	118	210	328	4894	0.0267561	G6F53_000139(G6F53_000139);G6F53_000719(G6F53_000719);G6F53_000863(G6F53_000863);	G6F53_000024(G6F53_000024);G6F53_000044(G6F53_000044);G6F53_000155(G6F53_000155);
						GO:0048677	BP	axon extension involved in regeneration	3	0	3	11	0.0286723	G6F53_004289(G6F53_004289);G6F53_006620(G6F53_006620);G6F53_007559(G6F53_007559)	-
						GO:0048686	BP	regulation of sprouting of injured axon	3	0	3	11	0.0286723	G6F53_004289(G6F53_004289);G6F53_006620(G6F53_006620);G6F53_007559(G6F53_007559)	-
						GO:0048690	BP	regulation of axon extension involved in regeneration	3	0	3	11	0.0286723	G6F53_004289(G6F53_004289);G6F53_006620(G6F53_006620);G6F53_007559(G6F53_007559)	-
						GO:0060252	BP	positive regulation of glial cell proliferation	1	2	3	11	0.0286723	G6F53_000886(G6F53_000886)	G6F53_003146(G6F53_003146);G6F53_010669(G6F53_010669)
						GO:0070229	BP	negative regulation of lymphocyte apoptotic process	1	2	3	11	0.0286723	G6F53_006350(G6F53_006350)	G6F53_003317(G6F53_003317);G6F53_006581(G6F53_006581)
						GO:0080009	BP	mRNA methylation	1	2	3	11	0.0286723	G6F53_009460(G6F53_009460)	G6F53_000659(G6F53_000659);G6F53_002854(G6F53_002854)
						GO:2000107	BP	negative regulation of leukocyte apoptotic process	1	2	3	11	0.0286723	G6F53_006350(G6F53_006350)	G6F53_003317(G6F53_003317);G6F53_006581(G6F53_006581)
						GO:0016074	BP	snoRNA metabolic process	0	4	4	19	0.0290829	-	G6F53_002114(G6F53_002114);G6F53_003128(G6F53_003128);G6F53_006464(G6F53_006464);
						GO:0042790	BP	nucleolar large rRNA transcription by RNA polymerase I	0	4	4	19	0.0290829	-	G6F53_003142(G6F53_003142);G6F53_008267(G6F53_008267);G6F53_011967(G6F53_011967);
						GO:0003729	MF	mRNA binding	4	21	25	273	0.0298536	G6F53_001687(G6F53_001687);G6F53_007667(G6F53_007667);G6F53_009319(G6F53_009319);	G6F53_000155(G6F53_000155);G6F53_000390(G6F53_000390);G6F53_000414(G6F53_000414);
						GO:0061695	CC	transferase complex, transferring phosphorus-containing groups	5	17	22	226	0.0307202	G6F53_000572(G6F53_000572);G6F53_004405(G6F53_004405);G6F53_005301(G6F53_005301);	G6F53_000024(G6F53_000024);G6F53_000568(G6F53_000568);G6F53_001232(G6F53_001232);
						GO:0030880	CC	RNA polymerase complex	1	14	15	139	0.0311975	G6F53_000572(G6F53_000572)	G6F53_000568(G6F53_000568);G6F53_001232(G6F53_001232);G6F53_001428(G6F53_001428);
						GO:0004683	MF	calmodulin-dependent protein kinase activity	4	0	4	20	0.0315964	G6F53_001275(G6F53_001275);G6F53_003121(G6F53_003121);G6F53_006953(G6F53_006953);	-
						GO:0006353	BP	DNA-templated transcription, termination	0	10	10	81	0.031597	-	G6F53_001428(G6F53_001428);G6F53_001940(G6F53_001940);G6F53_003098(G6F53_003098);
						GO:0043487	BP	regulation of RNA stability	3	8	11	93	0.0328925	G6F53_004289(G6F53_004289);G6F53_006866(G6F53_006866);G6F53_007559(G6F53_007559)	G6F53_000347(G6F53_000347);G6F53_002114(G6F53_002114);G6F53_002843(G6F53_002843);
						GO:0004526	MF	ribonuclease P activity	0	2	2	5	0.0336212	-	G6F53_001557(G6F53_001557);G6F53_003281(G6F53_003281)
						GO:0004743	MF	pyruvate kinase activity	1	1	2	5	0.0336212	G6F53_005631(G6F53_005631)	G6F53_003592(G6F53_003592)
						GO:0016433	MF	rRNA (adenine) methyltransferase activity	1	1	2	5	0.0336212	G6F53_009460(G6F53_009460)	G6F53_011673(G6F53_011673)
						GO:0070412	MF	R-SMAD binding	1	1	2	5	0.0336212	G6F53_012004(G6F53_012004)	G6F53_008147(G6F53_008147)
						GO:0010628	BP	positive regulation of gene expression	35	52	87	1142	0.0336739	G6F53_000244(G6F53_000244);G6F53_000572(G6F53_000572);G6F53_000622(G6F53_000622);	G6F53_000024(G6F53_000024);G6F53_000414(G6F53_000414);G6F53_000568(G6F53_000568);
						GO:0008190	MF	eukaryotic initiation factor 4E binding	0	3	3	12	0.0339148	-	G6F53_002843(G6F53_002843);G6F53_002937(G6F53_002937);G6F53_005162(G6F53_005162)
						GO:0009982	MF	pseudouridine synthase activity	0	3	3	12	0.0339148	-	G6F53_004392(G6F53_004392);G6F53_008016(G6F53_008016);G6F53_008972(G6F53_008972)
						GO:0001825	BP	blastocyst formation	1	4	5	29	0.0339235	G6F53_001285(G6F53_001285)	G6F53_000560(G6F53_000560);G6F53_006902(G6F53_006902);G6F53_010226(G6F53_010226);
						GO:0062125	BP	regulation of mitochondrial gene expression	4	1	5	29	0.0339235	G6F53_004405(G6F53_004405);G6F53_005301(G6F53_005301);G6F53_006866(G6F53_006866);	G6F53_005031(G6F53_005031)
						GO:0043235	CC	receptor complex	2	3	5	29	0.034583	G6F53_003201(G6F53_003201);G6F53_004182(G6F53_004182)	G6F53_002753(G6F53_002753);G6F53_007179(G6F53_007179);G6F53_009850(G6F53_009850)
						GO:0022600	BP	digestive system process	3	3	6	39	0.0348085	G6F53_004182(G6F53_004182);G6F53_004405(G6F53_004405);G6F53_005301(G6F53_005301)	G6F53_002753(G6F53_002753);G6F53_007179(G6F53_007179);G6F53_009850(G6F53_009850)
						GO:0030301	BP	cholesterol transport	3	3	6	39	0.0348085	G6F53_004182(G6F53_004182);G6F53_007454(G6F53_007454);G6F53_010473(G6F53_010473)	G6F53_002753(G6F53_002753);G6F53_007179(G6F53_007179);G6F53_009850(G6F53_009850)
						GO:0000454	BP	snoRNA guided rRNA pseudouridine synthesis	0	2	2	5	0.0354393	-	G6F53_002114(G6F53_002114);G6F53_006464(G6F53_006464)
						GO:0000957	BP	mitochondrial RNA catabolic process	1	1	2	5	0.0354393	G6F53_006866(G6F53_006866)	G6F53_005031(G6F53_005031)
						GO:0000960	BP	regulation of mitochondrial RNA catabolic process	1	1	2	5	0.0354393	G6F53_006866(G6F53_006866)	G6F53_005031(G6F53_005031)
						GO:0001783	BP	B cell apoptotic process	0	2	2	5	0.0354393	-	G6F53_003317(G6F53_003317);G6F53_006581(G6F53_006581)
						GO:0002902	BP	regulation of B cell apoptotic process	0	2	2	5	0.0354393	-	G6F53_003317(G6F53_003317);G6F53_006581(G6F53_006581)
						GO:0010961	BP	cellular magnesium ion homeostasis	1	1	2	5	0.0354393	G6F53_011272(G6F53_011272)	G6F53_009649(G6F53_009649)
						GO:0031652	BP	positive regulation of heat generation	1	1	2	5	0.0354393	G6F53_005099(G6F53_005099)	G6F53_001663(G6F53_001663)
						GO:0044528	BP	regulation of mitochondrial mRNA stability	1	1	2	5	0.0354393	G6F53_006866(G6F53_006866)	G6F53_005031(G6F53_005031)
						GO:0045213	BP	neurotransmitter receptor metabolic process	1	1	2	5	0.0354393	G6F53_002063(G6F53_002063)	G6F53_000344(G6F53_000344)
						GO:0071038	BP	nuclear polyadenylation-dependent tRNA catabolic process	0	2	2	5	0.0354393	-	G6F53_000347(G6F53_000347);G6F53_003128(G6F53_003128)
						GO:0072375	BP	medium-term memory	2	0	2	5	0.0354393	G6F53_004289(G6F53_004289);G6F53_007559(G6F53_007559)	-
						GO:0090594	BP	inflammatory response to wounding	1	1	2	5	0.0354393	G6F53_006350(G6F53_006350)	G6F53_011672(G6F53_011672)
						GO:0090616	BP	mitochondrial mRNA 3'-end processing	1	1	2	5	0.0354393	G6F53_006866(G6F53_006866)	G6F53_005031(G6F53_005031)
						GO:0097222	BP	mitochondrial mRNA polyadenylation	1	1	2	5	0.0354393	G6F53_006866(G6F53_006866)	G6F53_005031(G6F53_005031)
						GO:1902459	BP	positive regulation of stem cell population maintenance	0	2	2	5	0.0354393	-	G6F53_004715(G6F53_004715);G6F53_005860(G6F53_005860)
						GO:0008623	CC	CHRAC	0	2	2	5	0.0357842	-	G6F53_001982(G6F53_001982);G6F53_012726(G6F53_012726)
						GO:0043527	CC	tRNA methyltransferase complex	1	1	2	5	0.0357842	G6F53_009460(G6F53_009460)	G6F53_002854(G6F53_002854)
						GO:0042675	BP	compound eye cone cell differentiation	1	2	3	12	0.0364678	G6F53_003932(G6F53_003932)	G6F53_006200(G6F53_006200);G6F53_006202(G6F53_006202)
						GO:0097091	BP	synaptic vesicle clustering	3	0	3	12	0.0364678	G6F53_002726(G6F53_002726);G6F53_004599(G6F53_004599);G6F53_006164(G6F53_006164)	-
						GO:2000807	BP	regulation of synaptic vesicle clustering	3	0	3	12	0.0364678	G6F53_002726(G6F53_002726);G6F53_004599(G6F53_004599);G6F53_006164(G6F53_006164)	-
						GO:0071840	BP	cellular component organization or biogenesis	79	168	247	3602	0.0368386	G6F53_000139(G6F53_000139);G6F53_000244(G6F53_000244);G6F53_000439(G6F53_000439);	G6F53_000024(G6F53_000024);G6F53_000044(G6F53_000044);G6F53_000197(G6F53_000197);
						GO:0000176	CC	nuclear exosome (RNase complex)	0	3	3	12	0.0369552	-	G6F53_000347(G6F53_000347);G6F53_003128(G6F53_003128);G6F53_007808(G6F53_007808)
						GO:0022804	MF	active transmembrane transporter activity	9	11	20	212	0.0374741	G6F53_000439(G6F53_000439);G6F53_003930(G6F53_003930);G6F53_004110(G6F53_004110);	G6F53_002214(G6F53_002214);G6F53_002753(G6F53_002753);G6F53_004083(G6F53_004083);
						GO:0006536	BP	glutamate metabolic process	3	2	5	30	0.0386619	G6F53_000863(G6F53_000863);G6F53_002063(G6F53_002063);G6F53_005099(G6F53_005099)	G6F53_000344(G6F53_000344);G6F53_001938(G6F53_001938)
						GO:0044706	BP	multi-multicellular organism process	5	7	12	108	0.0405392	G6F53_000886(G6F53_000886);G6F53_002063(G6F53_002063);G6F53_003669(G6F53_003669);	G6F53_001663(G6F53_001663);G6F53_002753(G6F53_002753);G6F53_004083(G6F53_004083);
						GO:1990823	BP	response to leukemia inhibitory factor	2	6	8	62	0.0412464	G6F53_007028(G6F53_007028);G6F53_008701(G6F53_008701)	G6F53_001940(G6F53_001940);G6F53_001982(G6F53_001982);G6F53_004222(G6F53_004222);
						GO:1990830	BP	cellular response to leukemia inhibitory factor	2	6	8	62	0.0412464	G6F53_007028(G6F53_007028);G6F53_008701(G6F53_008701)	G6F53_001940(G6F53_001940);G6F53_001982(G6F53_001982);G6F53_004222(G6F53_004222);
						GO:0001674	CC	female germ cell nucleus	2	2	4	21	0.0413118	G6F53_004181(G6F53_004181);G6F53_005731(G6F53_005731)	G6F53_000024(G6F53_000024);G6F53_001570(G6F53_001570)
						GO:0005697	CC	telomerase holoenzyme complex	0	4	4	21	0.0413118	-	G6F53_001869(G6F53_001869);G6F53_005926(G6F53_005926);G6F53_006111(G6F53_006111);
						GO:1900181	BP	negative regulation of protein localization to nucleus	1	4	5	31	0.0437845	G6F53_005539(G6F53_005539)	G6F53_001428(G6F53_001428);G6F53_004342(G6F53_004342);G6F53_006123(G6F53_006123);
						GO:0050995	BP	negative regulation of lipid catabolic process	2	1	3	13	0.0452311	G6F53_004405(G6F53_004405);G6F53_005301(G6F53_005301)	G6F53_001617(G6F53_001617)
						GO:0002753	BP	cytoplasmic pattern recognition receptor signaling pathway	2	2	4	22	0.0472754	G6F53_003877(G6F53_003877);G6F53_004190(G6F53_004190)	G6F53_005860(G6F53_005860);G6F53_012603(G6F53_012603)
						GO:0005652	CC	nuclear lamina	0	4	4	22	0.0480355	-	G6F53_000347(G6F53_000347);G6F53_003128(G6F53_003128);G6F53_007808(G6F53_007808);
						GO:0009410	BP	response to xenobiotic stimulus	11	8	19	199	0.048144	G6F53_002063(G6F53_002063);G6F53_004182(G6F53_004182);G6F53_004405(G6F53_004405);	G6F53_000024(G6F53_000024);G6F53_001938(G6F53_001938);G6F53_001986(G6F53_001986);
						GO:0004017	MF	adenylate kinase activity	1	1	2	6	0.0483972	G6F53_002574(G6F53_002574)	G6F53_002317(G6F53_002317)
						GO:0004028	MF	3-chloroallyl aldehyde dehydrogenase activity	2	0	2	6	0.0483972	G6F53_006527(G6F53_006527);G6F53_006528(G6F53_006528)	-
						GO:0004703	MF	G protein-coupled receptor kinase activity	2	0	2	6	0.0483972	G6F53_004405(G6F53_004405);G6F53_005301(G6F53_005301)	-
						GO:0030943	MF	mitochondrion targeting sequence binding	0	2	2	6	0.0483972	-	G6F53_002214(G6F53_002214);G6F53_011123(G6F53_011123)
						GO:0042556	MF	eukaryotic elongation factor-2 kinase regulator activity	2	0	2	6	0.0483972	G6F53_004405(G6F53_004405);G6F53_005301(G6F53_005301)	-
						GO:0042557	MF	eukaryotic elongation factor-2 kinase activator activity	2	0	2	6	0.0483972	G6F53_004405(G6F53_004405);G6F53_005301(G6F53_005301)	-
						GO:0070324	MF	thyroid hormone binding	1	1	2	6	0.0483972	G6F53_005631(G6F53_005631)	G6F53_003592(G6F53_003592)
						GO:0015399	MF	primary active transmembrane transporter activity	4	9	13	127	0.0490913	G6F53_004182(G6F53_004182);G6F53_007454(G6F53_007454);G6F53_010646(G6F53_010646);	G6F53_002214(G6F53_002214);G6F53_002753(G6F53_002753);G6F53_004083(G6F53_004083);
						GO:0045792	BP	negative regulation of cell size	5	0	5	32	0.049295	G6F53_004405(G6F53_004405);G6F53_005301(G6F53_005301);G6F53_007028(G6F53_007028);	-
						GO:0046332	MF	SMAD binding	1	3	4	23	0.0499658	G6F53_012004(G6F53_012004)	G6F53_006200(G6F53_006200);G6F53_006202(G6F53_006202);G6F53_008147(G6F53_008147)
						GO:0002778	BP	antibacterial peptide production	2	0	2	6	0.0509533	G6F53_003877(G6F53_003877);G6F53_010849(G6F53_010849)	-
						GO:0002786	BP	regulation of antibacterial peptide production	2	0	2	6	0.0509533	G6F53_003877(G6F53_003877);G6F53_010849(G6F53_010849)	-
						GO:0002803	BP	positive regulation of antibacterial peptide production	2	0	2	6	0.0509533	G6F53_003877(G6F53_003877);G6F53_010849(G6F53_010849)	-
						GO:0010890	BP	positive regulation of sequestering of triglyceride	1	1	2	6	0.0509533	G6F53_011345(G6F53_011345)	G6F53_001617(G6F53_001617)
						GO:0030576	BP	Cajal body organization	0	2	2	6	0.0509533	-	G6F53_006200(G6F53_006200);G6F53_006202(G6F53_006202)
						GO:0032571	BP	response to vitamin K	2	0	2	6	0.0509533	G6F53_000244(G6F53_000244);G6F53_000622(G6F53_000622)	-
						GO:0035616	BP	histone H2B conserved C-terminal lysine deubiquitination	0	2	2	6	0.0509533	-	G6F53_004715(G6F53_004715);G6F53_005860(G6F53_005860)
						GO:0035926	BP	chemokine (C-C motif) ligand 2 secretion	2	0	2	6	0.0509533	G6F53_000244(G6F53_000244);G6F53_000622(G6F53_000622)	-
						GO:0046317	BP	regulation of glucosylceramide biosynthetic process	2	0	2	6	0.0509533	G6F53_004405(G6F53_004405);G6F53_005301(G6F53_005301)	-
						GO:0046318	BP	negative regulation of glucosylceramide biosynthetic process	2	0	2	6	0.0509533	G6F53_004405(G6F53_004405);G6F53_005301(G6F53_005301)	-
						GO:0048841	BP	regulation of axon extension involved in axon guidance	2	0	2	6	0.0509533	G6F53_004289(G6F53_004289);G6F53_007559(G6F53_007559)	-
						GO:0061419	BP	positive regulation of transcription from RNA polymerase II promoter in response to hypoxia	2	0	2	6	0.0509533	G6F53_003932(G6F53_003932);G6F53_006350(G6F53_006350)	-
						GO:0071035	BP	nuclear polyadenylation-dependent rRNA catabolic process	0	2	2	6	0.0509533	-	G6F53_000347(G6F53_000347);G6F53_003128(G6F53_003128)
						GO:0071307	BP	cellular response to vitamin K	2	0	2	6	0.0509533	G6F53_000244(G6F53_000244);G6F53_000622(G6F53_000622)	-
						GO:0097049	BP	motor neuron apoptotic process	2	0	2	6	0.0509533	G6F53_004289(G6F53_004289);G6F53_007559(G6F53_007559)	-
						GO:1900025	BP	negative regulation of substrate adhesion-dependent cell spreading	2	0	2	6	0.0509533	G6F53_000244(G6F53_000244);G6F53_000622(G6F53_000622)	-
						GO:1903109	BP	positive regulation of mitochondrial transcription	2	0	2	6	0.0509533	G6F53_004405(G6F53_004405);G6F53_005301(G6F53_005301)	-
						GO:1904207	BP	regulation of chemokine (C-C motif) ligand 2 secretion	2	0	2	6	0.0509533	G6F53_000244(G6F53_000244);G6F53_000622(G6F53_000622)	-
						GO:1904209	BP	positive regulation of chemokine (C-C motif) ligand 2 secretion	2	0	2	6	0.0509533	G6F53_000244(G6F53_000244);G6F53_000622(G6F53_000622)	-
						GO:2000671	BP	regulation of motor neuron apoptotic process	2	0	2	6	0.0509533	G6F53_004289(G6F53_004289);G6F53_007559(G6F53_007559)	-
						GO:2000672	BP	negative regulation of motor neuron apoptotic process	2	0	2	6	0.0509533	G6F53_004289(G6F53_004289);G6F53_007559(G6F53_007559)	-
						GO:0071466	BP	cellular response to xenobiotic stimulus	6	6	12	112	0.0512562	G6F53_004182(G6F53_004182);G6F53_005539(G6F53_005539);G6F53_006528(G6F53_006528);	G6F53_001938(G6F53_001938);G6F53_001986(G6F53_001986);G6F53_002753(G6F53_002753);
						GO:1901655	BP	cellular response to ketone	7	5	12	112	0.0512562	G6F53_004182(G6F53_004182);G6F53_004405(G6F53_004405);G6F53_005301(G6F53_005301);	G6F53_001982(G6F53_001982);G6F53_002753(G6F53_002753);G6F53_004083(G6F53_004083);
						GO:0072589	CC	box H/ACA scaRNP complex	0	2	2	6	0.0514379	-	G6F53_001869(G6F53_001869);G6F53_006464(G6F53_006464)
						GO:0090661	CC	box H/ACA telomerase RNP complex	0	2	2	6	0.0514379	-	G6F53_001869(G6F53_001869);G6F53_006464(G6F53_006464)
						GO:0006879	BP	cellular iron ion homeostasis	3	4	7	54	0.0532642	G6F53_002726(G6F53_002726);G6F53_004182(G6F53_004182);G6F53_006350(G6F53_006350)	G6F53_002753(G6F53_002753);G6F53_005870(G6F53_005870);G6F53_007179(G6F53_007179);
						GO:0098781	BP	ncRNA transcription	0	11	11	101	0.054788	-	G6F53_001428(G6F53_001428);G6F53_003142(G6F53_003142);G6F53_004342(G6F53_004342);
						GO:0000056	BP	ribosomal small subunit export from nucleus	1	2	3	14	0.054933	G6F53_006934(G6F53_006934)	G6F53_003146(G6F53_003146);G6F53_008348(G6F53_008348)
						GO:0016078	BP	tRNA catabolic process	0	3	3	14	0.054933	-	G6F53_000347(G6F53_000347);G6F53_001557(G6F53_001557);G6F53_003128(G6F53_003128)
						GO:0070900	BP	mitochondrial tRNA modification	2	1	3	14	0.054933	G6F53_001593(G6F53_001593);G6F53_009460(G6F53_009460)	G6F53_008016(G6F53_008016)
						GO:1900864	BP	mitochondrial RNA modification	2	1	3	14	0.054933	G6F53_001593(G6F53_001593);G6F53_009460(G6F53_009460)	G6F53_008016(G6F53_008016)
						GO:1903859	BP	regulation of dendrite extension	3	0	3	14	0.054933	G6F53_002726(G6F53_002726);G6F53_005001(G6F53_005001);G6F53_012996(G6F53_012996)	-
						GO:1903861	BP	positive regulation of dendrite extension	3	0	3	14	0.054933	G6F53_002726(G6F53_002726);G6F53_005001(G6F53_005001);G6F53_012996(G6F53_012996)	-
						GO:0072347	BP	response to anesthetic	5	3	8	66	0.0563777	G6F53_002063(G6F53_002063);G6F53_004182(G6F53_004182);G6F53_005099(G6F53_005099);	G6F53_002753(G6F53_002753);G6F53_007179(G6F53_007179);G6F53_009850(G6F53_009850)
						GO:0043524	BP	negative regulation of neuron apoptotic process	6	4	10	90	0.0583635	G6F53_004289(G6F53_004289);G6F53_005001(G6F53_005001);G6F53_006350(G6F53_006350);	G6F53_003462(G6F53_003462);G6F53_006200(G6F53_006200);G6F53_006202(G6F53_006202);
						GO:0005525	MF	GTP binding	4	11	15	157	0.0601313	G6F53_005898(G6F53_005898);G6F53_007526(G6F53_007526);G6F53_009904(G6F53_009904);	G6F53_002045(G6F53_002045);G6F53_002875(G6F53_002875);G6F53_004831(G6F53_004831);
						GO:0004568	MF	chitinase activity	3	0	3	15	0.0611873	G6F53_007823(G6F53_007823);G6F53_010151(G6F53_010151);G6F53_012465(G6F53_012465)	-
						GO:0008061	MF	chitin binding	3	0	3	15	0.0611873	G6F53_007823(G6F53_007823);G6F53_010151(G6F53_010151);G6F53_012465(G6F53_012465)	-
						GO:0019239	MF	deaminase activity	3	0	3	15	0.0611873	G6F53_000139(G6F53_000139);G6F53_004952(G6F53_004952);G6F53_008328(G6F53_008328)	-
						GO:0072349	MF	modified amino acid transmembrane transporter activity	2	1	3	15	0.0611873	G6F53_000439(G6F53_000439);G6F53_001462(G6F53_001462)	G6F53_009649(G6F53_009649)
						GO:0097367	MF	carbohydrate derivative binding	19	29	48	624	0.061423	G6F53_000244(G6F53_000244);G6F53_000622(G6F53_000622);G6F53_003877(G6F53_003877);	G6F53_000024(G6F53_000024);G6F53_001054(G6F53_001054);G6F53_001474(G6F53_001474);
						GO:0000171	MF	ribonuclease MRP activity	0	1	1	1	0.0617978	-	G6F53_001557(G6F53_001557)
						GO:0001179	MF	RNA polymerase I general transcription initiation factor binding	0	1	1	1	0.0617978	-	G6F53_003098(G6F53_003098)
						GO:0003691	MF	double-stranded telomeric DNA binding	1	0	1	1	0.0617978	G6F53_002574(G6F53_002574)	-
						GO:0003855	MF	3-dehydroquinate dehydratase activity	1	0	1	1	0.0617978	G6F53_007990(G6F53_007990)	-
						GO:0003856	MF	3-dehydroquinate synthase activity	1	0	1	1	0.0617978	G6F53_007990(G6F53_007990)	-
						GO:0003866	MF	3-phosphoshikimate 1-carboxyvinyltransferase activity	1	0	1	1	0.0617978	G6F53_007990(G6F53_007990)	-
						GO:0003867	MF	4-aminobutyrate transaminase activity	1	0	1	1	0.0617978	G6F53_005099(G6F53_005099)	-
						GO:0004037	MF	allantoicase activity	1	0	1	1	0.0617978	G6F53_012282(G6F53_012282)	-
						GO:0004706	MF	JUN kinase kinase kinase activity	1	0	1	1	0.0617978	G6F53_003877(G6F53_003877)	-
						GO:0004719	MF	protein-L-isoaspartate (D-aspartate) O-methyltransferase activity	1	0	1	1	0.0617978	G6F53_011616(G6F53_011616)	-
						GO:0004764	MF	shikimate 3-dehydrogenase (NADP+) activity	1	0	1	1	0.0617978	G6F53_007990(G6F53_007990)	-
						GO:0004765	MF	shikimate kinase activity	1	0	1	1	0.0617978	G6F53_007990(G6F53_007990)	-
						GO:0005242	MF	inward rectifier potassium channel activity	0	1	1	1	0.0617978	-	G6F53_006841(G6F53_006841)
						GO:0016426	MF	tRNA (adenine) methyltransferase activity	1	0	1	1	0.0617978	G6F53_009460(G6F53_009460)	-
						GO:0016429	MF	tRNA (adenine-N1-)-methyltransferase activity	1	0	1	1	0.0617978	G6F53_009460(G6F53_009460)	-
						GO:0017040	MF	N-acylsphingosine amidohydrolase activity	1	0	1	1	0.0617978	G6F53_010295(G6F53_010295)	-
						GO:0019702	MF	protein-arginine N5-methyltransferase activity	0	1	1	1	0.0617978	-	G6F53_012229(G6F53_012229)
						GO:0032145	MF	succinate-semialdehyde dehydrogenase binding	1	0	1	1	0.0617978	G6F53_005099(G6F53_005099)	-
						GO:0043530	MF	adenosine 5'-monophosphoramidase activity	1	0	1	1	0.0617978	G6F53_003415(G6F53_003415)	-
						GO:0046899	MF	nucleoside triphosphate adenylate kinase activity	0	1	1	1	0.0617978	-	G6F53_002317(G6F53_002317)
						GO:0047545	MF	2-hydroxyglutarate dehydrogenase activity	0	1	1	1	0.0617978	-	G6F53_001108(G6F53_001108)
						GO:0047578	MF	4-hydroxyglutamate transaminase activity	1	0	1	1	0.0617978	G6F53_002063(G6F53_002063)	-
						GO:0051392	MF	tRNA N-acetyltransferase activity	0	1	1	1	0.0617978	-	G6F53_005926(G6F53_005926)
						GO:0061768	MF	magnesium:sodium antiporter activity	1	0	1	1	0.0617978	G6F53_011272(G6F53_011272)	-
						GO:0071164	MF	RNA trimethylguanosine synthase activity	0	1	1	1	0.0617978	-	G6F53_011806(G6F53_011806)
						GO:0086008	MF	voltage-gated potassium channel activity involved in cardiac muscle cell action potential repolarization	0	1	1	1	0.0617978	-	G6F53_006841(G6F53_006841)
						GO:0090560	MF	2-(3-amino-3-carboxypropyl)histidine synthase activity	0	1	1	1	0.0617978	-	G6F53_001608(G6F53_001608)
						GO:1902282	MF	voltage-gated potassium channel activity involved in ventricular cardiac muscle cell action potential repolarization	0	1	1	1	0.0617978	-	G6F53_006841(G6F53_006841)
						GO:1990883	MF	rRNA cytidine N-acetyltransferase activity	0	1	1	1	0.0617978	-	G6F53_005926(G6F53_005926)
						GO:1990889	MF	H4K20me3 modified histone binding	0	1	1	1	0.0617978	-	G6F53_008267(G6F53_008267)
						GO:0048027	MF	mRNA 5'-UTR binding	0	5	5	35	0.0618198	-	G6F53_002003(G6F53_002003);G6F53_005561(G6F53_005561);G6F53_006111(G6F53_006111);
						GO:0016137	BP	glycoside metabolic process	1	3	4	24	0.06221	G6F53_004182(G6F53_004182)	G6F53_002753(G6F53_002753);G6F53_007179(G6F53_007179);G6F53_009850(G6F53_009850)
						GO:0030730	BP	sequestering of triglyceride	3	1	4	24	0.06221	G6F53_004405(G6F53_004405);G6F53_005301(G6F53_005301);G6F53_011345(G6F53_011345)	G6F53_001617(G6F53_001617)
						GO:0031588	CC	nucleotide-activated protein kinase complex	3	1	4	24	0.0631789	G6F53_004405(G6F53_004405);G6F53_005301(G6F53_005301);G6F53_005731(G6F53_005731)	G6F53_000024(G6F53_000024)
						GO:0006756	BP	AMP phosphorylation	0	1	1	1	0.0635548	-	G6F53_002317(G6F53_002317)
						GO:0007477	BP	notum development	1	0	1	1	0.0635548	G6F53_003877(G6F53_003877)	-
						GO:0009423	BP	chorismate biosynthetic process	1	0	1	1	0.0635548	G6F53_007990(G6F53_007990)	-
						GO:0009450	BP	gamma-aminobutyric acid catabolic process	1	0	1	1	0.0635548	G6F53_005099(G6F53_005099)	-
						GO:0014052	BP	regulation of gamma-aminobutyric acid secretion	1	0	1	1	0.0635548	G6F53_005099(G6F53_005099)	-
						GO:0014053	BP	negative regulation of gamma-aminobutyric acid secretion	1	0	1	1	0.0635548	G6F53_005099(G6F53_005099)	-
						GO:0016479	BP	negative regulation of transcription by RNA polymerase I	0	1	1	1	0.0635548	-	G6F53_012603(G6F53_012603)
						GO:0021767	BP	mammillary body development	1	0	1	1	0.0635548	G6F53_012004(G6F53_012004)	-
						GO:0021914	BP	negative regulation of smoothened signaling pathway involved in ventral spinal cord patterning	0	1	1	1	0.0635548	-	G6F53_004797(G6F53_004797)
						GO:0021957	BP	corticospinal tract morphogenesis	1	0	1	1	0.0635548	G6F53_012004(G6F53_012004)	-
						GO:0032929	BP	negative regulation of superoxide anion generation	0	1	1	1	0.0635548	-	G6F53_008357(G6F53_008357)
						GO:0033139	BP	regulation of peptidyl-serine phosphorylation of STAT protein	0	1	1	1	0.0635548	-	G6F53_008267(G6F53_008267)
						GO:0033140	BP	negative regulation of peptidyl-serine phosphorylation of STAT protein	0	1	1	1	0.0635548	-	G6F53_008267(G6F53_008267)
						GO:0033602	BP	negative regulation of dopamine secretion	1	0	1	1	0.0635548	G6F53_005099(G6F53_005099)	-
						GO:0035187	BP	hatching behavior	1	0	1	1	0.0635548	G6F53_010295(G6F53_010295)	-
						GO:0036261	BP	7-methylguanosine cap hypermethylation	0	1	1	1	0.0635548	-	G6F53_011806(G6F53_011806)
						GO:0043455	BP	regulation of secondary metabolic process	1	0	1	1	0.0635548	G6F53_012004(G6F53_012004)	-
						GO:0044333	BP	Wnt signaling pathway involved in digestive tract morphogenesis	1	0	1	1	0.0635548	G6F53_003877(G6F53_003877)	-
						GO:0045634	BP	regulation of melanocyte differentiation	1	0	1	1	0.0635548	G6F53_012004(G6F53_012004)	-
						GO:0045636	BP	positive regulation of melanocyte differentiation	1	0	1	1	0.0635548	G6F53_012004(G6F53_012004)	-
						GO:0046417	BP	chorismate metabolic process	1	0	1	1	0.0635548	G6F53_007990(G6F53_007990)	-
						GO:0048021	BP	regulation of melanin biosynthetic process	1	0	1	1	0.0635548	G6F53_012004(G6F53_012004)	-
						GO:0048023	BP	positive regulation of melanin biosynthetic process	1	0	1	1	0.0635548	G6F53_012004(G6F53_012004)	-
						GO:0048752	BP	semicircular canal morphogenesis	1	0	1	1	0.0635548	G6F53_012004(G6F53_012004)	-
						GO:0048802	BP	notum morphogenesis	1	0	1	1	0.0635548	G6F53_003877(G6F53_003877)	-
						GO:0050942	BP	positive regulation of pigment cell differentiation	1	0	1	1	0.0635548	G6F53_012004(G6F53_012004)	-
						GO:0051391	BP	tRNA acetylation	0	1	1	1	0.0635548	-	G6F53_005926(G6F53_005926)
						GO:0051410	BP	detoxification of nitrogen compound	1	0	1	1	0.0635548	G6F53_012219(G6F53_012219)	-
						GO:0051725	BP	protein de-ADP-ribosylation	1	0	1	1	0.0635548	G6F53_002930(G6F53_002930)	-
						GO:0061101	BP	neuroendocrine cell differentiation	0	1	1	1	0.0635548	-	G6F53_005673(G6F53_005673)
						GO:0061373	BP	mammillary axonal complex development	1	0	1	1	0.0635548	G6F53_012004(G6F53_012004)	-
						GO:0061528	BP	aspartate secretion	1	0	1	1	0.0635548	G6F53_005099(G6F53_005099)	-
						GO:0070458	BP	cellular detoxification of nitrogen compound	1	0	1	1	0.0635548	G6F53_012219(G6F53_012219)	-
						GO:0070459	BP	prolactin secretion	1	0	1	1	0.0635548	G6F53_005099(G6F53_005099)	-
						GO:0070471	BP	uterine smooth muscle contraction	1	0	1	1	0.0635548	G6F53_005099(G6F53_005099)	-
						GO:0070472	BP	regulation of uterine smooth muscle contraction	1	0	1	1	0.0635548	G6F53_005099(G6F53_005099)	-
						GO:0070474	BP	positive regulation of uterine smooth muscle contraction	1	0	1	1	0.0635548	G6F53_005099(G6F53_005099)	-
						GO:0071163	BP	DNA replication preinitiation complex assembly	1	0	1	1	0.0635548	G6F53_003138(G6F53_003138)	-
						GO:0097151	BP	positive regulation of inhibitory postsynaptic potential	1	0	1	1	0.0635548	G6F53_005099(G6F53_005099)	-
						GO:0097324	BP	melanocyte migration	1	0	1	1	0.0635548	G6F53_012004(G6F53_012004)	-
						GO:0097343	BP	ripoptosome assembly	1	0	1	1	0.0635548	G6F53_003877(G6F53_003877)	-
						GO:0097623	BP	potassium ion export across plasma membrane	0	1	1	1	0.0635548	-	G6F53_006841(G6F53_006841)
						GO:0098915	BP	membrane repolarization during ventricular cardiac muscle cell action potential	0	1	1	1	0.0635548	-	G6F53_006841(G6F53_006841)
						GO:1900227	BP	positive regulation of NLRP3 inflammasome complex assembly	0	1	1	1	0.0635548	-	G6F53_001260(G6F53_001260)
						GO:1900245	BP	positive regulation of MDA-5 signaling pathway	0	1	1	1	0.0635548	-	G6F53_005860(G6F53_005860)
						GO:1900376	BP	regulation of secondary metabolite biosynthetic process	1	0	1	1	0.0635548	G6F53_012004(G6F53_012004)	-
						GO:1900378	BP	positive regulation of secondary metabolite biosynthetic process	1	0	1	1	0.0635548	G6F53_012004(G6F53_012004)	-
						GO:1901026	BP	ripoptosome assembly involved in necroptotic process	1	0	1	1	0.0635548	G6F53_003877(G6F53_003877)	-
						GO:1901837	BP	negative regulation of transcription of nucleolar large rRNA by RNA polymerase I	0	1	1	1	0.0635548	-	G6F53_012603(G6F53_012603)
						GO:1901917	BP	regulation of exoribonuclease activity	0	1	1	1	0.0635548	-	G6F53_003643(G6F53_003643)
						GO:1901919	BP	positive regulation of exoribonuclease activity	0	1	1	1	0.0635548	-	G6F53_003643(G6F53_003643)
						GO:1902033	BP	regulation of hematopoietic stem cell proliferation	0	1	1	1	0.0635548	-	G6F53_001025(G6F53_001025)
						GO:1902035	BP	positive regulation of hematopoietic stem cell proliferation	0	1	1	1	0.0635548	-	G6F53_001025(G6F53_001025)
						GO:1902442	BP	regulation of ripoptosome assembly involved in necroptotic process	1	0	1	1	0.0635548	G6F53_003877(G6F53_003877)	-
						GO:1902443	BP	negative regulation of ripoptosome assembly involved in necroptotic process	1	0	1	1	0.0635548	G6F53_003877(G6F53_003877)	-
						GO:1902722	BP	positive regulation of prolactin secretion	1	0	1	1	0.0635548	G6F53_005099(G6F53_005099)	-
						GO:1902746	BP	regulation of lens fiber cell differentiation	1	0	1	1	0.0635548	G6F53_012004(G6F53_012004)	-
						GO:1902748	BP	positive regulation of lens fiber cell differentiation	1	0	1	1	0.0635548	G6F53_012004(G6F53_012004)	-
						GO:1902977	BP	mitotic DNA replication preinitiation complex assembly	1	0	1	1	0.0635548	G6F53_003138(G6F53_003138)	-
						GO:1903056	BP	regulation of melanosome organization	1	0	1	1	0.0635548	G6F53_012004(G6F53_012004)	-
						GO:1904448	BP	regulation of aspartate secretion	1	0	1	1	0.0635548	G6F53_005099(G6F53_005099)	-
						GO:1904450	BP	positive regulation of aspartate secretion	1	0	1	1	0.0635548	G6F53_005099(G6F53_005099)	-
						GO:1904812	BP	rRNA acetylation involved in maturation of SSU-rRNA	0	1	1	1	0.0635548	-	G6F53_005926(G6F53_005926)
						GO:1905777	BP	regulation of exonuclease activity	0	1	1	1	0.0635548	-	G6F53_003643(G6F53_003643)
						GO:1905779	BP	positive regulation of exonuclease activity	0	1	1	1	0.0635548	-	G6F53_003643(G6F53_003643)
						GO:1990044	BP	protein localization to lipid droplet	0	1	1	1	0.0635548	-	G6F53_001617(G6F53_001617)
						GO:1990798	BP	pancreas regeneration	1	0	1	1	0.0635548	G6F53_011345(G6F53_011345)	-
						GO:1990882	BP	rRNA acetylation	0	1	1	1	0.0635548	-	G6F53_005926(G6F53_005926)
						GO:1990884	BP	RNA acetylation	0	1	1	1	0.0635548	-	G6F53_005926(G6F53_005926)
						GO:2000199	BP	positive regulation of ribonucleoprotein complex localization	0	1	1	1	0.0635548	-	G6F53_003146(G6F53_003146)
						GO:2000200	BP	regulation of ribosomal subunit export from nucleus	0	1	1	1	0.0635548	-	G6F53_003146(G6F53_003146)
						GO:2000202	BP	positive regulation of ribosomal subunit export from nucleus	0	1	1	1	0.0635548	-	G6F53_003146(G6F53_003146)
						GO:2000206	BP	regulation of ribosomal small subunit export from nucleus	0	1	1	1	0.0635548	-	G6F53_003146(G6F53_003146)
						GO:2000208	BP	positive regulation of ribosomal small subunit export from nucleus	0	1	1	1	0.0635548	-	G6F53_003146(G6F53_003146)
						GO:2000211	BP	regulation of glutamate metabolic process	1	0	1	1	0.0635548	G6F53_005099(G6F53_005099)	-
						GO:0031213	CC	RSF complex	0	1	1	1	0.0638855	-	G6F53_001982(G6F53_001982)
						GO:0032144	CC	4-aminobutyrate transaminase complex	1	0	1	1	0.0638855	G6F53_005099(G6F53_005099)	-
						GO:0061702	CC	inflammasome complex	0	1	1	1	0.0638855	-	G6F53_001260(G6F53_001260)
						GO:0072559	CC	NLRP3 inflammasome complex	0	1	1	1	0.0638855	-	G6F53_001260(G6F53_001260)
						GO:1902937	CC	inward rectifier potassium channel complex	0	1	1	1	0.0638855	-	G6F53_006841(G6F53_006841)
						GO:0000049	MF	tRNA binding	1	6	7	58	0.0647505	G6F53_010730(G6F53_010730)	G6F53_001163(G6F53_001163);G6F53_001474(G6F53_001474);G6F53_005926(G6F53_005926);
						GO:0008174	MF	mRNA methyltransferase activity	1	1	2	7	0.0650374	G6F53_009460(G6F53_009460)	G6F53_002854(G6F53_002854)
						GO:0016273	MF	arginine N-methyltransferase activity	0	2	2	7	0.0650374	-	G6F53_003099(G6F53_003099);G6F53_012229(G6F53_012229)
						GO:0016274	MF	protein-arginine N-methyltransferase activity	0	2	2	7	0.0650374	-	G6F53_003099(G6F53_003099);G6F53_012229(G6F53_012229)
						GO:0034513	MF	box H/ACA snoRNA binding	0	2	2	7	0.0650374	-	G6F53_001869(G6F53_001869);G6F53_006464(G6F53_006464)
						GO:0097327	BP	response to antineoplastic agent	8	5	13	129	0.0653309	G6F53_003669(G6F53_003669);G6F53_004182(G6F53_004182);G6F53_004405(G6F53_004405);	G6F53_002753(G6F53_002753);G6F53_004083(G6F53_004083);G6F53_007179(G6F53_007179);
						GO:0016075	BP	rRNA catabolic process	0	3	3	15	0.0655361	-	G6F53_000347(G6F53_000347);G6F53_003128(G6F53_003128);G6F53_007808(G6F53_007808)
						GO:0039535	BP	regulation of RIG-I signaling pathway	1	2	3	15	0.0655361	G6F53_004190(G6F53_004190)	G6F53_005860(G6F53_005860);G6F53_012603(G6F53_012603)
						GO:0045987	BP	positive regulation of smooth muscle contraction	2	1	3	15	0.0655361	G6F53_005099(G6F53_005099);G6F53_009904(G6F53_009904)	G6F53_001663(G6F53_001663)
						GO:0072337	BP	modified amino acid transport	2	1	3	15	0.0655361	G6F53_000439(G6F53_000439);G6F53_001462(G6F53_001462)	G6F53_009649(G6F53_009649)
						GO:0097484	BP	dendrite extension	3	0	3	15	0.0655361	G6F53_002726(G6F53_002726);G6F53_005001(G6F53_005001);G6F53_012996(G6F53_012996)	-
						GO:0060251	BP	regulation of glial cell proliferation	3	2	5	35	0.0681646	G6F53_000886(G6F53_000886);G6F53_002010(G6F53_002010);G6F53_005024(G6F53_005024)	G6F53_003146(G6F53_003146);G6F53_010669(G6F53_010669)
						GO:0000117	BP	regulation of transcription involved in G2/M transition of mitotic cell cycle	2	0	2	7	0.0683915	G6F53_007028(G6F53_007028);G6F53_008701(G6F53_008701)	-
						GO:0001755	BP	neural crest cell migration	2	0	2	7	0.0683915	G6F53_006350(G6F53_006350);G6F53_012004(G6F53_012004)	-
						GO:0002021	BP	response to dietary excess	1	1	2	7	0.0683915	G6F53_007804(G6F53_007804)	G6F53_005068(G6F53_005068)
						GO:0006409	BP	tRNA export from nucleus	0	2	2	7	0.0683915	-	G6F53_000225(G6F53_000225);G6F53_010967(G6F53_010967)
						GO:0006679	BP	glucosylceramide biosynthetic process	2	0	2	7	0.0683915	G6F53_004405(G6F53_004405);G6F53_005301(G6F53_005301)	-
						GO:0007340	BP	acrosome reaction	2	0	2	7	0.0683915	G6F53_004952(G6F53_004952);G6F53_008328(G6F53_008328)	-
						GO:0010561	BP	negative regulation of glycoprotein biosynthetic process	0	2	2	7	0.0683915	-	G6F53_004649(G6F53_004649);G6F53_008357(G6F53_008357)
						GO:0018216	BP	peptidyl-arginine methylation	0	2	2	7	0.0683915	-	G6F53_003099(G6F53_003099);G6F53_012229(G6F53_012229)
						GO:0019731	BP	antibacterial humoral response	2	0	2	7	0.0683915	G6F53_003877(G6F53_003877);G6F53_010849(G6F53_010849)	-
						GO:0031649	BP	heat generation	1	1	2	7	0.0683915	G6F53_005099(G6F53_005099)	G6F53_001663(G6F53_001663)
						GO:0031650	BP	regulation of heat generation	1	1	2	7	0.0683915	G6F53_005099(G6F53_005099)	G6F53_001663(G6F53_001663)
						GO:0035246	BP	peptidyl-arginine N-methylation	0	2	2	7	0.0683915	-	G6F53_003099(G6F53_003099);G6F53_012229(G6F53_012229)
						GO:0046476	BP	glycosylceramide biosynthetic process	2	0	2	7	0.0683915	G6F53_004405(G6F53_004405);G6F53_005301(G6F53_005301)	-
						GO:0061066	BP	positive regulation of dauer larval development	2	0	2	7	0.0683915	G6F53_004405(G6F53_004405);G6F53_005301(G6F53_005301)	-
						GO:0070827	BP	chromatin maintenance	1	1	2	7	0.0683915	G6F53_006866(G6F53_006866)	G6F53_005031(G6F53_005031)
						GO:0071431	BP	tRNA-containing ribonucleoprotein complex export from nucleus	0	2	2	7	0.0683915	-	G6F53_000225(G6F53_000225);G6F53_010967(G6F53_010967)
						GO:0090158	BP	endoplasmic reticulum membrane organization	2	0	2	7	0.0683915	G6F53_004598(G6F53_004598);G6F53_011999(G6F53_011999)	-
						GO:0090282	BP	positive regulation of transcription involved in G2/M transition of mitotic cell cycle	2	0	2	7	0.0683915	G6F53_007028(G6F53_007028);G6F53_008701(G6F53_008701)	-
						GO:1900060	BP	negative regulation of ceramide biosynthetic process	2	0	2	7	0.0683915	G6F53_004405(G6F53_004405);G6F53_005301(G6F53_005301)	-
						GO:1903019	BP	negative regulation of glycoprotein metabolic process	0	2	2	7	0.0683915	-	G6F53_004649(G6F53_004649);G6F53_008357(G6F53_008357)
						GO:1904428	BP	negative regulation of tubulin deacetylation	2	0	2	7	0.0683915	G6F53_004405(G6F53_004405);G6F53_005301(G6F53_005301)	-
						GO:2000197	BP	regulation of ribonucleoprotein complex localization	0	2	2	7	0.0683915	-	G6F53_000907(G6F53_000907);G6F53_003146(G6F53_003146)
						GO:0001652	CC	granular component	0	2	2	7	0.069027	-	G6F53_005389(G6F53_005389);G6F53_006111(G6F53_006111)
						GO:0005655	CC	nucleolar ribonuclease P complex	0	2	2	7	0.069027	-	G6F53_001557(G6F53_001557);G6F53_003281(G6F53_003281)
						GO:0031429	CC	box H/ACA snoRNP complex	0	2	2	7	0.069027	-	G6F53_001869(G6F53_001869);G6F53_006464(G6F53_006464)
						GO:0033553	CC	rDNA heterochromatin	0	2	2	7	0.069027	-	G6F53_003323(G6F53_003323);G6F53_010906(G6F53_010906)
						GO:0033588	CC	Elongator holoenzyme complex	0	2	2	7	0.069027	-	G6F53_001474(G6F53_001474);G6F53_001766(G6F53_001766)
						GO:0072588	CC	box H/ACA RNP complex	0	2	2	7	0.069027	-	G6F53_001869(G6F53_001869);G6F53_006464(G6F53_006464)
						GO:0097574	CC	lateral part of cell	2	0	2	7	0.069027	G6F53_004405(G6F53_004405);G6F53_005301(G6F53_005301)	-
						GO:1990794	CC	basolateral part of cell	2	0	2	7	0.069027	G6F53_004405(G6F53_004405);G6F53_005301(G6F53_005301)	-
						GO:0043492	MF	ATPase activity, coupled to movement of substances	4	8	12	121	0.0694447	G6F53_004182(G6F53_004182);G6F53_007454(G6F53_007454);G6F53_010646(G6F53_010646);	G6F53_002753(G6F53_002753);G6F53_004083(G6F53_004083);G6F53_004226(G6F53_004226);
						GO:0071385	BP	cellular response to glucocorticoid stimulus	4	4	8	69	0.0697772	G6F53_004182(G6F53_004182);G6F53_005539(G6F53_005539);G6F53_006775(G6F53_006775);	G6F53_002753(G6F53_002753);G6F53_004083(G6F53_004083);G6F53_007179(G6F53_007179);
						GO:0043489	BP	RNA stabilization	2	2	4	25	0.0705027	G6F53_004289(G6F53_004289);G6F53_007559(G6F53_007559)	G6F53_002114(G6F53_002114);G6F53_002843(G6F53_002843)
						GO:0015849	BP	organic acid transport	11	8	19	209	0.0716387	G6F53_000439(G6F53_000439);G6F53_001462(G6F53_001462);G6F53_002063(G6F53_002063);	G6F53_001617(G6F53_001617);G6F53_001755(G6F53_001755);G6F53_004083(G6F53_004083);
						GO:0046942	BP	carboxylic acid transport	11	8	19	209	0.0716387	G6F53_000439(G6F53_000439);G6F53_001462(G6F53_001462);G6F53_002063(G6F53_002063);	G6F53_001617(G6F53_001617);G6F53_001755(G6F53_001755);G6F53_004083(G6F53_004083);
						GO:0030619	MF	U1 snRNA binding	0	3	3	16	0.0719797	-	G6F53_006200(G6F53_006200);G6F53_006202(G6F53_006202);G6F53_007560(G6F53_007560)
						GO:0004709	MF	MAP kinase kinase kinase activity	3	1	4	26	0.0730738	G6F53_003877(G6F53_003877);G6F53_004289(G6F53_004289);G6F53_007559(G6F53_007559)	G6F53_008117(G6F53_008117)
						GO:0008175	MF	tRNA methyltransferase activity	1	3	4	26	0.0730738	G6F53_009460(G6F53_009460)	G6F53_000896(G6F53_000896);G6F53_001163(G6F53_001163);G6F53_004767(G6F53_004767)
						GO:0032555	MF	purine ribonucleotide binding	13	28	41	529	0.0731526	G6F53_003877(G6F53_003877);G6F53_004182(G6F53_004182);G6F53_004405(G6F53_004405);	G6F53_000024(G6F53_000024);G6F53_001054(G6F53_001054);G6F53_001474(G6F53_001474);
						GO:0008097	MF	5S rRNA binding	1	4	5	37	0.0751883	G6F53_008068(G6F53_008068)	G6F53_000325(G6F53_000325);G6F53_003638(G6F53_003638);G6F53_010967(G6F53_010967);
						GO:0008586	BP	imaginal disc-derived wing vein morphogenesis	2	3	5	36	0.0752294	G6F53_003932(G6F53_003932);G6F53_006766(G6F53_006766)	G6F53_005642(G6F53_005642);G6F53_006200(G6F53_006200);G6F53_006202(G6F53_006202)
						GO:0005342	MF	organic acid transmembrane transporter activity	8	3	11	110	0.0763051	G6F53_000439(G6F53_000439);G6F53_001462(G6F53_001462);G6F53_002548(G6F53_002548);	G6F53_004083(G6F53_004083);G6F53_006648(G6F53_006648);G6F53_006857(G6F53_006857)
						GO:0046943	MF	carboxylic acid transmembrane transporter activity	8	3	11	110	0.0763051	G6F53_000439(G6F53_000439);G6F53_001462(G6F53_001462);G6F53_002548(G6F53_002548);	G6F53_004083(G6F53_004083);G6F53_006648(G6F53_006648);G6F53_006857(G6F53_006857)
						GO:0050772	BP	positive regulation of axonogenesis	8	3	11	107	0.0764754	G6F53_002726(G6F53_002726);G6F53_004289(G6F53_004289);G6F53_004405(G6F53_004405);	G6F53_005010(G6F53_005010);G6F53_006888(G6F53_006888);G6F53_008117(G6F53_008117)
						GO:0016049	BP	cell growth	19	11	30	361	0.0766486	G6F53_000244(G6F53_000244);G6F53_000622(G6F53_000622);G6F53_002726(G6F53_002726);	G6F53_000024(G6F53_000024);G6F53_003128(G6F53_003128);G6F53_003169(G6F53_003169);
						GO:0032239	BP	regulation of nucleobase-containing compound transport	0	3	3	16	0.0769967	-	G6F53_000414(G6F53_000414);G6F53_000907(G6F53_000907);G6F53_003146(G6F53_003146)
						GO:0039529	BP	RIG-I signaling pathway	1	2	3	16	0.0769967	G6F53_004190(G6F53_004190)	G6F53_005860(G6F53_005860);G6F53_012603(G6F53_012603)
						GO:0039531	BP	regulation of viral-induced cytoplasmic pattern recognition receptor signaling pathway	1	2	3	16	0.0769967	G6F53_004190(G6F53_004190)	G6F53_005860(G6F53_005860);G6F53_012603(G6F53_012603)
						GO:0043650	BP	dicarboxylic acid biosynthetic process	3	0	3	16	0.0769967	G6F53_000863(G6F53_000863);G6F53_002063(G6F53_002063);G6F53_007990(G6F53_007990)	-
						GO:0045722	BP	positive regulation of gluconeogenesis	3	0	3	16	0.0769967	G6F53_004405(G6F53_004405);G6F53_005301(G6F53_005301);G6F53_006350(G6F53_006350)	-
						GO:0046831	BP	regulation of RNA export from nucleus	0	3	3	16	0.0769967	-	G6F53_000414(G6F53_000414);G6F53_000907(G6F53_000907);G6F53_003146(G6F53_003146)
						GO:0070228	BP	regulation of lymphocyte apoptotic process	1	2	3	16	0.0769967	G6F53_006350(G6F53_006350)	G6F53_003317(G6F53_003317);G6F53_006581(G6F53_006581)
						GO:0001558	BP	regulation of cell growth	15	8	23	265	0.0773806	G6F53_002726(G6F53_002726);G6F53_004289(G6F53_004289);G6F53_004405(G6F53_004405);	G6F53_003128(G6F53_003128);G6F53_003462(G6F53_003462);G6F53_004661(G6F53_004661);
						GO:0015711	BP	organic anion transport	12	12	24	279	0.0783063	G6F53_000439(G6F53_000439);G6F53_001462(G6F53_001462);G6F53_002063(G6F53_002063);	G6F53_001617(G6F53_001617);G6F53_001755(G6F53_001755);G6F53_002753(G6F53_002753);
						GO:0051446	BP	positive regulation of meiotic cell cycle	1	3	4	26	0.0793307	G6F53_005731(G6F53_005731)	G6F53_001663(G6F53_001663);G6F53_002937(G6F53_002937);G6F53_005162(G6F53_005162)
						GO:0009116	BP	nucleoside metabolic process	4	5	9	83	0.0794142	G6F53_001593(G6F53_001593);G6F53_002930(G6F53_002930);G6F53_009904(G6F53_009904);	G6F53_001712(G6F53_001712);G6F53_002317(G6F53_002317);G6F53_005893(G6F53_005893);
						GO:2000378	BP	negative regulation of reactive oxygen species metabolic process	5	1	6	48	0.0816413	G6F53_003877(G6F53_003877);G6F53_004709(G6F53_004709);G6F53_006350(G6F53_006350);	G6F53_008357(G6F53_008357)
						GO:0071392	BP	cellular response to estradiol stimulus	2	3	5	37	0.0826755	G6F53_003669(G6F53_003669);G6F53_004182(G6F53_004182)	G6F53_002753(G6F53_002753);G6F53_007179(G6F53_007179);G6F53_009850(G6F53_009850)
						GO:0006405	BP	RNA export from nucleus	1	12	13	134	0.0828055	G6F53_006934(G6F53_006934)	G6F53_000225(G6F53_000225);G6F53_000325(G6F53_000325);G6F53_000414(G6F53_000414);
						GO:0001819	BP	positive regulation of cytokine production	8	6	14	147	0.0830921	G6F53_000244(G6F53_000244);G6F53_000572(G6F53_000572);G6F53_000622(G6F53_000622);	G6F53_000568(G6F53_000568);G6F53_001260(G6F53_001260);G6F53_001663(G6F53_001663);
						GO:0015095	MF	magnesium ion transmembrane transporter activity	1	1	2	8	0.0832563	G6F53_011272(G6F53_011272)	G6F53_009649(G6F53_009649)
						GO:0016435	MF	rRNA (guanine) methyltransferase activity	0	2	2	8	0.0832563	-	G6F53_000976(G6F53_000976);G6F53_004038(G6F53_004038)
						GO:0043488	BP	regulation of mRNA stability	3	6	9	84	0.0842284	G6F53_004289(G6F53_004289);G6F53_006866(G6F53_006866);G6F53_007559(G6F53_007559)	G6F53_000347(G6F53_000347);G6F53_002843(G6F53_002843);G6F53_003128(G6F53_003128);
						GO:0042626	MF	ATPase-coupled transmembrane transporter activity	4	7	11	112	0.0843378	G6F53_004182(G6F53_004182);G6F53_007454(G6F53_007454);G6F53_010646(G6F53_010646);	G6F53_002753(G6F53_002753);G6F53_004083(G6F53_004083);G6F53_004226(G6F53_004226);
						GO:0010501	BP	RNA secondary structure unwinding	1	10	11	109	0.0847591	G6F53_013005(G6F53_013005)	G6F53_000412(G6F53_000412);G6F53_002348(G6F53_002348);G6F53_003446(G6F53_003446);
						GO:0071384	BP	cellular response to corticosteroid stimulus	4	4	8	72	0.084971	G6F53_004182(G6F53_004182);G6F53_005539(G6F53_005539);G6F53_006775(G6F53_006775);	G6F53_002753(G6F53_002753);G6F53_004083(G6F53_004083);G6F53_007179(G6F53_007179);
						GO:0015171	MF	amino acid transmembrane transporter activity	5	2	7	62	0.0861676	G6F53_000439(G6F53_000439);G6F53_001462(G6F53_001462);G6F53_004110(G6F53_004110);	G6F53_006648(G6F53_006648);G6F53_006857(G6F53_006857)
						GO:0015850	BP	organic hydroxy compound transport	6	4	10	97	0.0872241	G6F53_004182(G6F53_004182);G6F53_005099(G6F53_005099);G6F53_007124(G6F53_007124);	G6F53_002753(G6F53_002753);G6F53_004083(G6F53_004083);G6F53_007179(G6F53_007179);
						GO:0000965	BP	mitochondrial RNA 3'-end processing	1	1	2	8	0.0874478	G6F53_006866(G6F53_006866)	G6F53_005031(G6F53_005031)
						GO:0006465	BP	signal peptide processing	2	0	2	8	0.0874478	G6F53_003066(G6F53_003066);G6F53_008800(G6F53_008800)	-
						GO:0006537	BP	glutamate biosynthetic process	2	0	2	8	0.0874478	G6F53_000863(G6F53_000863);G6F53_002063(G6F53_002063)	-
						GO:0006678	BP	glucosylceramide metabolic process	2	0	2	8	0.0874478	G6F53_004405(G6F53_004405);G6F53_005301(G6F53_005301)	-
						GO:0009208	BP	pyrimidine ribonucleoside triphosphate metabolic process	0	2	2	8	0.0874478	-	G6F53_002317(G6F53_002317);G6F53_008698(G6F53_008698)
						GO:0010960	BP	magnesium ion homeostasis	1	1	2	8	0.0874478	G6F53_011272(G6F53_011272)	G6F53_009649(G6F53_009649)
						GO:0010996	BP	response to auditory stimulus	1	1	2	8	0.0874478	G6F53_006350(G6F53_006350)	G6F53_006222(G6F53_006222)
						GO:0017126	BP	nucleologenesis	0	2	2	8	0.0874478	-	G6F53_001160(G6F53_001160);G6F53_012986(G6F53_012986)
						GO:0031268	BP	pseudopodium organization	2	0	2	8	0.0874478	G6F53_005898(G6F53_005898);G6F53_011983(G6F53_011983)	-
						GO:0034475	BP	U4 snRNA 3'-end processing	0	2	2	8	0.0874478	-	G6F53_000347(G6F53_000347);G6F53_003128(G6F53_003128)
						GO:0043633	BP	polyadenylation-dependent RNA catabolic process	0	2	2	8	0.0874478	-	G6F53_000347(G6F53_000347);G6F53_003128(G6F53_003128)
						GO:0043634	BP	polyadenylation-dependent ncRNA catabolic process	0	2	2	8	0.0874478	-	G6F53_000347(G6F53_000347);G6F53_003128(G6F53_003128)
						GO:0048136	BP	male germ-line cyst formation	0	2	2	8	0.0874478	-	G6F53_002937(G6F53_002937);G6F53_005162(G6F53_005162)
						GO:0061762	BP	CAMKK-AMPK signaling cascade	2	0	2	8	0.0874478	G6F53_004405(G6F53_004405);G6F53_005301(G6F53_005301)	-
						GO:0070475	BP	rRNA base methylation	0	2	2	8	0.0874478	-	G6F53_001160(G6F53_001160);G6F53_004038(G6F53_004038)
						GO:0071029	BP	nuclear ncRNA surveillance	0	2	2	8	0.0874478	-	G6F53_000347(G6F53_000347);G6F53_003128(G6F53_003128)
						GO:0071046	BP	nuclear polyadenylation-dependent ncRNA catabolic process	0	2	2	8	0.0874478	-	G6F53_000347(G6F53_000347);G6F53_003128(G6F53_003128)
						GO:0090155	BP	negative regulation of sphingolipid biosynthetic process	2	0	2	8	0.0874478	G6F53_004405(G6F53_004405);G6F53_005301(G6F53_005301)	-
						GO:0090615	BP	mitochondrial mRNA processing	1	1	2	8	0.0874478	G6F53_006866(G6F53_006866)	G6F53_005031(G6F53_005031)
						GO:0099004	BP	calmodulin dependent kinase signaling pathway	2	0	2	8	0.0874478	G6F53_004405(G6F53_004405);G6F53_005301(G6F53_005301)	-
						GO:1900425	BP	negative regulation of defense response to bacterium	0	2	2	8	0.0874478	-	G6F53_004715(G6F53_004715);G6F53_005860(G6F53_005860)
						GO:1903715	BP	regulation of aerobic respiration	1	1	2	8	0.0874478	G6F53_006350(G6F53_006350)	G6F53_012603(G6F53_012603)
						GO:1903830	BP	magnesium ion transmembrane transport	1	1	2	8	0.0874478	G6F53_011272(G6F53_011272)	G6F53_009649(G6F53_009649)
						GO:1990481	BP	mRNA pseudouridine synthesis	0	2	2	8	0.0874478	-	G6F53_008016(G6F53_008016);G6F53_008972(G6F53_008972)
						GO:0030681	CC	multimeric ribonuclease P complex	0	2	2	8	0.0882415	-	G6F53_001557(G6F53_001557);G6F53_003281(G6F53_003281)
						GO:0003697	MF	single-stranded DNA binding	5	5	10	100	0.0883347	G6F53_001687(G6F53_001687);G6F53_002574(G6F53_002574);G6F53_003138(G6F53_003138);	G6F53_001054(G6F53_001054);G6F53_004041(G6F53_004041);G6F53_005505(G6F53_005505);
						GO:0010559	BP	regulation of glycoprotein biosynthetic process	2	2	4	27	0.0886795	G6F53_001757(G6F53_001757);G6F53_003704(G6F53_003704)	G6F53_004649(G6F53_004649);G6F53_008357(G6F53_008357)
						GO:1903018	BP	regulation of glycoprotein metabolic process	2	2	4	27	0.0886795	G6F53_001757(G6F53_001757);G6F53_003704(G6F53_003704)	G6F53_004649(G6F53_004649);G6F53_008357(G6F53_008357)
						GO:0006032	BP	chitin catabolic process	3	0	3	17	0.0892661	G6F53_007823(G6F53_007823);G6F53_010151(G6F53_010151);G6F53_012465(G6F53_012465)	-
						GO:0039528	BP	cytoplasmic pattern recognition receptor signaling pathway in response to virus	1	2	3	17	0.0892661	G6F53_004190(G6F53_004190)	G6F53_005860(G6F53_005860);G6F53_012603(G6F53_012603)
						GO:0070525	BP	tRNA threonylcarbamoyladenosine metabolic process	2	1	3	17	0.0892661	G6F53_001593(G6F53_001593);G6F53_009460(G6F53_009460)	G6F53_008016(G6F53_008016)
						GO:1901838	BP	positive regulation of transcription of nucleolar large rRNA by RNA polymerase I	0	3	3	17	0.0892661	-	G6F53_003142(G6F53_003142);G6F53_008267(G6F53_008267);G6F53_011967(G6F53_011967)
						GO:0008361	BP	regulation of cell size	13	5	18	202	0.090373	G6F53_004289(G6F53_004289);G6F53_004405(G6F53_004405);G6F53_004599(G6F53_004599);	G6F53_006888(G6F53_006888);G6F53_007852(G6F53_007852);G6F53_008117(G6F53_008117);
						GO:0001824	BP	blastocyst development	2	6	8	73	0.0904348	G6F53_001285(G6F53_001285);G6F53_011478(G6F53_011478)	G6F53_000560(G6F53_000560);G6F53_000907(G6F53_000907);G6F53_001160(G6F53_001160);
						GO:0031016	BP	pancreas development	1	4	5	38	0.0904969	G6F53_011345(G6F53_011345)	G6F53_000860(G6F53_000860);G6F53_009757(G6F53_009757);G6F53_010906(G6F53_010906);
						GO:1903825	BP	organic acid transmembrane transport	8	5	13	136	0.0905533	G6F53_000439(G6F53_000439);G6F53_001462(G6F53_001462);G6F53_002548(G6F53_002548);	G6F53_004083(G6F53_004083);G6F53_004226(G6F53_004226);G6F53_006648(G6F53_006648);
						GO:1905039	BP	carboxylic acid transmembrane transport	8	5	13	136	0.0905533	G6F53_000439(G6F53_000439);G6F53_001462(G6F53_001462);G6F53_002548(G6F53_002548);	G6F53_004083(G6F53_004083);G6F53_004226(G6F53_004226);G6F53_006648(G6F53_006648);
						GO:0035639	MF	purine ribonucleoside triphosphate binding	11	27	38	495	0.091836	G6F53_003877(G6F53_003877);G6F53_004182(G6F53_004182);G6F53_004405(G6F53_004405);	G6F53_000024(G6F53_000024);G6F53_001054(G6F53_001054);G6F53_001474(G6F53_001474);
						GO:0017076	MF	purine nucleotide binding	13	28	41	541	0.0954497	G6F53_003877(G6F53_003877);G6F53_004182(G6F53_004182);G6F53_004405(G6F53_004405);	G6F53_000024(G6F53_000024);G6F53_001054(G6F53_001054);G6F53_001474(G6F53_001474);
						GO:0015248	MF	sterol transporter activity	3	0	3	18	0.0958688	G6F53_007124(G6F53_007124);G6F53_007454(G6F53_007454);G6F53_010473(G6F53_010473)	-
						GO:0046916	BP	cellular transition metal ion homeostasis	4	4	8	74	0.0960972	G6F53_002726(G6F53_002726);G6F53_004182(G6F53_004182);G6F53_006350(G6F53_006350);	G6F53_002753(G6F53_002753);G6F53_005870(G6F53_005870);G6F53_007179(G6F53_007179);
						GO:0071897	BP	DNA biosynthetic process	7	9	16	177	0.0963674	G6F53_002574(G6F53_002574);G6F53_003138(G6F53_003138);G6F53_004181(G6F53_004181);	G6F53_001054(G6F53_001054);G6F53_001869(G6F53_001869);G6F53_002114(G6F53_002114);
						GO:0071347	BP	cellular response to interleukin-1	4	3	7	62	0.0966651	G6F53_003877(G6F53_003877);G6F53_005024(G6F53_005024);G6F53_006350(G6F53_006350);	G6F53_001663(G6F53_001663);G6F53_004083(G6F53_004083);G6F53_010226(G6F53_010226)
						GO:0070888	MF	E-box binding	4	1	5	40	0.0979245	G6F53_006350(G6F53_006350);G6F53_006879(G6F53_006879);G6F53_009946(G6F53_009946);	G6F53_003142(G6F53_003142)
						GO:0042982	BP	amyloid precursor protein metabolic process	3	1	4	28	0.0985322	G6F53_002726(G6F53_002726);G6F53_006891(G6F53_006891);G6F53_011036(G6F53_011036)	G6F53_008357(G6F53_008357)
						GO:0001883	MF	purine nucleoside binding	4	11	15	169	0.0985758	G6F53_005898(G6F53_005898);G6F53_007526(G6F53_007526);G6F53_009904(G6F53_009904);	G6F53_002045(G6F53_002045);G6F53_002875(G6F53_002875);G6F53_004831(G6F53_004831);
						GO:0032550	MF	purine ribonucleoside binding	4	11	15	169	0.0985758	G6F53_005898(G6F53_005898);G6F53_007526(G6F53_007526);G6F53_009904(G6F53_009904);	G6F53_002045(G6F53_002045);G6F53_002875(G6F53_002875);G6F53_004831(G6F53_004831);
						GO:0032561	MF	guanyl ribonucleotide binding	4	11	15	169	0.0985758	G6F53_005898(G6F53_005898);G6F53_007526(G6F53_007526);G6F53_009904(G6F53_009904);	G6F53_002045(G6F53_002045);G6F53_002875(G6F53_002875);G6F53_004831(G6F53_004831);
						GO:0000079	BP	regulation of cyclin-dependent protein serine/threonine kinase activity	0	5	5	39	0.0986863	-	G6F53_002875(G6F53_002875);G6F53_004831(G6F53_004831);G6F53_005673(G6F53_005673);
						GO:0019205	MF	nucleobase-containing compound kinase activity	1	3	4	29	0.100682	G6F53_002574(G6F53_002574)	G6F53_002317(G6F53_002317);G6F53_003750(G6F53_003750);G6F53_005893(G6F53_005893)
						GO:0032553	MF	ribonucleotide binding	13	28	41	544	0.101678	G6F53_003877(G6F53_003877);G6F53_004182(G6F53_004182);G6F53_004405(G6F53_004405);	G6F53_000024(G6F53_000024);G6F53_001054(G6F53_001054);G6F53_001474(G6F53_001474);
						GO:0043649	BP	dicarboxylic acid catabolic process	1	2	3	18	0.102292	G6F53_002063(G6F53_002063)	G6F53_000344(G6F53_000344);G6F53_004649(G6F53_004649)
						GO:1900195	BP	positive regulation of oocyte maturation	1	2	3	18	0.102292	G6F53_005731(G6F53_005731)	G6F53_000024(G6F53_000024);G6F53_001663(G6F53_001663)
						GO:0000187	BP	activation of MAPK activity	5	1	6	51	0.102537	G6F53_003877(G6F53_003877);G6F53_004289(G6F53_004289);G6F53_004405(G6F53_004405);	G6F53_008117(G6F53_008117)
						GO:0016428	MF	tRNA (cytosine-5-)-methyltransferase activity	0	2	2	9	0.102796	-	G6F53_001163(G6F53_001163);G6F53_004767(G6F53_004767)
						GO:0030621	MF	U4 snRNA binding	0	2	2	9	0.102796	-	G6F53_006200(G6F53_006200);G6F53_006202(G6F53_006202)
						GO:0050840	MF	extracellular matrix binding	1	1	2	9	0.102796	G6F53_000622(G6F53_000622)	G6F53_011967(G6F53_011967)
						GO:1902944	MF	aspartic-type endopeptidase activity involved in amyloid precursor protein catabolic process	2	0	2	9	0.102796	G6F53_006891(G6F53_006891);G6F53_011036(G6F53_011036)	-
						GO:1990226	MF	histone methyltransferase binding	0	2	2	9	0.102796	-	G6F53_001934(G6F53_001934);G6F53_004744(G6F53_004744)
						GO:0033273	BP	response to vitamin	5	4	9	88	0.105196	G6F53_000244(G6F53_000244);G6F53_000622(G6F53_000622);G6F53_001846(G6F53_001846);	G6F53_001663(G6F53_001663);G6F53_002753(G6F53_002753);G6F53_007179(G6F53_007179);
						GO:0019001	MF	guanyl nucleotide binding	4	11	15	171	0.106198	G6F53_005898(G6F53_005898);G6F53_007526(G6F53_007526);G6F53_009904(G6F53_009904);	G6F53_002045(G6F53_002045);G6F53_002875(G6F53_002875);G6F53_004831(G6F53_004831);
						GO:0006677	BP	glycosylceramide metabolic process	2	0	2	9	0.107847	G6F53_004405(G6F53_004405);G6F53_005301(G6F53_005301)	-
						GO:0006688	BP	glycosphingolipid biosynthetic process	2	0	2	9	0.107847	G6F53_004405(G6F53_004405);G6F53_005301(G6F53_005301)	-
						GO:0018195	BP	peptidyl-arginine modification	0	2	2	9	0.107847	-	G6F53_003099(G6F53_003099);G6F53_012229(G6F53_012229)
						GO:0034427	BP	nuclear-transcribed mRNA catabolic process, exonucleolytic, 3'-5'	0	2	2	9	0.107847	-	G6F53_000347(G6F53_000347);G6F53_003128(G6F53_003128)
						GO:0042438	BP	melanin biosynthetic process	2	0	2	9	0.107847	G6F53_002046(G6F53_002046);G6F53_012004(G6F53_012004)	-
						GO:0042747	BP	circadian sleep/wake cycle, REM sleep	1	1	2	9	0.107847	G6F53_010473(G6F53_010473)	G6F53_000024(G6F53_000024)
						GO:0048846	BP	axon extension involved in axon guidance	2	0	2	9	0.107847	G6F53_004289(G6F53_004289);G6F53_007559(G6F53_007559)	-
						GO:0060903	BP	positive regulation of meiosis I	0	2	2	9	0.107847	-	G6F53_002937(G6F53_002937);G6F53_005162(G6F53_005162)
						GO:0061065	BP	regulation of dauer larval development	2	0	2	9	0.107847	G6F53_004405(G6F53_004405);G6F53_005301(G6F53_005301)	-
						GO:0071786	BP	endoplasmic reticulum tubular network organization	2	0	2	9	0.107847	G6F53_004598(G6F53_004598);G6F53_011999(G6F53_011999)	-
						GO:0072567	BP	chemokine (C-X-C motif) ligand 2 production	2	0	2	9	0.107847	G6F53_000244(G6F53_000244);G6F53_000622(G6F53_000622)	-
						GO:1902284	BP	neuron projection extension involved in neuron projection guidance	2	0	2	9	0.107847	G6F53_004289(G6F53_004289);G6F53_007559(G6F53_007559)	-
						GO:1903108	BP	regulation of mitochondrial transcription	2	0	2	9	0.107847	G6F53_004405(G6F53_004405);G6F53_005301(G6F53_005301)	-
						GO:1905880	BP	negative regulation of oogenesis	1	1	2	9	0.107847	G6F53_005024(G6F53_005024)	G6F53_000024(G6F53_000024)
						GO:2000341	BP	regulation of chemokine (C-X-C motif) ligand 2 production	2	0	2	9	0.107847	G6F53_000244(G6F53_000244);G6F53_000622(G6F53_000622)	-
						GO:2000343	BP	positive regulation of chemokine (C-X-C motif) ligand 2 production	2	0	2	9	0.107847	G6F53_000244(G6F53_000244);G6F53_000622(G6F53_000622)	-
						GO:0051607	BP	defense response to virus	2	6	8	76	0.108012	G6F53_003877(G6F53_003877);G6F53_004190(G6F53_004190)	G6F53_003128(G6F53_003128);G6F53_003449(G6F53_003449);G6F53_005860(G6F53_005860);
						GO:0000186	BP	activation of MAPKK activity	3	1	4	29	0.10887	G6F53_003877(G6F53_003877);G6F53_004289(G6F53_004289);G6F53_007559(G6F53_007559)	G6F53_008117(G6F53_008117)
						GO:0007095	BP	mitotic G2 DNA damage checkpoint	2	2	4	29	0.10887	G6F53_004599(G6F53_004599);G6F53_006164(G6F53_006164)	G6F53_007852(G6F53_007852);G6F53_012603(G6F53_012603)
						GO:0042310	BP	vasoconstriction	3	1	4	29	0.10887	G6F53_004709(G6F53_004709);G6F53_006350(G6F53_006350);G6F53_009904(G6F53_009904)	G6F53_001663(G6F53_001663)
						GO:0048678	BP	response to axon injury	5	2	7	64	0.109876	G6F53_004289(G6F53_004289);G6F53_006350(G6F53_006350);G6F53_006620(G6F53_006620);	G6F53_000024(G6F53_000024);G6F53_005010(G6F53_005010)
						GO:0055072	BP	iron ion homeostasis	3	4	7	64	0.109876	G6F53_002726(G6F53_002726);G6F53_004182(G6F53_004182);G6F53_006350(G6F53_006350)	G6F53_002753(G6F53_002753);G6F53_005870(G6F53_005870);G6F53_007179(G6F53_007179);
						GO:1901071	BP	glucosamine-containing compound metabolic process	5	1	6	52	0.110069	G6F53_004952(G6F53_004952);G6F53_007823(G6F53_007823);G6F53_008328(G6F53_008328);	G6F53_004627(G6F53_004627)
						GO:0032549	MF	ribonucleoside binding	4	11	15	172	0.11014	G6F53_005898(G6F53_005898);G6F53_007526(G6F53_007526);G6F53_009904(G6F53_009904);	G6F53_002045(G6F53_002045);G6F53_002875(G6F53_002875);G6F53_004831(G6F53_004831);
						GO:0010876	BP	lipid localization	8	13	21	249	0.110608	G6F53_002063(G6F53_002063);G6F53_004182(G6F53_004182);G6F53_004405(G6F53_004405);	G6F53_000860(G6F53_000860);G6F53_001518(G6F53_001518);G6F53_001617(G6F53_001617);
						GO:0006865	BP	amino acid transport	7	3	10	102	0.112328	G6F53_000439(G6F53_000439);G6F53_001462(G6F53_001462);G6F53_004110(G6F53_004110);	G6F53_006648(G6F53_006648);G6F53_006857(G6F53_006857);G6F53_008117(G6F53_008117)
						GO:0140053	BP	mitochondrial gene expression	6	5	11	115	0.112811	G6F53_001593(G6F53_001593);G6F53_004405(G6F53_004405);G6F53_005301(G6F53_005301);	G6F53_005031(G6F53_005031);G6F53_005561(G6F53_005561);G6F53_008016(G6F53_008016);
						GO:0016318	BP	ommatidial rotation	1	2	3	19	0.116018	G6F53_003877(G6F53_003877)	G6F53_006200(G6F53_006200);G6F53_006202(G6F53_006202)
						GO:0031125	BP	rRNA 3'-end processing	0	3	3	19	0.116018	-	G6F53_000347(G6F53_000347);G6F53_003128(G6F53_003128);G6F53_006111(G6F53_006111)
						GO:0045824	BP	negative regulation of innate immune response	0	3	3	19	0.116018	-	G6F53_000225(G6F53_000225);G6F53_004715(G6F53_004715);G6F53_005860(G6F53_005860)
						GO:0048255	BP	mRNA stabilization	2	1	3	19	0.116018	G6F53_004289(G6F53_004289);G6F53_007559(G6F53_007559)	G6F53_002843(G6F53_002843)
						GO:1904029	BP	regulation of cyclin-dependent protein kinase activity	0	5	5	41	0.116134	-	G6F53_002875(G6F53_002875);G6F53_004831(G6F53_004831);G6F53_005673(G6F53_005673);
						GO:2000331	BP	regulation of terminal button organization	5	0	5	41	0.116134	G6F53_002726(G6F53_002726);G6F53_004289(G6F53_004289);G6F53_004806(G6F53_004806);	-
						GO:0000314	CC	organellar small ribosomal subunit	0	3	3	19	0.117377	-	G6F53_005561(G6F53_005561);G6F53_010934(G6F53_010934);G6F53_012555(G6F53_012555)
						GO:0001917	CC	photoreceptor inner segment	2	1	3	19	0.117377	G6F53_001838(G6F53_001838);G6F53_005631(G6F53_005631)	G6F53_003592(G6F53_003592)
						GO:0005763	CC	mitochondrial small ribosomal subunit	0	3	3	19	0.117377	-	G6F53_005561(G6F53_005561);G6F53_010934(G6F53_010934);G6F53_012555(G6F53_012555)
						GO:0051384	BP	response to glucocorticoid	7	5	12	129	0.11743	G6F53_004182(G6F53_004182);G6F53_005539(G6F53_005539);G6F53_006350(G6F53_006350);	G6F53_001663(G6F53_001663);G6F53_002753(G6F53_002753);G6F53_004083(G6F53_004083);
						GO:0071426	BP	ribonucleoprotein complex export from nucleus	1	11	12	129	0.11743	G6F53_006934(G6F53_006934)	G6F53_000225(G6F53_000225);G6F53_000325(G6F53_000325);G6F53_000907(G6F53_000907);
						GO:0016572	BP	histone phosphorylation	5	1	6	53	0.117877	G6F53_004289(G6F53_004289);G6F53_004405(G6F53_004405);G6F53_005301(G6F53_005301);	G6F53_007852(G6F53_007852)
						GO:0001882	MF	nucleoside binding	4	11	15	174	0.118285	G6F53_005898(G6F53_005898);G6F53_007526(G6F53_007526);G6F53_009904(G6F53_009904);	G6F53_002045(G6F53_002045);G6F53_002875(G6F53_002875);G6F53_004831(G6F53_004831);
						GO:0032496	BP	response to lipopolysaccharide	7	7	14	156	0.119483	G6F53_003669(G6F53_003669);G6F53_003877(G6F53_003877);G6F53_004182(G6F53_004182);	G6F53_001663(G6F53_001663);G6F53_002753(G6F53_002753);G6F53_004083(G6F53_004083);
						GO:0097009	BP	energy homeostasis	4	0	4	30	0.119671	G6F53_004405(G6F53_004405);G6F53_005204(G6F53_005204);G6F53_005301(G6F53_005301);	-
						GO:1902369	BP	negative regulation of RNA catabolic process	2	2	4	30	0.119671	G6F53_004289(G6F53_004289);G6F53_007559(G6F53_007559)	G6F53_002114(G6F53_002114);G6F53_002843(G6F53_002843)
						GO:0000048	MF	peptidyltransferase activity	0	1	1	2	0.119786	-	G6F53_001938(G6F53_001938)
						GO:0002153	MF	steroid receptor RNA activator RNA binding	0	1	1	2	0.119786	-	G6F53_008016(G6F53_008016)
						GO:0002951	MF	leukotriene-C(4) hydrolase	0	1	1	2	0.119786	-	G6F53_001938(G6F53_001938)
						GO:0003883	MF	CTP synthase activity	0	1	1	2	0.119786	-	G6F53_008698(G6F53_008698)
						GO:0004069	MF	L-aspartate:2-oxoglutarate aminotransferase activity	1	0	1	2	0.119786	G6F53_002063(G6F53_002063)	-
						GO:0004109	MF	coproporphyrinogen oxidase activity	1	0	1	2	0.119786	G6F53_011638(G6F53_011638)	-
						GO:0004153	MF	dihydropterin deaminase activity	1	0	1	2	0.119786	G6F53_000139(G6F53_000139)	-
						GO:0004356	MF	glutamate-ammonia ligase activity	0	1	1	2	0.119786	-	G6F53_000344(G6F53_000344)
						GO:0004510	MF	tryptophan 5-monooxygenase activity	1	0	1	2	0.119786	G6F53_002046(G6F53_002046)	-
						GO:0004819	MF	glutamine-tRNA ligase activity	0	1	1	2	0.119786	-	G6F53_007145(G6F53_007145)
						GO:0005247	MF	voltage-gated chloride channel activity	1	0	1	2	0.119786	G6F53_008724(G6F53_008724)	-
						GO:0005251	MF	delayed rectifier potassium channel activity	0	1	1	2	0.119786	-	G6F53_006841(G6F53_006841)
						GO:0008193	MF	tRNA guanylyltransferase activity	0	1	1	2	0.119786	-	G6F53_008239(G6F53_008239)
						GO:0008242	MF	omega peptidase activity	0	1	1	2	0.119786	-	G6F53_001938(G6F53_001938)
						GO:0008428	MF	ribonuclease inhibitor activity	0	1	1	2	0.119786	-	G6F53_003462(G6F53_003462)
						GO:0008650	MF	rRNA (uridine-2'-O-)-methyltransferase activity	0	1	1	2	0.119786	-	G6F53_000976(G6F53_000976)
						GO:0008892	MF	guanine deaminase activity	1	0	1	2	0.119786	G6F53_000139(G6F53_000139)	-
						GO:0015439	MF	ATPase-coupled heme transmembrane transporter activity	0	1	1	2	0.119786	-	G6F53_005870(G6F53_005870)
						GO:0016211	MF	ammonia ligase activity	0	1	1	2	0.119786	-	G6F53_000344(G6F53_000344)
						GO:0016275	MF	[cytochrome c]-arginine N-methyltransferase activity	0	1	1	2	0.119786	-	G6F53_003099(G6F53_003099)
						GO:0016436	MF	rRNA (uridine) methyltransferase activity	0	1	1	2	0.119786	-	G6F53_000976(G6F53_000976)
						GO:0016838	MF	carbon-oxygen lyase activity, acting on phosphates	1	0	1	2	0.119786	G6F53_007990(G6F53_007990)	-
						GO:0018479	MF	benzaldehyde dehydrogenase (NAD+) activity	1	0	1	2	0.119786	G6F53_006528(G6F53_006528)	-
						GO:0019115	MF	benzaldehyde dehydrogenase [NAD(P)+] activity	1	0	1	2	0.119786	G6F53_006528(G6F53_006528)	-
						GO:0030519	MF	snoRNP binding	0	1	1	2	0.119786	-	G6F53_003099(G6F53_003099)
						GO:0031071	MF	cysteine desulfurase activity	1	0	1	2	0.119786	G6F53_001593(G6F53_001593)	-
						GO:0031433	MF	telethonin binding	1	0	1	2	0.119786	G6F53_001182(G6F53_001182)	-
						GO:0031626	MF	beta-endorphin binding	0	1	1	2	0.119786	-	G6F53_005068(G6F53_005068)
						GO:0034603	MF	pyruvate dehydrogenase [NAD(P)+] activity	0	1	1	2	0.119786	-	G6F53_008678(G6F53_008678)
						GO:0034604	MF	pyruvate dehydrogenase (NAD+) activity	0	1	1	2	0.119786	-	G6F53_008678(G6F53_008678)
						GO:0035500	MF	MH2 domain binding	0	1	1	2	0.119786	-	G6F53_008147(G6F53_008147)
						GO:0036374	MF	glutathione hydrolase activity	0	1	1	2	0.119786	-	G6F53_001938(G6F53_001938)
						GO:0043426	MF	MRF binding	1	0	1	2	0.119786	G6F53_001182(G6F53_001182)	-
						GO:0046577	MF	long-chain-alcohol oxidase activity	1	0	1	2	0.119786	G6F53_006528(G6F53_006528)	-
						GO:0047801	MF	L-cysteine:2-oxoglutarate aminotransferase activity	1	0	1	2	0.119786	G6F53_002063(G6F53_002063)	-
						GO:0050061	MF	long-chain-aldehyde dehydrogenase activity	1	0	1	2	0.119786	G6F53_006528(G6F53_006528)	-
						GO:0050692	MF	DNA binding domain binding	0	1	1	2	0.119786	-	G6F53_001037(G6F53_001037)
						GO:0052814	MF	medium-chain-aldehyde dehydrogenase activity	1	0	1	2	0.119786	G6F53_006528(G6F53_006528)	-
						GO:0060698	MF	endoribonuclease inhibitor activity	0	1	1	2	0.119786	-	G6F53_003462(G6F53_003462)
						GO:0070037	MF	rRNA (pseudouridine) methyltransferase activity	0	1	1	2	0.119786	-	G6F53_001160(G6F53_001160)
						GO:0097079	MF	selenite:proton symporter activity	1	0	1	2	0.119786	G6F53_008927(G6F53_008927)	-
						GO:0106029	MF	tRNA pseudouridine synthase activity	0	1	1	2	0.119786	-	G6F53_008016(G6F53_008016)
						GO:1990756	MF	ubiquitin ligase-substrate adaptor activity	1	0	1	2	0.119786	G6F53_001981(G6F53_001981)	-
						GO:0016324	CC	apical plasma membrane	5	6	11	116	0.121062	G6F53_000439(G6F53_000439);G6F53_003325(G6F53_003325);G6F53_004182(G6F53_004182);	G6F53_002753(G6F53_002753);G6F53_004083(G6F53_004083);G6F53_004661(G6F53_004661);
						GO:0071166	BP	ribonucleoprotein complex localization	1	11	12	130	0.122395	G6F53_006934(G6F53_006934)	G6F53_000225(G6F53_000225);G6F53_000325(G6F53_000325);G6F53_000907(G6F53_000907);
						GO:0042752	BP	regulation of circadian rhythm	6	3	9	91	0.122694	G6F53_000886(G6F53_000886);G6F53_001838(G6F53_001838);G6F53_004405(G6F53_004405);	G6F53_000024(G6F53_000024);G6F53_001982(G6F53_001982);G6F53_010906(G6F53_010906)
						GO:0000255	BP	allantoin metabolic process	1	0	1	2	0.123079	G6F53_012282(G6F53_012282)	-
						GO:0000493	BP	box H/ACA snoRNP assembly	0	1	1	2	0.123079	-	G6F53_002114(G6F53_002114)
						GO:0001560	BP	regulation of cell growth by extracellular stimulus	0	1	1	2	0.123079	-	G6F53_005706(G6F53_005706)
						GO:0001826	BP	inner cell mass cell differentiation	0	1	1	2	0.123079	-	G6F53_000560(G6F53_000560)
						GO:0001922	BP	B-1 B cell homeostasis	1	0	1	2	0.123079	G6F53_006350(G6F53_006350)	-
						GO:0002101	BP	tRNA wobble cytosine modification	0	1	1	2	0.123079	-	G6F53_005926(G6F53_005926)
						GO:0002248	BP	connective tissue replacement involved in inflammatory response wound healing	1	0	1	2	0.123079	G6F53_006350(G6F53_006350)	-
						GO:0002780	BP	antibacterial peptide biosynthetic process	1	0	1	2	0.123079	G6F53_003877(G6F53_003877)	-
						GO:0002808	BP	regulation of antibacterial peptide biosynthetic process	1	0	1	2	0.123079	G6F53_003877(G6F53_003877)	-
						GO:0002812	BP	biosynthetic process of antibacterial peptides active against Gram-negative bacteria	1	0	1	2	0.123079	G6F53_003877(G6F53_003877)	-
						GO:0002813	BP	regulation of biosynthetic process of antibacterial peptides active against Gram-negative bacteria	1	0	1	2	0.123079	G6F53_003877(G6F53_003877)	-
						GO:0006267	BP	pre-replicative complex assembly involved in nuclear cell cycle DNA replication	1	0	1	2	0.123079	G6F53_003138(G6F53_003138)	-
						GO:0006532	BP	aspartate biosynthetic process	1	0	1	2	0.123079	G6F53_002063(G6F53_002063)	-
						GO:0006542	BP	glutamine biosynthetic process	0	1	1	2	0.123079	-	G6F53_000344(G6F53_000344)
						GO:0006571	BP	tyrosine biosynthetic process	1	0	1	2	0.123079	G6F53_002046(G6F53_002046)	-
						GO:0006849	BP	plasma membrane pyruvate transport	1	0	1	2	0.123079	G6F53_008927(G6F53_008927)	-
						GO:0006963	BP	positive regulation of antibacterial peptide biosynthetic process	1	0	1	2	0.123079	G6F53_003877(G6F53_003877)	-
						GO:0006964	BP	positive regulation of biosynthetic process of antibacterial peptides active against Gram-negative bacteria	1	0	1	2	0.123079	G6F53_003877(G6F53_003877)	-
						GO:0007250	BP	activation of NF-kappaB-inducing kinase activity	1	0	1	2	0.123079	G6F53_003877(G6F53_003877)	-
						GO:0007256	BP	activation of JNKK activity	1	0	1	2	0.123079	G6F53_003877(G6F53_003877)	-
						GO:0009095	BP	aromatic amino acid family biosynthetic process, prephenate pathway	1	0	1	2	0.123079	G6F53_002046(G6F53_002046)	-
						GO:0009448	BP	gamma-aminobutyric acid metabolic process	1	0	1	2	0.123079	G6F53_005099(G6F53_005099)	-
						GO:0009449	BP	gamma-aminobutyric acid biosynthetic process	1	0	1	2	0.123079	G6F53_005099(G6F53_005099)	-
						GO:0010519	BP	negative regulation of phospholipase activity	1	0	1	2	0.123079	G6F53_002726(G6F53_002726)	-
						GO:0010544	BP	negative regulation of platelet activation	1	0	1	2	0.123079	G6F53_005099(G6F53_005099)	-
						GO:0016031	BP	tRNA import into mitochondrion	0	1	1	2	0.123079	-	G6F53_002214(G6F53_002214)
						GO:0019550	BP	glutamate catabolic process to aspartate	1	0	1	2	0.123079	G6F53_002063(G6F53_002063)	-
						GO:0021502	BP	neural fold elevation formation	1	0	1	2	0.123079	G6F53_006350(G6F53_006350)	-
						GO:0030091	BP	protein repair	1	0	1	2	0.123079	G6F53_011616(G6F53_011616)	-
						GO:0030195	BP	negative regulation of blood coagulation	1	0	1	2	0.123079	G6F53_005099(G6F53_005099)	-
						GO:0031179	BP	peptide modification	0	1	1	2	0.123079	-	G6F53_001938(G6F53_001938)
						GO:0032074	BP	negative regulation of nuclease activity	0	1	1	2	0.123079	-	G6F53_003462(G6F53_003462)
						GO:0033306	BP	phytol metabolic process	1	0	1	2	0.123079	G6F53_006528(G6F53_006528)	-
						GO:0035927	BP	RNA import into mitochondrion	0	1	1	2	0.123079	-	G6F53_002214(G6F53_002214)
						GO:0035995	BP	detection of muscle stretch	1	0	1	2	0.123079	G6F53_001182(G6F53_001182)	-
						GO:0036388	BP	pre-replicative complex assembly	1	0	1	2	0.123079	G6F53_003138(G6F53_003138)	-
						GO:0044065	BP	regulation of respiratory system process	1	0	1	2	0.123079	G6F53_012283(G6F53_012283)	-
						GO:0044546	BP	NLRP3 inflammasome complex assembly	0	1	1	2	0.123079	-	G6F53_001260(G6F53_001260)
						GO:0045622	BP	regulation of T-helper cell differentiation	1	0	1	2	0.123079	G6F53_007028(G6F53_007028)	-
						GO:0045624	BP	positive regulation of T-helper cell differentiation	1	0	1	2	0.123079	G6F53_007028(G6F53_007028)	-
						GO:0045653	BP	negative regulation of megakaryocyte differentiation	0	1	1	2	0.123079	-	G6F53_003099(G6F53_003099)
						GO:0045662	BP	negative regulation of myoblast differentiation	1	0	1	2	0.123079	G6F53_001182(G6F53_001182)	-
						GO:0046041	BP	ITP metabolic process	0	1	1	2	0.123079	-	G6F53_002317(G6F53_002317)
						GO:0046458	BP	hexadecanal metabolic process	1	0	1	2	0.123079	G6F53_006528(G6F53_006528)	-
						GO:0050819	BP	negative regulation of coagulation	1	0	1	2	0.123079	G6F53_005099(G6F53_005099)	-
						GO:0050932	BP	regulation of pigment cell differentiation	1	0	1	2	0.123079	G6F53_012004(G6F53_012004)	-
						GO:0051067	BP	dihydropteridine metabolic process	1	0	1	2	0.123079	G6F53_000139(G6F53_000139)	-
						GO:0060080	BP	inhibitory postsynaptic potential	1	0	1	2	0.123079	G6F53_005099(G6F53_005099)	-
						GO:0060544	BP	regulation of necroptotic process	1	0	1	2	0.123079	G6F53_003877(G6F53_003877)	-
						GO:0060546	BP	negative regulation of necroptotic process	1	0	1	2	0.123079	G6F53_003877(G6F53_003877)	-
						GO:0060547	BP	negative regulation of necrotic cell death	1	0	1	2	0.123079	G6F53_003877(G6F53_003877)	-
						GO:0060574	BP	intestinal epithelial cell maturation	1	0	1	2	0.123079	G6F53_006350(G6F53_006350)	-
						GO:0060699	BP	regulation of endoribonuclease activity	0	1	1	2	0.123079	-	G6F53_003462(G6F53_003462)
						GO:0060701	BP	negative regulation of ribonuclease activity	0	1	1	2	0.123079	-	G6F53_003462(G6F53_003462)
						GO:0060702	BP	negative regulation of endoribonuclease activity	0	1	1	2	0.123079	-	G6F53_003462(G6F53_003462)
						GO:0061030	BP	epithelial cell differentiation involved in mammary gland alveolus development	1	0	1	2	0.123079	G6F53_006350(G6F53_006350)	-
						GO:0061072	BP	iris morphogenesis	1	0	1	2	0.123079	G6F53_006350(G6F53_006350)	-
						GO:0062098	BP	regulation of programmed necrotic cell death	1	0	1	2	0.123079	G6F53_003877(G6F53_003877)	-
						GO:0062099	BP	negative regulation of programmed necrotic cell death	1	0	1	2	0.123079	G6F53_003877(G6F53_003877)	-
						GO:0070096	BP	mitochondrial outer membrane translocase complex assembly	0	1	1	2	0.123079	-	G6F53_002214(G6F53_002214)
						GO:0070099	BP	regulation of chemokine-mediated signaling pathway	1	0	1	2	0.123079	G6F53_006350(G6F53_006350)	-
						GO:0070101	BP	positive regulation of chemokine-mediated signaling pathway	1	0	1	2	0.123079	G6F53_006350(G6F53_006350)	-
						GO:0070318	BP	positive regulation of G0 to G1 transition	0	1	1	2	0.123079	-	G6F53_003760(G6F53_003760)
						GO:0070476	BP	rRNA (guanine-N7)-methylation	0	1	1	2	0.123079	-	G6F53_004038(G6F53_004038)
						GO:0070902	BP	mitochondrial tRNA pseudouridine synthesis	0	1	1	2	0.123079	-	G6F53_008016(G6F53_008016)
						GO:0071031	BP	nuclear mRNA surveillance of mRNA 3'-end processing	0	1	1	2	0.123079	-	G6F53_003128(G6F53_003128)
						GO:0071049	BP	nuclear retention of pre-mRNA with aberrant 3'-ends at the site of transcription	0	1	1	2	0.123079	-	G6F53_003128(G6F53_003128)
						GO:0071245	BP	cellular response to carbon monoxide	1	0	1	2	0.123079	G6F53_006350(G6F53_006350)	-
						GO:0071250	BP	cellular response to nitrite	1	0	1	2	0.123079	G6F53_006350(G6F53_006350)	-
						GO:0080033	BP	response to nitrite	1	0	1	2	0.123079	G6F53_006350(G6F53_006350)	-
						GO:0090062	BP	regulation of trehalose metabolic process	0	1	1	2	0.123079	-	G6F53_005068(G6F53_005068)
						GO:0090331	BP	negative regulation of platelet aggregation	1	0	1	2	0.123079	G6F53_005099(G6F53_005099)	-
						GO:0097080	BP	plasma membrane selenite transport	1	0	1	2	0.123079	G6F53_008927(G6F53_008927)	-
						GO:0098828	BP	modulation of inhibitory postsynaptic potential	1	0	1	2	0.123079	G6F53_005099(G6F53_005099)	-
						GO:1900047	BP	negative regulation of hemostasis	1	0	1	2	0.123079	G6F53_005099(G6F53_005099)	-
						GO:1900225	BP	regulation of NLRP3 inflammasome complex assembly	0	1	1	2	0.123079	-	G6F53_001260(G6F53_001260)
						GO:1900275	BP	negative regulation of phospholipase C activity	1	0	1	2	0.123079	G6F53_002726(G6F53_002726)	-
						GO:1901143	BP	insulin catabolic process	0	1	1	2	0.123079	-	G6F53_005068(G6F53_005068)
						GO:1901748	BP	leukotriene D4 metabolic process	0	1	1	2	0.123079	-	G6F53_001938(G6F53_001938)
						GO:1901750	BP	leukotriene D4 biosynthetic process	0	1	1	2	0.123079	-	G6F53_001938(G6F53_001938)
						GO:1902299	BP	pre-replicative complex assembly involved in cell cycle DNA replication	1	0	1	2	0.123079	G6F53_003138(G6F53_003138)	-
						GO:1902961	BP	positive regulation of aspartic-type endopeptidase activity involved in amyloid precursor protein catabolic process	1	0	1	2	0.123079	G6F53_002726(G6F53_002726)	-
						GO:1903173	BP	fatty alcohol metabolic process	1	0	1	2	0.123079	G6F53_006528(G6F53_006528)	-
						GO:1903920	BP	positive regulation of actin filament severing	1	0	1	2	0.123079	G6F53_001182(G6F53_001182)	-
						GO:1903927	BP	response to cyanide	1	0	1	2	0.123079	G6F53_006350(G6F53_006350)	-
						GO:1903928	BP	cellular response to cyanide	1	0	1	2	0.123079	G6F53_006350(G6F53_006350)	-
						GO:1904005	BP	regulation of phospholipase D activity	1	0	1	2	0.123079	G6F53_002726(G6F53_002726)	-
						GO:1904006	BP	negative regulation of phospholipase D activity	1	0	1	2	0.123079	G6F53_002726(G6F53_002726)	-
						GO:1905247	BP	positive regulation of aspartic-type peptidase activity	1	0	1	2	0.123079	G6F53_002726(G6F53_002726)	-
						GO:1990466	BP	protein autosumoylation	1	0	1	2	0.123079	G6F53_009000(G6F53_009000)	-
						GO:2000383	BP	regulation of ectoderm development	0	1	1	2	0.123079	-	G6F53_007852(G6F53_007852)
						GO:2000384	BP	negative regulation of ectoderm development	0	1	1	2	0.123079	-	G6F53_007852(G6F53_007852)
						GO:2000809	BP	positive regulation of synaptic vesicle clustering	1	0	1	2	0.123079	G6F53_002726(G6F53_002726)	-
						GO:0004549	MF	tRNA-specific ribonuclease activity	0	2	2	10	0.123426	-	G6F53_001557(G6F53_001557);G6F53_003281(G6F53_003281)
						GO:0008106	MF	alcohol dehydrogenase (NADP+) activity	2	0	2	10	0.123426	G6F53_003325(G6F53_003325);G6F53_006528(G6F53_006528)	-
						GO:0016427	MF	tRNA (cytosine) methyltransferase activity	0	2	2	10	0.123426	-	G6F53_001163(G6F53_001163);G6F53_004767(G6F53_004767)
						GO:1990825	MF	sequence-specific mRNA binding	0	2	2	10	0.123426	-	G6F53_006157(G6F53_006157);G6F53_010967(G6F53_010967)
						GO:0005656	CC	nuclear pre-replicative complex	1	0	1	2	0.123699	G6F53_003138(G6F53_003138)	-
						GO:0005954	CC	calcium- and calmodulin-dependent protein kinase complex	1	0	1	2	0.123699	G6F53_006953(G6F53_006953)	-
						GO:0036387	CC	pre-replicative complex	1	0	1	2	0.123699	G6F53_003138(G6F53_003138)	-
						GO:0042564	CC	NLS-dependent protein nuclear import complex	0	1	1	2	0.123699	-	G6F53_003142(G6F53_003142)
						GO:0042721	CC	TIM22 mitochondrial import inner membrane insertion complex	0	1	1	2	0.123699	-	G6F53_011123(G6F53_011123)
						GO:0097268	CC	cytoophidium	0	1	1	2	0.123699	-	G6F53_008698(G6F53_008698)
						GO:0097418	CC	neurofibrillary tangle	1	0	1	2	0.123699	G6F53_002726(G6F53_002726)	-
						GO:0098753	CC	anchored component of the cytoplasmic side of the plasma membrane	0	1	1	2	0.123699	-	G6F53_003099(G6F53_003099)
						GO:0098894	CC	extrinsic component of presynaptic endocytic zone membrane	1	0	1	2	0.123699	G6F53_002726(G6F53_002726)	-
						GO:0002237	BP	response to molecule of bacterial origin	7	7	14	157	0.124025	G6F53_003669(G6F53_003669);G6F53_003877(G6F53_003877);G6F53_004182(G6F53_004182);	G6F53_001663(G6F53_001663);G6F53_002753(G6F53_002753);G6F53_004083(G6F53_004083);
						GO:0030307	BP	positive regulation of cell growth	9	5	14	157	0.124025	G6F53_002726(G6F53_002726);G6F53_004289(G6F53_004289);G6F53_005001(G6F53_005001);	G6F53_003128(G6F53_003128);G6F53_005031(G6F53_005031);G6F53_006326(G6F53_006326);
						GO:0043648	BP	dicarboxylic acid metabolic process	7	4	11	118	0.128619	G6F53_000863(G6F53_000863);G6F53_002063(G6F53_002063);G6F53_005099(G6F53_005099);	G6F53_000344(G6F53_000344);G6F53_001108(G6F53_001108);G6F53_001938(G6F53_001938);
						GO:0006538	BP	glutamate catabolic process	1	1	2	10	0.129343	G6F53_002063(G6F53_002063)	G6F53_000344(G6F53_000344)
						GO:0009147	BP	pyrimidine nucleoside triphosphate metabolic process	0	2	2	10	0.129343	-	G6F53_002317(G6F53_002317);G6F53_008698(G6F53_008698)
						GO:0010041	BP	response to iron(III) ion	2	0	2	10	0.129343	G6F53_001846(G6F53_001846);G6F53_004709(G6F53_004709)	-
						GO:0014870	BP	response to muscle inactivity	1	1	2	10	0.129343	G6F53_005631(G6F53_005631)	G6F53_003592(G6F53_003592)
						GO:0032241	BP	positive regulation of nucleobase-containing compound transport	0	2	2	10	0.129343	-	G6F53_000414(G6F53_000414);G6F53_003146(G6F53_003146)
						GO:0035309	BP	wing and notum subfield formation	0	2	2	10	0.129343	-	G6F53_006200(G6F53_006200);G6F53_006202(G6F53_006202)
						GO:0042541	BP	hemoglobin biosynthetic process	1	1	2	10	0.129343	G6F53_006350(G6F53_006350)	G6F53_003099(G6F53_003099)
						GO:0043576	BP	regulation of respiratory gaseous exchange	2	0	2	10	0.129343	G6F53_005204(G6F53_005204);G6F53_012283(G6F53_012283)	-
						GO:0045736	BP	negative regulation of cyclin-dependent protein serine/threonine kinase activity	0	2	2	10	0.129343	-	G6F53_006200(G6F53_006200);G6F53_006202(G6F53_006202)
						GO:0046498	BP	S-adenosylhomocysteine metabolic process	1	1	2	10	0.129343	G6F53_011616(G6F53_011616)	G6F53_012229(G6F53_012229)
						GO:0046833	BP	positive regulation of RNA export from nucleus	0	2	2	10	0.129343	-	G6F53_000414(G6F53_000414);G6F53_003146(G6F53_003146)
						GO:0060992	BP	response to fungicide	2	0	2	10	0.129343	G6F53_006350(G6F53_006350);G6F53_010473(G6F53_010473)	-
						GO:0070741	BP	response to interleukin-6	1	1	2	10	0.129343	G6F53_007028(G6F53_007028)	G6F53_004083(G6F53_004083)
						GO:0071354	BP	cellular response to interleukin-6	1	1	2	10	0.129343	G6F53_007028(G6F53_007028)	G6F53_004083(G6F53_004083)
						GO:1900364	BP	negative regulation of mRNA polyadenylation	0	2	2	10	0.129343	-	G6F53_000414(G6F53_000414);G6F53_006157(G6F53_006157)
						GO:1904030	BP	negative regulation of cyclin-dependent protein kinase activity	0	2	2	10	0.129343	-	G6F53_006200(G6F53_006200);G6F53_006202(G6F53_006202)
						GO:1903537	BP	meiotic cell cycle process involved in oocyte maturation	1	2	3	20	0.130389	G6F53_005731(G6F53_005731)	G6F53_000024(G6F53_000024);G6F53_001663(G6F53_001663)
						GO:1903538	BP	regulation of meiotic cell cycle process involved in oocyte maturation	1	2	3	20	0.130389	G6F53_005731(G6F53_005731)	G6F53_000024(G6F53_000024);G6F53_001663(G6F53_001663)
						GO:0071556	CC	integral component of lumenal side of endoplasmic reticulum membrane	2	0	2	10	0.130462	G6F53_003066(G6F53_003066);G6F53_008800(G6F53_008800)	-
						GO:0098553	CC	lumenal side of endoplasmic reticulum membrane	2	0	2	10	0.130462	G6F53_003066(G6F53_003066);G6F53_008800(G6F53_008800)	-
						GO:0071704	BP	organic substance metabolic process	134	214	348	5331	0.130474	G6F53_000105(G6F53_000105);G6F53_000139(G6F53_000139);G6F53_000244(G6F53_000244);	G6F53_000024(G6F53_000024);G6F53_000044(G6F53_000044);G6F53_000155(G6F53_000155);
						GO:0031000	BP	response to caffeine	3	1	4	31	0.130913	G6F53_004405(G6F53_004405);G6F53_005301(G6F53_005301);G6F53_011478(G6F53_011478)	G6F53_012495(G6F53_012495)
						GO:0034661	BP	ncRNA catabolic process	0	4	4	31	0.130913	-	G6F53_000347(G6F53_000347);G6F53_001557(G6F53_001557);G6F53_003128(G6F53_003128);
						GO:0036270	BP	response to diuretic	3	1	4	31	0.130913	G6F53_004405(G6F53_004405);G6F53_005301(G6F53_005301);G6F53_011478(G6F53_011478)	G6F53_012495(G6F53_012495)
						GO:0003333	BP	amino acid transmembrane transport	5	2	7	67	0.131387	G6F53_000439(G6F53_000439);G6F53_001462(G6F53_001462);G6F53_004110(G6F53_004110);	G6F53_006648(G6F53_006648);G6F53_006857(G6F53_006857)
						GO:0050769	BP	positive regulation of neurogenesis	20	7	27	340	0.133216	G6F53_000886(G6F53_000886);G6F53_001757(G6F53_001757);G6F53_002726(G6F53_002726);	G6F53_003146(G6F53_003146);G6F53_005010(G6F53_005010);G6F53_006222(G6F53_006222);
						GO:0017111	MF	nucleoside-triphosphatase activity	12	35	47	648	0.133363	G6F53_003138(G6F53_003138);G6F53_004182(G6F53_004182);G6F53_005898(G6F53_005898);	G6F53_000412(G6F53_000412);G6F53_001260(G6F53_001260);G6F53_001982(G6F53_001982);
						GO:0006826	BP	iron ion transport	2	4	6	55	0.134292	G6F53_002726(G6F53_002726);G6F53_004182(G6F53_004182)	G6F53_002753(G6F53_002753);G6F53_005870(G6F53_005870);G6F53_007179(G6F53_007179);
						GO:1903431	BP	positive regulation of cell maturation	3	2	5	43	0.134936	G6F53_001757(G6F53_001757);G6F53_005024(G6F53_005024);G6F53_005731(G6F53_005731)	G6F53_000024(G6F53_000024);G6F53_001663(G6F53_001663)
						GO:0016779	MF	nucleotidyltransferase activity	0	10	10	109	0.134974	-	G6F53_001428(G6F53_001428);G6F53_001940(G6F53_001940);G6F53_004041(G6F53_004041);
						GO:0071103	BP	DNA conformation change	8	11	19	228	0.135146	G6F53_000886(G6F53_000886);G6F53_001687(G6F53_001687);G6F53_002574(G6F53_002574);	G6F53_001054(G6F53_001054);G6F53_001982(G6F53_001982);G6F53_002034(G6F53_002034);
						GO:0006869	BP	lipid transport	5	8	13	146	0.135821	G6F53_002063(G6F53_002063);G6F53_004182(G6F53_004182);G6F53_007124(G6F53_007124);	G6F53_001617(G6F53_001617);G6F53_002753(G6F53_002753);G6F53_004083(G6F53_004083);
						GO:0008144	MF	drug binding	15	20	35	470	0.138989	G6F53_002063(G6F53_002063);G6F53_002726(G6F53_002726);G6F53_003877(G6F53_003877);	G6F53_000024(G6F53_000024);G6F53_001054(G6F53_001054);G6F53_001474(G6F53_001474);
						GO:0048679	BP	regulation of axon regeneration	3	1	4	32	0.142573	G6F53_004289(G6F53_004289);G6F53_006620(G6F53_006620);G6F53_007559(G6F53_007559)	G6F53_005010(G6F53_005010)
						GO:0070570	BP	regulation of neuron projection regeneration	3	1	4	32	0.142573	G6F53_004289(G6F53_004289);G6F53_006620(G6F53_006620);G6F53_007559(G6F53_007559)	G6F53_005010(G6F53_005010)
						GO:0042278	BP	purine nucleoside metabolic process	4	2	6	56	0.142885	G6F53_001593(G6F53_001593);G6F53_002930(G6F53_002930);G6F53_009904(G6F53_009904);	G6F53_002317(G6F53_002317);G6F53_012229(G6F53_012229)
						GO:0031572	BP	G2 DNA damage checkpoint	3	2	5	44	0.144816	G6F53_004599(G6F53_004599);G6F53_006164(G6F53_006164);G6F53_011478(G6F53_011478)	G6F53_007852(G6F53_007852);G6F53_012603(G6F53_012603)
						GO:0016861	MF	intramolecular oxidoreductase activity, interconverting aldoses and ketoses	2	0	2	11	0.144936	G6F53_004952(G6F53_004952);G6F53_008328(G6F53_008328)	-
						GO:0035174	MF	histone serine kinase activity	2	0	2	11	0.144936	G6F53_004405(G6F53_004405);G6F53_005301(G6F53_005301)	-
						GO:0050145	MF	nucleoside monophosphate kinase activity	1	1	2	11	0.144936	G6F53_002574(G6F53_002574)	G6F53_002317(G6F53_002317)
						GO:1904047	MF	S-adenosyl-L-methionine binding	0	2	2	11	0.144936	-	G6F53_003099(G6F53_003099);G6F53_010906(G6F53_010906)
						GO:0006026	BP	aminoglycan catabolic process	3	0	3	21	0.145346	G6F53_007823(G6F53_007823);G6F53_010151(G6F53_010151);G6F53_012465(G6F53_012465)	-
						GO:0006336	BP	DNA replication-independent nucleosome assembly	0	3	3	21	0.145346	-	G6F53_001982(G6F53_001982);G6F53_002034(G6F53_002034);G6F53_012726(G6F53_012726)
						GO:0035269	BP	protein O-linked mannosylation	3	0	3	21	0.145346	G6F53_002661(G6F53_002661);G6F53_003704(G6F53_003704);G6F53_007355(G6F53_007355)	-
						GO:0071027	BP	nuclear RNA surveillance	0	3	3	21	0.145346	-	G6F53_000347(G6F53_000347);G6F53_003128(G6F53_003128);G6F53_007808(G6F53_007808)
						GO:1902373	BP	negative regulation of mRNA catabolic process	2	1	3	21	0.145346	G6F53_004289(G6F53_004289);G6F53_007559(G6F53_007559)	G6F53_002843(G6F53_002843)
						GO:2000106	BP	regulation of leukocyte apoptotic process	1	2	3	21	0.145346	G6F53_006350(G6F53_006350)	G6F53_003317(G6F53_003317);G6F53_006581(G6F53_006581)
						GO:0070555	BP	response to interleukin-1	4	3	7	69	0.146807	G6F53_003877(G6F53_003877);G6F53_005024(G6F53_005024);G6F53_006350(G6F53_006350);	G6F53_001663(G6F53_001663);G6F53_004083(G6F53_004083);G6F53_010226(G6F53_010226)
						GO:0032259	BP	methylation	5	16	21	259	0.147245	G6F53_007028(G6F53_007028);G6F53_007770(G6F53_007770);G6F53_009227(G6F53_009227);	G6F53_000659(G6F53_000659);G6F53_000896(G6F53_000896);G6F53_000976(G6F53_000976);
						GO:0090305	BP	nucleic acid phosphodiester bond hydrolysis	2	19	21	259	0.147245	G6F53_002574(G6F53_002574);G6F53_003669(G6F53_003669)	G6F53_000197(G6F53_000197);G6F53_000325(G6F53_000325);G6F53_000347(G6F53_000347);
						GO:0000041	BP	transition metal ion transport	3	5	8	82	0.148317	G6F53_002726(G6F53_002726);G6F53_004182(G6F53_004182);G6F53_010646(G6F53_010646)	G6F53_002753(G6F53_002753);G6F53_004083(G6F53_004083);G6F53_005870(G6F53_005870);
						GO:0045597	BP	positive regulation of cell differentiation	25	12	37	489	0.148374	G6F53_000886(G6F53_000886);G6F53_001182(G6F53_001182);G6F53_001757(G6F53_001757);	G6F53_000024(G6F53_000024);G6F53_001663(G6F53_001663);G6F53_003099(G6F53_003099);
						GO:0044238	BP	primary metabolic process	125	211	336	5145	0.148392	G6F53_000105(G6F53_000105);G6F53_000139(G6F53_000139);G6F53_000719(G6F53_000719);	G6F53_000024(G6F53_000024);G6F53_000044(G6F53_000044);G6F53_000155(G6F53_000155);
						GO:0010720	BP	positive regulation of cell development	21	9	30	388	0.149727	G6F53_000886(G6F53_000886);G6F53_001757(G6F53_001757);G6F53_002726(G6F53_002726);	G6F53_000024(G6F53_000024);G6F53_001663(G6F53_001663);G6F53_003146(G6F53_003146);
						GO:0015030	CC	Cajal body	1	9	10	108	0.150759	G6F53_013005(G6F53_013005)	G6F53_001869(G6F53_001869);G6F53_002843(G6F53_002843);G6F53_003169(G6F53_003169);
						GO:0008483	MF	transaminase activity	3	0	3	22	0.151475	G6F53_002063(G6F53_002063);G6F53_005099(G6F53_005099);G6F53_007543(G6F53_007543)	-
						GO:0016866	MF	intramolecular transferase activity	0	3	3	22	0.151475	-	G6F53_004392(G6F53_004392);G6F53_008016(G6F53_008016);G6F53_008972(G6F53_008972)
						GO:0015893	BP	drug transport	6	5	11	122	0.151482	G6F53_001462(G6F53_001462);G6F53_002548(G6F53_002548);G6F53_004110(G6F53_004110);	G6F53_002753(G6F53_002753);G6F53_004083(G6F53_004083);G6F53_006857(G6F53_006857);
						GO:0001998	BP	angiotensin-mediated vasoconstriction involved in regulation of systemic arterial blood pressure	2	0	2	11	0.151715	G6F53_004709(G6F53_004709);G6F53_009904(G6F53_009904)	-
						GO:0002034	BP	regulation of blood vessel diameter by renin-angiotensin	2	0	2	11	0.151715	G6F53_004709(G6F53_004709);G6F53_009904(G6F53_009904)	-
						GO:0003072	BP	renal control of peripheral vascular resistance involved in regulation of systemic arterial blood pressure	2	0	2	11	0.151715	G6F53_004709(G6F53_004709);G6F53_009904(G6F53_009904)	-
						GO:0003084	BP	positive regulation of systemic arterial blood pressure	2	0	2	11	0.151715	G6F53_004709(G6F53_004709);G6F53_009904(G6F53_009904)	-
						GO:0006000	BP	fructose metabolic process	2	0	2	11	0.151715	G6F53_004952(G6F53_004952);G6F53_008328(G6F53_008328)	-
						GO:0006041	BP	glucosamine metabolic process	2	0	2	11	0.151715	G6F53_004952(G6F53_004952);G6F53_008328(G6F53_008328)	-
						GO:0009631	BP	cold acclimation	2	0	2	11	0.151715	G6F53_004405(G6F53_004405);G6F53_005301(G6F53_005301)	-
						GO:0014067	BP	negative regulation of phosphatidylinositol 3-kinase signaling	0	2	2	11	0.151715	-	G6F53_005068(G6F53_005068);G6F53_012603(G6F53_012603)
						GO:0014854	BP	response to inactivity	1	1	2	11	0.151715	G6F53_005631(G6F53_005631)	G6F53_003592(G6F53_003592)
						GO:0042395	BP	ecdysis, collagen and cuticulin-based cuticle	1	1	2	11	0.151715	G6F53_001846(G6F53_001846)	G6F53_010630(G6F53_010630)
						GO:0046940	BP	nucleoside monophosphate phosphorylation	1	1	2	11	0.151715	G6F53_002574(G6F53_002574)	G6F53_002317(G6F53_002317)
						GO:0097242	BP	amyloid-beta clearance	1	1	2	11	0.151715	G6F53_002726(G6F53_002726)	G6F53_005068(G6F53_005068)
						GO:1900426	BP	positive regulation of defense response to bacterium	2	0	2	11	0.151715	G6F53_003877(G6F53_003877);G6F53_010849(G6F53_010849)	-
						GO:1904146	BP	positive regulation of meiotic cell cycle process involved in oocyte maturation	1	1	2	11	0.151715	G6F53_005731(G6F53_005731)	G6F53_001663(G6F53_001663)
						GO:1905476	BP	negative regulation of protein localization to membrane	1	1	2	11	0.151715	G6F53_002726(G6F53_002726)	G6F53_005860(G6F53_005860)
						GO:0016281	CC	eukaryotic translation initiation factor 4F complex	0	2	2	11	0.152995	-	G6F53_002937(G6F53_002937);G6F53_005162(G6F53_005162)
						GO:0030677	CC	ribonuclease P complex	0	2	2	11	0.152995	-	G6F53_001557(G6F53_001557);G6F53_003281(G6F53_003281)
						GO:0016887	MF	ATPase activity	8	27	35	475	0.153526	G6F53_003138(G6F53_003138);G6F53_004182(G6F53_004182);G6F53_006866(G6F53_006866);	G6F53_000412(G6F53_000412);G6F53_001260(G6F53_001260);G6F53_001982(G6F53_001982);
						GO:0030488	BP	tRNA methylation	1	3	4	33	0.154625	G6F53_009460(G6F53_009460)	G6F53_000896(G6F53_000896);G6F53_001163(G6F53_001163);G6F53_004767(G6F53_004767)
						GO:0031935	BP	regulation of chromatin silencing	1	3	4	33	0.154625	G6F53_003138(G6F53_003138)	G6F53_004715(G6F53_004715);G6F53_005642(G6F53_005642);G6F53_005860(G6F53_005860)
						GO:0032602	BP	chemokine production	4	0	4	33	0.154625	G6F53_000244(G6F53_000244);G6F53_000622(G6F53_000622);G6F53_006350(G6F53_006350);	-
						GO:0032642	BP	regulation of chemokine production	4	0	4	33	0.154625	G6F53_000244(G6F53_000244);G6F53_000622(G6F53_000622);G6F53_006350(G6F53_006350);	-
						GO:0032722	BP	positive regulation of chemokine production	4	0	4	33	0.154625	G6F53_000244(G6F53_000244);G6F53_000622(G6F53_000622);G6F53_006350(G6F53_006350);	-
						GO:0097756	BP	negative regulation of blood vessel diameter	3	1	4	33	0.154625	G6F53_004709(G6F53_004709);G6F53_006350(G6F53_006350);G6F53_009904(G6F53_009904)	G6F53_001663(G6F53_001663)
						GO:0031102	BP	neuron projection regeneration	3	2	5	45	0.154996	G6F53_004289(G6F53_004289);G6F53_006620(G6F53_006620);G6F53_007559(G6F53_007559)	G6F53_000024(G6F53_000024);G6F53_005010(G6F53_005010)
						GO:0031103	BP	axon regeneration	3	2	5	45	0.154996	G6F53_004289(G6F53_004289);G6F53_006620(G6F53_006620);G6F53_007559(G6F53_007559)	G6F53_000024(G6F53_000024);G6F53_005010(G6F53_005010)
						GO:0031526	CC	brush border membrane	3	1	4	33	0.156697	G6F53_000439(G6F53_000439);G6F53_011616(G6F53_011616);G6F53_011773(G6F53_011773)	G6F53_004083(G6F53_004083)
						GO:0010770	BP	positive regulation of cell morphogenesis involved in differentiation	10	3	13	150	0.156901	G6F53_002726(G6F53_002726);G6F53_004289(G6F53_004289);G6F53_004405(G6F53_004405);	G6F53_005010(G6F53_005010);G6F53_006888(G6F53_006888);G6F53_008117(G6F53_008117)
						GO:0006323	BP	DNA packaging	6	9	15	178	0.159634	G6F53_000886(G6F53_000886);G6F53_001687(G6F53_001687);G6F53_003138(G6F53_003138);	G6F53_001982(G6F53_001982);G6F53_002034(G6F53_002034);G6F53_003317(G6F53_003317);
						GO:0031960	BP	response to corticosteroid	7	5	12	137	0.160371	G6F53_004182(G6F53_004182);G6F53_005539(G6F53_005539);G6F53_006350(G6F53_006350);	G6F53_001663(G6F53_001663);G6F53_002753(G6F53_002753);G6F53_004083(G6F53_004083);
						GO:0006040	BP	amino sugar metabolic process	5	1	6	58	0.160802	G6F53_004952(G6F53_004952);G6F53_007823(G6F53_007823);G6F53_008328(G6F53_008328);	G6F53_004627(G6F53_004627)
						GO:0006699	BP	bile acid biosynthetic process	2	1	3	22	0.160831	G6F53_007124(G6F53_007124);G6F53_010473(G6F53_010473)	G6F53_004649(G6F53_004649)
						GO:0007307	BP	eggshell chorion gene amplification	2	1	3	22	0.160831	G6F53_007028(G6F53_007028);G6F53_008701(G6F53_008701)	G6F53_001054(G6F53_001054)
						GO:0009084	BP	glutamine family amino acid biosynthetic process	2	1	3	22	0.160831	G6F53_000863(G6F53_000863);G6F53_002063(G6F53_002063)	G6F53_000344(G6F53_000344)
						GO:0034724	BP	DNA replication-independent nucleosome organization	0	3	3	22	0.160831	-	G6F53_001982(G6F53_001982);G6F53_002034(G6F53_002034);G6F53_012726(G6F53_012726)
						GO:0035268	BP	protein mannosylation	3	0	3	22	0.160831	G6F53_002661(G6F53_002661);G6F53_003704(G6F53_003704);G6F53_007355(G6F53_007355)	-
						GO:0070536	BP	protein K63-linked deubiquitination	1	2	3	22	0.160831	G6F53_002610(G6F53_002610)	G6F53_005860(G6F53_005860);G6F53_012603(G6F53_012603)
						GO:0006855	BP	drug transmembrane transport	4	5	9	97	0.162032	G6F53_001462(G6F53_001462);G6F53_002548(G6F53_002548);G6F53_004110(G6F53_004110);	G6F53_002753(G6F53_002753);G6F53_004083(G6F53_004083);G6F53_006857(G6F53_006857);
						GO:0061013	BP	regulation of mRNA catabolic process	3	6	9	97	0.162032	G6F53_004289(G6F53_004289);G6F53_006866(G6F53_006866);G6F53_007559(G6F53_007559)	G6F53_000347(G6F53_000347);G6F53_002843(G6F53_002843);G6F53_003128(G6F53_003128);
						GO:0060560	BP	developmental growth involved in morphogenesis	12	4	16	193	0.165231	G6F53_000244(G6F53_000244);G6F53_000622(G6F53_000622);G6F53_002726(G6F53_002726);	G6F53_000024(G6F53_000024);G6F53_004661(G6F53_004661);G6F53_006888(G6F53_006888);
						GO:0044818	BP	mitotic G2/M transition checkpoint	3	2	5	46	0.165463	G6F53_004599(G6F53_004599);G6F53_006164(G6F53_006164);G6F53_011478(G6F53_011478)	G6F53_007852(G6F53_007852);G6F53_012603(G6F53_012603)
						GO:0099174	BP	regulation of presynapse organization	5	0	5	46	0.165463	G6F53_002726(G6F53_002726);G6F53_004289(G6F53_004289);G6F53_004806(G6F53_004806);	-
						GO:0010812	BP	negative regulation of cell-substrate adhesion	4	0	4	34	0.167044	G6F53_000244(G6F53_000244);G6F53_000622(G6F53_000622);G6F53_005539(G6F53_005539);	-
						GO:0051092	BP	positive regulation of NF-kappaB transcription factor activity	3	1	4	34	0.167044	G6F53_003877(G6F53_003877);G6F53_004289(G6F53_004289);G6F53_007559(G6F53_007559)	G6F53_001260(G6F53_001260)
						GO:0004169	MF	dolichyl-phosphate-mannose-protein mannosyltransferase activity	2	0	2	12	0.16714	G6F53_003704(G6F53_003704);G6F53_007355(G6F53_007355)	-
						GO:0004630	MF	phospholipase D activity	2	0	2	12	0.16714	G6F53_010125(G6F53_010125);G6F53_011773(G6F53_011773)	-
						GO:0015227	MF	acyl carnitine transmembrane transporter activity	0	2	2	12	0.16714	-	G6F53_006857(G6F53_006857);G6F53_009649(G6F53_009649)
						GO:0015651	MF	quaternary ammonium group transmembrane transporter activity	0	2	2	12	0.16714	-	G6F53_006857(G6F53_006857);G6F53_009649(G6F53_009649)
						GO:0070181	MF	small ribosomal subunit rRNA binding	0	2	2	12	0.16714	-	G6F53_005561(G6F53_005561);G6F53_006853(G6F53_006853)
						GO:1990138	BP	neuron projection extension	11	2	13	152	0.168047	G6F53_000244(G6F53_000244);G6F53_000622(G6F53_000622);G6F53_002726(G6F53_002726);	G6F53_006888(G6F53_006888);G6F53_008117(G6F53_008117)
						GO:0032103	BP	positive regulation of response to external stimulus	9	6	15	180	0.169934	G6F53_000572(G6F53_000572);G6F53_003877(G6F53_003877);G6F53_004289(G6F53_004289);	G6F53_000024(G6F53_000024);G6F53_000568(G6F53_000568);G6F53_001663(G6F53_001663);
						GO:2001243	BP	negative regulation of intrinsic apoptotic signaling pathway	1	5	6	59	0.170107	G6F53_006350(G6F53_006350)	G6F53_001663(G6F53_001663);G6F53_003317(G6F53_003317);G6F53_005893(G6F53_005893);
						GO:0051168	BP	nuclear export	3	13	16	194	0.170235	G6F53_006934(G6F53_006934);G6F53_007669(G6F53_007669);G6F53_009709(G6F53_009709)	G6F53_000024(G6F53_000024);G6F53_000225(G6F53_000225);G6F53_000325(G6F53_000325);
						GO:0055076	BP	transition metal ion homeostasis	4	4	8	85	0.170872	G6F53_002726(G6F53_002726);G6F53_004182(G6F53_004182);G6F53_006350(G6F53_006350);	G6F53_002753(G6F53_002753);G6F53_005870(G6F53_005870);G6F53_007179(G6F53_007179);
						GO:0009119	BP	ribonucleoside metabolic process	3	4	7	72	0.171449	G6F53_001593(G6F53_001593);G6F53_009904(G6F53_009904);G6F53_011616(G6F53_011616)	G6F53_001712(G6F53_001712);G6F53_002317(G6F53_002317);G6F53_008698(G6F53_008698);
						GO:0033135	BP	regulation of peptidyl-serine phosphorylation	3	4	7	72	0.171449	G6F53_004405(G6F53_004405);G6F53_005301(G6F53_005301);G6F53_007669(G6F53_007669)	G6F53_001663(G6F53_001663);G6F53_002329(G6F53_002329);G6F53_008117(G6F53_008117);
						GO:0015718	BP	monocarboxylic acid transport	5	5	10	112	0.173333	G6F53_001462(G6F53_001462);G6F53_002063(G6F53_002063);G6F53_005099(G6F53_005099);	G6F53_001617(G6F53_001617);G6F53_004083(G6F53_004083);G6F53_004226(G6F53_004226);
						GO:0000179	MF	rRNA (adenine-N6,N6-)-dimethyltransferase activity	0	1	1	3	0.174199	-	G6F53_011673(G6F53_011673)
						GO:0004047	MF	aminomethyltransferase activity	1	0	1	3	0.174199	G6F53_009227(G6F53_009227)	-
						GO:0004362	MF	glutathione-disulfide reductase activity	1	0	1	3	0.174199	G6F53_001846(G6F53_001846)	-
						GO:0004666	MF	prostaglandin-endoperoxide synthase activity	0	1	1	3	0.174199	-	G6F53_001663(G6F53_001663)
						GO:0004809	MF	tRNA (guanine-N2-)-methyltransferase activity	0	1	1	3	0.174199	-	G6F53_000896(G6F53_000896)
						GO:0005001	MF	transmembrane receptor protein tyrosine phosphatase activity	1	0	1	3	0.174199	G6F53_009583(G6F53_009583)	-
						GO:0005308	MF	creatine transmembrane transporter activity	1	0	1	3	0.174199	G6F53_001462(G6F53_001462)	-
						GO:0008098	MF	5S rRNA primary transcript binding	0	1	1	3	0.174199	-	G6F53_010967(G6F53_010967)
						GO:0008327	MF	methyl-CpG binding	0	1	1	3	0.174199	-	G6F53_003099(G6F53_003099)
						GO:0008425	MF	2-polyprenyl-6-methoxy-1,4-benzoquinone methyltransferase activity	1	0	1	3	0.174199	G6F53_007770(G6F53_007770)	-
						GO:0009922	MF	fatty acid elongase activity	0	1	1	3	0.174199	-	G6F53_003662(G6F53_003662)
						GO:0015086	MF	cadmium ion transmembrane transporter activity	0	1	1	3	0.174199	-	G6F53_005870(G6F53_005870)
						GO:0015127	MF	bilirubin transmembrane transporter activity	0	1	1	3	0.174199	-	G6F53_004083(G6F53_004083)
						GO:0015355	MF	secondary active monocarboxylate transmembrane transporter activity	1	0	1	3	0.174199	G6F53_008927(G6F53_008927)	-
						GO:0015930	MF	glutamate synthase activity	1	0	1	3	0.174199	G6F53_000863(G6F53_000863)	-
						GO:0019198	MF	transmembrane receptor protein phosphatase activity	1	0	1	3	0.174199	G6F53_009583(G6F53_009583)	-
						GO:0030580	MF	quinone cofactor methyltransferase activity	1	0	1	3	0.174199	G6F53_007770(G6F53_007770)	-
						GO:0035252	MF	UDP-xylosyltransferase activity	1	0	1	3	0.174199	G6F53_002661(G6F53_002661)	-
						GO:0035615	MF	clathrin adaptor activity	1	0	1	3	0.174199	G6F53_002726(G6F53_002726)	-
						GO:0036009	MF	protein-glutamine N-methyltransferase activity	0	1	1	3	0.174199	-	G6F53_014065(G6F53_014065)
						GO:0039552	MF	RIG-I binding	1	0	1	3	0.174199	G6F53_004190(G6F53_004190)	-
						GO:0043333	MF	2-octaprenyl-6-methoxy-1,4-benzoquinone methylase activity	1	0	1	3	0.174199	G6F53_007770(G6F53_007770)	-
						GO:0043334	MF	2-hexaprenyl-6-methoxy-1,4-benzoquinone methyltransferase activity	1	0	1	3	0.174199	G6F53_007770(G6F53_007770)	-
						GO:0043522	MF	leucine zipper domain binding	0	1	1	3	0.174199	-	G6F53_008357(G6F53_008357)
						GO:0044020	MF	histone methyltransferase activity (H4-R3 specific)	0	1	1	3	0.174199	-	G6F53_003099(G6F53_003099)
						GO:0050473	MF	arachidonate 15-lipoxygenase activity	0	1	1	3	0.174199	-	G6F53_001663(G6F53_001663)
						GO:0051393	MF	alpha-actinin binding	1	0	1	3	0.174199	G6F53_001182(G6F53_001182)	-
						GO:0052815	MF	medium-chain acyl-CoA hydrolase activity	0	1	1	3	0.174199	-	G6F53_004649(G6F53_004649)
						GO:0098622	MF	selenodiglutathione-disulfide reductase activity	1	0	1	3	0.174199	G6F53_001846(G6F53_001846)	-
						GO:0140312	MF	cargo adaptor activity	1	0	1	3	0.174199	G6F53_002726(G6F53_002726)	-
						GO:1990259	MF	histone-glutamine methyltransferase activity	0	1	1	3	0.174199	-	G6F53_014065(G6F53_014065)
						GO:1990631	MF	ErbB-4 class receptor binding	0	1	1	3	0.174199	-	G6F53_011967(G6F53_011967)
						GO:0000083	BP	regulation of transcription involved in G1/S transition of mitotic cell cycle	1	1	2	12	0.174764	G6F53_003138(G6F53_003138)	G6F53_003760(G6F53_003760)
						GO:0006044	BP	N-acetylglucosamine metabolic process	2	0	2	12	0.174764	G6F53_004952(G6F53_004952);G6F53_008328(G6F53_008328)	-
						GO:0006844	BP	acyl carnitine transport	0	2	2	12	0.174764	-	G6F53_006857(G6F53_006857);G6F53_009649(G6F53_009649)
						GO:0015697	BP	quaternary ammonium group transport	0	2	2	12	0.174764	-	G6F53_006857(G6F53_006857);G6F53_009649(G6F53_009649)
						GO:0040002	BP	collagen and cuticulin-based cuticle development	1	1	2	12	0.174764	G6F53_002046(G6F53_002046)	G6F53_006884(G6F53_006884)
						GO:0042044	BP	fluid transport	1	1	2	12	0.174764	G6F53_010646(G6F53_010646)	G6F53_009649(G6F53_009649)
						GO:0042135	BP	neurotransmitter catabolic process	2	0	2	12	0.174764	G6F53_005099(G6F53_005099);G6F53_009227(G6F53_009227)	-
						GO:0042693	BP	muscle cell fate commitment	2	0	2	12	0.174764	G6F53_003877(G6F53_003877);G6F53_003932(G6F53_003932)	-
						GO:0045776	BP	negative regulation of blood pressure	2	0	2	12	0.174764	G6F53_004709(G6F53_004709);G6F53_005099(G6F53_005099)	-
						GO:0045907	BP	positive regulation of vasoconstriction	1	1	2	12	0.174764	G6F53_009904(G6F53_009904)	G6F53_001663(G6F53_001663)
						GO:0060573	BP	cell fate specification involved in pattern specification	0	2	2	12	0.174764	-	G6F53_006200(G6F53_006200);G6F53_006202(G6F53_006202)
						GO:0060631	BP	regulation of meiosis I	0	2	2	12	0.174764	-	G6F53_002937(G6F53_002937);G6F53_005162(G6F53_005162)
						GO:0061744	BP	motor behavior	2	0	2	12	0.174764	G6F53_004405(G6F53_004405);G6F53_005301(G6F53_005301)	-
						GO:1901522	BP	positive regulation of transcription from RNA polymerase II promoter involved in cellular response to chemical stimulus	2	0	2	12	0.174764	G6F53_003932(G6F53_003932);G6F53_006350(G6F53_006350)	-
						GO:1902616	BP	acyl carnitine transmembrane transport	0	2	2	12	0.174764	-	G6F53_006857(G6F53_006857);G6F53_009649(G6F53_009649)
						GO:1990868	BP	response to chemokine	2	0	2	12	0.174764	G6F53_006350(G6F53_006350);G6F53_009904(G6F53_009904)	-
						GO:1990869	BP	cellular response to chemokine	2	0	2	12	0.174764	G6F53_006350(G6F53_006350);G6F53_009904(G6F53_009904)	-
						GO:0006820	BP	anion transport	13	12	25	323	0.175107	G6F53_000439(G6F53_000439);G6F53_001462(G6F53_001462);G6F53_002063(G6F53_002063);	G6F53_001617(G6F53_001617);G6F53_001755(G6F53_001755);G6F53_002753(G6F53_002753);
						GO:0036513	CC	Derlin-1 retrotranslocation complex	2	0	2	12	0.176204	G6F53_003066(G6F53_003066);G6F53_008800(G6F53_008800)	-
						GO:0031497	BP	chromatin assembly	1	8	9	99	0.17635	G6F53_001687(G6F53_001687)	G6F53_001982(G6F53_001982);G6F53_002034(G6F53_002034);G6F53_003317(G6F53_003317);
						GO:0018996	BP	molting cycle, collagen and cuticulin-based cuticle	1	2	3	23	0.176786	G6F53_001846(G6F53_001846)	G6F53_006884(G6F53_006884);G6F53_010630(G6F53_010630)
						GO:0048820	BP	hair follicle maturation	2	1	3	23	0.176786	G6F53_003932(G6F53_003932);G6F53_005539(G6F53_005539)	G6F53_004769(G6F53_004769)
						GO:0070129	BP	regulation of mitochondrial translation	2	1	3	23	0.176786	G6F53_006866(G6F53_006866);G6F53_012283(G6F53_012283)	G6F53_005031(G6F53_005031)
						GO:0043406	BP	positive regulation of MAP kinase activity	6	2	8	86	0.178718	G6F53_003877(G6F53_003877);G6F53_004289(G6F53_004289);G6F53_004405(G6F53_004405);	G6F53_005010(G6F53_005010);G6F53_008117(G6F53_008117)
						GO:0000494	BP	box C/D snoRNA 3'-end processing	0	1	1	3	0.178829	-	G6F53_014065(G6F53_014065)
						GO:0001547	BP	antral ovarian follicle growth	0	1	1	3	0.178829	-	G6F53_001663(G6F53_001663)
						GO:0001550	BP	ovarian cumulus expansion	0	1	1	3	0.178829	-	G6F53_001663(G6F53_001663)
						GO:0002024	BP	diet induced thermogenesis	1	0	1	3	0.178829	G6F53_007804(G6F53_007804)	-
						GO:0002029	BP	desensitization of G protein-coupled receptor signaling pathway	1	0	1	3	0.178829	G6F53_011773(G6F53_011773)	-
						GO:0002031	BP	G protein-coupled receptor internalization	1	0	1	3	0.178829	G6F53_011773(G6F53_011773)	-
						GO:0002069	BP	columnar/cuboidal epithelial cell maturation	1	0	1	3	0.178829	G6F53_006350(G6F53_006350)	-
						GO:0002070	BP	epithelial cell maturation	1	0	1	3	0.178829	G6F53_006350(G6F53_006350)	-
						GO:0002246	BP	wound healing involved in inflammatory response	1	0	1	3	0.178829	G6F53_006350(G6F53_006350)	-
						GO:0002249	BP	lymphocyte anergy	1	0	1	3	0.178829	G6F53_001838(G6F53_001838)	-
						GO:0002667	BP	regulation of T cell anergy	1	0	1	3	0.178829	G6F53_001838(G6F53_001838)	-
						GO:0002870	BP	T cell anergy	1	0	1	3	0.178829	G6F53_001838(G6F53_001838)	-
						GO:0002911	BP	regulation of lymphocyte anergy	1	0	1	3	0.178829	G6F53_001838(G6F53_001838)	-
						GO:0006172	BP	ADP biosynthetic process	0	1	1	3	0.178829	-	G6F53_002317(G6F53_002317)
						GO:0006425	BP	glutaminyl-tRNA aminoacylation	0	1	1	3	0.178829	-	G6F53_007145(G6F53_007145)
						GO:0006751	BP	glutathione catabolic process	0	1	1	3	0.178829	-	G6F53_001938(G6F53_001938)
						GO:0006782	BP	protoporphyrinogen IX biosynthetic process	1	0	1	3	0.178829	G6F53_011638(G6F53_011638)	-
						GO:0007375	BP	anterior midgut invagination	0	1	1	3	0.178829	-	G6F53_004661(G6F53_004661)
						GO:0008627	BP	intrinsic apoptotic signaling pathway in response to osmotic stress	0	1	1	3	0.178829	-	G6F53_001663(G6F53_001663)
						GO:0010335	BP	response to non-ionic osmotic stress	0	1	1	3	0.178829	-	G6F53_001663(G6F53_001663)
						GO:0010543	BP	regulation of platelet activation	1	0	1	3	0.178829	G6F53_005099(G6F53_005099)	-
						GO:0014057	BP	positive regulation of acetylcholine secretion, neurotransmission	1	0	1	3	0.178829	G6F53_009904(G6F53_009904)	-
						GO:0015694	BP	mercury ion transport	0	1	1	3	0.178829	-	G6F53_004083(G6F53_004083)
						GO:0015723	BP	bilirubin transport	0	1	1	3	0.178829	-	G6F53_004083(G6F53_004083)
						GO:0015727	BP	lactate transport	1	0	1	3	0.178829	G6F53_008927(G6F53_008927)	-
						GO:0015881	BP	creatine transmembrane transport	1	0	1	3	0.178829	G6F53_001462(G6F53_001462)	-
						GO:0015910	BP	long-chain fatty acid import into peroxisome	0	1	1	3	0.178829	-	G6F53_004226(G6F53_004226)
						GO:0017143	BP	insecticide metabolic process	1	0	1	3	0.178829	G6F53_010473(G6F53_010473)	-
						GO:0018197	BP	peptidyl-aspartic acid modification	1	0	1	3	0.178829	G6F53_011616(G6F53_011616)	-
						GO:0018282	BP	metal incorporation into metallo-sulfur cluster	1	0	1	3	0.178829	G6F53_001593(G6F53_001593)	-
						GO:0018283	BP	iron incorporation into metallo-sulfur cluster	1	0	1	3	0.178829	G6F53_001593(G6F53_001593)	-
						GO:0019367	BP	fatty acid elongation, saturated fatty acid	0	1	1	3	0.178829	-	G6F53_003662(G6F53_003662)
						GO:0019368	BP	fatty acid elongation, unsaturated fatty acid	0	1	1	3	0.178829	-	G6F53_003662(G6F53_003662)
						GO:0019551	BP	glutamate catabolic process to 2-oxoglutarate	1	0	1	3	0.178829	G6F53_002063(G6F53_002063)	-
						GO:0021540	BP	corpus callosum morphogenesis	1	0	1	3	0.178829	G6F53_012004(G6F53_012004)	-
						GO:0022401	BP	negative adaptation of signaling pathway	1	0	1	3	0.178829	G6F53_011773(G6F53_011773)	-
						GO:0030193	BP	regulation of blood coagulation	1	0	1	3	0.178829	G6F53_005099(G6F53_005099)	-
						GO:0030653	BP	beta-lactam antibiotic metabolic process	0	1	1	3	0.178829	-	G6F53_004083(G6F53_004083)
						GO:0031064	BP	negative regulation of histone deacetylation	0	1	1	3	0.178829	-	G6F53_005860(G6F53_005860)
						GO:0031547	BP	brain-derived neurotrophic factor receptor signaling pathway	1	0	1	3	0.178829	G6F53_011758(G6F53_011758)	-
						GO:0031548	BP	regulation of brain-derived neurotrophic factor receptor signaling pathway	1	0	1	3	0.178829	G6F53_011758(G6F53_011758)	-
						GO:0031549	BP	negative regulation of brain-derived neurotrophic factor receptor signaling pathway	1	0	1	3	0.178829	G6F53_011758(G6F53_011758)	-
						GO:0031551	BP	regulation of brain-derived neurotrophic factor-activated receptor activity	1	0	1	3	0.178829	G6F53_011758(G6F53_011758)	-
						GO:0031552	BP	negative regulation of brain-derived neurotrophic factor-activated receptor activity	1	0	1	3	0.178829	G6F53_011758(G6F53_011758)	-
						GO:0031860	BP	telomeric 3' overhang formation	1	0	1	3	0.178829	G6F53_002574(G6F53_002574)	-
						GO:0031887	BP	lipid droplet transport along microtubule	0	1	1	3	0.178829	-	G6F53_001617(G6F53_001617)
						GO:0032227	BP	negative regulation of synaptic transmission, dopaminergic	0	1	1	3	0.178829	-	G6F53_001663(G6F53_001663)
						GO:0033967	BP	box C/D snoRNA metabolic process	0	1	1	3	0.178829	-	G6F53_014065(G6F53_014065)
						GO:0034473	BP	U1 snRNA 3'-end processing	0	1	1	3	0.178829	-	G6F53_000347(G6F53_000347)
						GO:0034476	BP	U5 snRNA 3'-end processing	0	1	1	3	0.178829	-	G6F53_000347(G6F53_000347)
						GO:0034625	BP	fatty acid elongation, monounsaturated fatty acid	0	1	1	3	0.178829	-	G6F53_003662(G6F53_003662)
						GO:0034626	BP	fatty acid elongation, polyunsaturated fatty acid	0	1	1	3	0.178829	-	G6F53_003662(G6F53_003662)
						GO:0034963	BP	box C/D snoRNA processing	0	1	1	3	0.178829	-	G6F53_014065(G6F53_014065)
						GO:0035063	BP	nuclear speck organization	0	1	1	3	0.178829	-	G6F53_001982(G6F53_001982)
						GO:0035544	BP	negative regulation of SNARE complex assembly	1	0	1	3	0.178829	G6F53_005074(G6F53_005074)	-
						GO:0035873	BP	lactate transmembrane transport	1	0	1	3	0.178829	G6F53_008927(G6F53_008927)	-
						GO:0035879	BP	plasma membrane lactate transport	1	0	1	3	0.178829	G6F53_008927(G6F53_008927)	-
						GO:0039530	BP	MDA-5 signaling pathway	0	1	1	3	0.178829	-	G6F53_005860(G6F53_005860)
						GO:0039533	BP	regulation of MDA-5 signaling pathway	0	1	1	3	0.178829	-	G6F53_005860(G6F53_005860)
						GO:0042316	BP	penicillin metabolic process	0	1	1	3	0.178829	-	G6F53_004083(G6F53_004083)
						GO:0042464	BP	dosage compensation by hypoactivation of X chromosome	0	1	1	3	0.178829	-	G6F53_005505(G6F53_005505)
						GO:0042691	BP	positive regulation of crystal cell differentiation	1	0	1	3	0.178829	G6F53_010386(G6F53_010386)	-
						GO:0042694	BP	muscle cell fate specification	1	0	1	3	0.178829	G6F53_003877(G6F53_003877)	-
						GO:0043372	BP	positive regulation of CD4-positive, alpha-beta T cell differentiation	1	0	1	3	0.178829	G6F53_007028(G6F53_007028)	-
						GO:0043517	BP	positive regulation of DNA damage response, signal transduction by p53 class mediator	0	1	1	3	0.178829	-	G6F53_008147(G6F53_008147)
						GO:0043985	BP	histone H4-R3 methylation	0	1	1	3	0.178829	-	G6F53_003099(G6F53_003099)
						GO:0045222	BP	CD4 biosynthetic process	0	1	1	3	0.178829	-	G6F53_004649(G6F53_004649)
						GO:0045223	BP	regulation of CD4 biosynthetic process	0	1	1	3	0.178829	-	G6F53_004649(G6F53_004649)
						GO:0045225	BP	negative regulation of CD4 biosynthetic process	0	1	1	3	0.178829	-	G6F53_004649(G6F53_004649)
						GO:0045612	BP	positive regulation of hemocyte differentiation	1	0	1	3	0.178829	G6F53_010386(G6F53_010386)	-
						GO:0045849	BP	negative regulation of nurse cell apoptotic process	1	0	1	3	0.178829	G6F53_005024(G6F53_005024)	-
						GO:0046098	BP	guanine metabolic process	1	0	1	3	0.178829	G6F53_000139(G6F53_000139)	-
						GO:0046985	BP	positive regulation of hemoglobin biosynthetic process	0	1	1	3	0.178829	-	G6F53_003099(G6F53_003099)
						GO:0048165	BP	fused antrum stage	0	1	1	3	0.178829	-	G6F53_001663(G6F53_001663)
						GO:0055075	BP	potassium ion homeostasis	0	1	1	3	0.178829	-	G6F53_006841(G6F53_006841)
						GO:0060307	BP	regulation of ventricular cardiac muscle cell membrane repolarization	0	1	1	3	0.178829	-	G6F53_006841(G6F53_006841)
						GO:0060982	BP	coronary artery morphogenesis	0	1	1	3	0.178829	-	G6F53_005642(G6F53_005642)
						GO:0061484	BP	hematopoietic stem cell homeostasis	0	1	1	3	0.178829	-	G6F53_000560(G6F53_000560)
						GO:0070903	BP	mitochondrial tRNA thio-modification	1	0	1	3	0.178829	G6F53_001593(G6F53_001593)	-
						GO:0071042	BP	nuclear polyadenylation-dependent mRNA catabolic process	0	1	1	3	0.178829	-	G6F53_000347(G6F53_000347)
						GO:0071045	BP	nuclear histone mRNA catabolic process	0	1	1	3	0.178829	-	G6F53_010967(G6F53_010967)
						GO:0071047	BP	polyadenylation-dependent mRNA catabolic process	0	1	1	3	0.178829	-	G6F53_000347(G6F53_000347)
						GO:0071286	BP	cellular response to magnesium ion	1	0	1	3	0.178829	G6F53_011272(G6F53_011272)	-
						GO:0071471	BP	cellular response to non-ionic osmotic stress	0	1	1	3	0.178829	-	G6F53_001663(G6F53_001663)
						GO:0071544	BP	diphosphoinositol polyphosphate catabolic process	1	0	1	3	0.178829	G6F53_005257(G6F53_005257)	-
						GO:0071586	BP	CAAX-box protein processing	0	1	1	3	0.178829	-	G6F53_005860(G6F53_005860)
						GO:0080120	BP	CAAX-box protein maturation	0	1	1	3	0.178829	-	G6F53_005860(G6F53_005860)
						GO:0090269	BP	fibroblast growth factor production	0	1	1	3	0.178829	-	G6F53_001663(G6F53_001663)
						GO:0090270	BP	regulation of fibroblast growth factor production	0	1	1	3	0.178829	-	G6F53_001663(G6F53_001663)
						GO:0090271	BP	positive regulation of fibroblast growth factor production	0	1	1	3	0.178829	-	G6F53_001663(G6F53_001663)
						GO:0090330	BP	regulation of platelet aggregation	1	0	1	3	0.178829	G6F53_005099(G6F53_005099)	-
						GO:0090360	BP	platelet-derived growth factor production	0	1	1	3	0.178829	-	G6F53_001663(G6F53_001663)
						GO:0090361	BP	regulation of platelet-derived growth factor production	0	1	1	3	0.178829	-	G6F53_001663(G6F53_001663)
						GO:0090362	BP	positive regulation of platelet-derived growth factor production	0	1	1	3	0.178829	-	G6F53_001663(G6F53_001663)
						GO:0090647	BP	modulation of age-related behavioral decline	1	0	1	3	0.178829	G6F53_002726(G6F53_002726)	-
						GO:0097152	BP	mesenchymal cell apoptotic process	1	0	1	3	0.178829	G6F53_006350(G6F53_006350)	-
						GO:0099623	BP	regulation of cardiac muscle cell membrane repolarization	0	1	1	3	0.178829	-	G6F53_006841(G6F53_006841)
						GO:0099625	BP	ventricular cardiac muscle cell membrane repolarization	0	1	1	3	0.178829	-	G6F53_006841(G6F53_006841)
						GO:0101030	BP	tRNA-guanine transglycosylation	0	1	1	3	0.178829	-	G6F53_001712(G6F53_001712)
						GO:0106049	BP	regulation of cellular response to osmotic stress	0	1	1	3	0.178829	-	G6F53_001663(G6F53_001663)
						GO:1900046	BP	regulation of hemostasis	1	0	1	3	0.178829	G6F53_005099(G6F53_005099)	-
						GO:1900274	BP	regulation of phospholipase C activity	1	0	1	3	0.178829	G6F53_002726(G6F53_002726)	-
						GO:1901086	BP	benzylpenicillin metabolic process	0	1	1	3	0.178829	-	G6F53_004083(G6F53_004083)
						GO:1902218	BP	regulation of intrinsic apoptotic signaling pathway in response to osmotic stress	0	1	1	3	0.178829	-	G6F53_001663(G6F53_001663)
						GO:1902219	BP	negative regulation of intrinsic apoptotic signaling pathway in response to osmotic stress	0	1	1	3	0.178829	-	G6F53_001663(G6F53_001663)
						GO:1902683	BP	regulation of receptor localization to synapse	1	0	1	3	0.178829	G6F53_002726(G6F53_002726)	-
						GO:1902959	BP	regulation of aspartic-type endopeptidase activity involved in amyloid precursor protein catabolic process	1	0	1	3	0.178829	G6F53_002726(G6F53_002726)	-
						GO:1902962	BP	regulation of metalloendopeptidase activity involved in amyloid precursor protein catabolic process	1	0	1	3	0.178829	G6F53_002726(G6F53_002726)	-
						GO:1902963	BP	negative regulation of metalloendopeptidase activity involved in amyloid precursor protein catabolic process	1	0	1	3	0.178829	G6F53_002726(G6F53_002726)	-
						GO:1903004	BP	regulation of protein K63-linked deubiquitination	0	1	1	3	0.178829	-	G6F53_012603(G6F53_012603)
						GO:1903006	BP	positive regulation of protein K63-linked deubiquitination	0	1	1	3	0.178829	-	G6F53_012603(G6F53_012603)
						GO:1903377	BP	negative regulation of oxidative stress-induced neuron intrinsic apoptotic signaling pathway	1	0	1	3	0.178829	G6F53_006350(G6F53_006350)	-
						GO:1903918	BP	regulation of actin filament severing	1	0	1	3	0.178829	G6F53_001182(G6F53_001182)	-
						GO:1903919	BP	negative regulation of actin filament severing	1	0	1	3	0.178829	G6F53_001182(G6F53_001182)	-
						GO:1904331	BP	regulation of error-prone translesion synthesis	1	0	1	3	0.178829	G6F53_009000(G6F53_009000)	-
						GO:1904333	BP	positive regulation of error-prone translesion synthesis	1	0	1	3	0.178829	G6F53_009000(G6F53_009000)	-
						GO:1904683	BP	regulation of metalloendopeptidase activity	1	0	1	3	0.178829	G6F53_002726(G6F53_002726)	-
						GO:1904684	BP	negative regulation of metalloendopeptidase activity	1	0	1	3	0.178829	G6F53_002726(G6F53_002726)	-
						GO:1905049	BP	negative regulation of metallopeptidase activity	1	0	1	3	0.178829	G6F53_002726(G6F53_002726)	-
						GO:1905245	BP	regulation of aspartic-type peptidase activity	1	0	1	3	0.178829	G6F53_002726(G6F53_002726)	-
						GO:1905443	BP	regulation of clathrin coat assembly	1	0	1	3	0.178829	G6F53_002726(G6F53_002726)	-
						GO:1905445	BP	positive regulation of clathrin coat assembly	1	0	1	3	0.178829	G6F53_002726(G6F53_002726)	-
						GO:1990258	BP	histone glutamine methylation	0	1	1	3	0.178829	-	G6F53_014065(G6F53_014065)
						GO:1990511	BP	piRNA biosynthetic process	1	0	1	3	0.178829	G6F53_007028(G6F53_007028)	-
						GO:2000035	BP	regulation of stem cell division	0	1	1	3	0.178829	-	G6F53_000907(G6F53_000907)
						GO:2001053	BP	regulation of mesenchymal cell apoptotic process	1	0	1	3	0.178829	G6F53_006350(G6F53_006350)	-
						GO:2001054	BP	negative regulation of mesenchymal cell apoptotic process	1	0	1	3	0.178829	G6F53_006350(G6F53_006350)	-
						GO:2001267	BP	regulation of cysteine-type endopeptidase activity involved in apoptotic signaling pathway	0	1	1	3	0.178829	-	G6F53_000560(G6F53_000560)
						GO:2001268	BP	negative regulation of cysteine-type endopeptidase activity involved in apoptotic signaling pathway	0	1	1	3	0.178829	-	G6F53_000560(G6F53_000560)
						GO:0032559	MF	adenyl ribonucleotide binding	9	19	28	378	0.179083	G6F53_003877(G6F53_003877);G6F53_004182(G6F53_004182);G6F53_004405(G6F53_004405);	G6F53_000024(G6F53_000024);G6F53_001054(G6F53_001054);G6F53_001474(G6F53_001474);
						GO:0008217	BP	regulation of blood pressure	5	1	6	60	0.179632	G6F53_000244(G6F53_000244);G6F53_000622(G6F53_000622);G6F53_004709(G6F53_004709);	G6F53_001663(G6F53_001663)
						GO:0000506	CC	glycosylphosphatidylinositol-N-acetylglucosaminyltransferase (GPI-GnT) complex	0	1	1	3	0.179699	-	G6F53_000878(G6F53_000878)
						GO:0016590	CC	ACF complex	0	1	1	3	0.179699	-	G6F53_001982(G6F53_001982)
						GO:0030870	CC	Mre11 complex	1	0	1	3	0.179699	G6F53_002574(G6F53_002574)	-
						GO:0032021	CC	NELF complex	0	1	1	3	0.179699	-	G6F53_000630(G6F53_000630)
						GO:0097422	CC	tubular endosome	1	0	1	3	0.179699	G6F53_005074(G6F53_005074)	-
						GO:0098574	CC	cytoplasmic side of lysosomal membrane	1	0	1	3	0.179699	G6F53_010730(G6F53_010730)	-
						GO:0098830	CC	presynaptic endosome	1	0	1	3	0.179699	G6F53_002726(G6F53_002726)	-
						GO:0098833	CC	presynaptic endocytic zone	1	0	1	3	0.179699	G6F53_002726(G6F53_002726)	-
						GO:0098835	CC	presynaptic endocytic zone membrane	1	0	1	3	0.179699	G6F53_002726(G6F53_002726)	-
						GO:0042149	BP	cellular response to glucose starvation	2	2	4	35	0.179802	G6F53_004405(G6F53_004405);G6F53_005301(G6F53_005301)	G6F53_003142(G6F53_003142);G6F53_003323(G6F53_003323)
						GO:1902667	BP	regulation of axon guidance	4	0	4	35	0.179802	G6F53_004289(G6F53_004289);G6F53_004405(G6F53_004405);G6F53_005301(G6F53_005301);	-
						GO:0071222	BP	cellular response to lipopolysaccharide	4	3	7	73	0.180041	G6F53_003877(G6F53_003877);G6F53_006350(G6F53_006350);G6F53_009904(G6F53_009904);	G6F53_004083(G6F53_004083);G6F53_010226(G6F53_010226);G6F53_011967(G6F53_011967)
						GO:0016462	MF	pyrophosphatase activity	13	35	48	682	0.18202	G6F53_003138(G6F53_003138);G6F53_004182(G6F53_004182);G6F53_005257(G6F53_005257);	G6F53_000412(G6F53_000412);G6F53_001260(G6F53_001260);G6F53_001982(G6F53_001982);
						GO:0016817	MF	hydrolase activity, acting on acid anhydrides	13	35	48	682	0.18202	G6F53_003138(G6F53_003138);G6F53_004182(G6F53_004182);G6F53_005257(G6F53_005257);	G6F53_000412(G6F53_000412);G6F53_001260(G6F53_001260);G6F53_001982(G6F53_001982);
						GO:0016818	MF	hydrolase activity, acting on acid anhydrides, in phosphorus-containing anhydrides	13	35	48	682	0.18202	G6F53_003138(G6F53_003138);G6F53_004182(G6F53_004182);G6F53_005257(G6F53_005257);	G6F53_000412(G6F53_000412);G6F53_001260(G6F53_001260);G6F53_001982(G6F53_001982);
						GO:0040029	BP	regulation of gene expression, epigenetic	2	21	23	296	0.182411	G6F53_003138(G6F53_003138);G6F53_011478(G6F53_011478)	G6F53_001428(G6F53_001428);G6F53_001474(G6F53_001474);G6F53_001940(G6F53_001940);
						GO:0015297	MF	antiporter activity	3	2	5	49	0.183356	G6F53_000439(G6F53_000439);G6F53_003930(G6F53_003930);G6F53_011272(G6F53_011272)	G6F53_006648(G6F53_006648);G6F53_009649(G6F53_009649)
						GO:0009986	CC	cell surface	5	5	10	113	0.184196	G6F53_001846(G6F53_001846);G6F53_002063(G6F53_002063);G6F53_002726(G6F53_002726);	G6F53_004083(G6F53_004083);G6F53_004704(G6F53_004704);G6F53_005068(G6F53_005068);
						GO:0044237	BP	cellular metabolic process	131	213	344	5294	0.185137	G6F53_000105(G6F53_000105);G6F53_000139(G6F53_000139);G6F53_000719(G6F53_000719);	G6F53_000024(G6F53_000024);G6F53_000044(G6F53_000044);G6F53_000155(G6F53_000155);
						GO:0014009	BP	glial cell proliferation	3	2	5	48	0.187197	G6F53_000886(G6F53_000886);G6F53_002010(G6F53_002010);G6F53_005024(G6F53_005024)	G6F53_003146(G6F53_003146);G6F53_010669(G6F53_010669)
						GO:1903312	BP	negative regulation of mRNA metabolic process	2	3	5	48	0.187197	G6F53_004289(G6F53_004289);G6F53_007559(G6F53_007559)	G6F53_000414(G6F53_000414);G6F53_002843(G6F53_002843);G6F53_006157(G6F53_006157)
						GO:0042803	MF	protein homodimerization activity	22	14	36	501	0.18802	G6F53_001593(G6F53_001593);G6F53_001846(G6F53_001846);G6F53_002010(G6F53_002010);	G6F53_001037(G6F53_001037);G6F53_001663(G6F53_001663);G6F53_001712(G6F53_001712);
						GO:0010332	BP	response to gamma radiation	4	3	7	74	0.188812	G6F53_003669(G6F53_003669);G6F53_004405(G6F53_004405);G6F53_005301(G6F53_005301);	G6F53_007852(G6F53_007852);G6F53_010906(G6F53_010906);G6F53_012726(G6F53_012726)
						GO:0071219	BP	cellular response to molecule of bacterial origin	4	3	7	74	0.188812	G6F53_003877(G6F53_003877);G6F53_006350(G6F53_006350);G6F53_009904(G6F53_009904);	G6F53_004083(G6F53_004083);G6F53_010226(G6F53_010226);G6F53_011967(G6F53_011967)
						GO:0006278	BP	RNA-dependent DNA biosynthetic process	1	5	6	61	0.189365	G6F53_002574(G6F53_002574)	G6F53_001869(G6F53_001869);G6F53_002114(G6F53_002114);G6F53_005926(G6F53_005926);
						GO:0007004	BP	telomere maintenance via telomerase	1	5	6	61	0.189365	G6F53_002574(G6F53_002574)	G6F53_001869(G6F53_001869);G6F53_002114(G6F53_002114);G6F53_005926(G6F53_005926);
						GO:0051289	BP	protein homotetramerization	3	3	6	61	0.189365	G6F53_003066(G6F53_003066);G6F53_005631(G6F53_005631);G6F53_008800(G6F53_008800)	G6F53_003592(G6F53_003592);G6F53_005068(G6F53_005068);G6F53_008239(G6F53_008239)
						GO:0005254	MF	chloride channel activity	2	0	2	13	0.189871	G6F53_003930(G6F53_003930);G6F53_008724(G6F53_008724)	-
						GO:0030620	MF	U2 snRNA binding	0	2	2	13	0.189871	-	G6F53_006200(G6F53_006200);G6F53_006202(G6F53_006202)
						GO:0046364	BP	monosaccharide biosynthetic process	9	0	9	101	0.191223	G6F53_002063(G6F53_002063);G6F53_002548(G6F53_002548);G6F53_003325(G6F53_003325);	-
						GO:0045471	BP	response to ethanol	12	1	13	156	0.191491	G6F53_001846(G6F53_001846);G6F53_002001(G6F53_002001);G6F53_002063(G6F53_002063);	G6F53_000024(G6F53_000024)
						GO:0009311	BP	oligosaccharide metabolic process	3	1	4	36	0.192874	G6F53_003256(G6F53_003256);G6F53_003761(G6F53_003761);G6F53_007010(G6F53_007010)	G6F53_005068(G6F53_005068)
						GO:0001953	BP	negative regulation of cell-matrix adhesion	3	0	3	24	0.193154	G6F53_000244(G6F53_000244);G6F53_000622(G6F53_000622);G6F53_005539(G6F53_005539)	-
						GO:0006037	BP	cell wall chitin metabolic process	2	1	3	24	0.193154	G6F53_007823(G6F53_007823);G6F53_010151(G6F53_010151)	G6F53_004627(G6F53_004627)
						GO:0006270	BP	DNA replication initiation	1	2	3	24	0.193154	G6F53_003138(G6F53_003138)	G6F53_001054(G6F53_001054);G6F53_003760(G6F53_003760)
						GO:0006940	BP	regulation of smooth muscle contraction	2	1	3	24	0.193154	G6F53_005099(G6F53_005099);G6F53_009904(G6F53_009904)	G6F53_001663(G6F53_001663)
						GO:0014015	BP	positive regulation of gliogenesis	1	2	3	24	0.193154	G6F53_000886(G6F53_000886)	G6F53_003146(G6F53_003146);G6F53_010669(G6F53_010669)
						GO:2000765	BP	regulation of cytoplasmic translation	1	2	3	24	0.193154	G6F53_007667(G6F53_007667)	G6F53_001025(G6F53_001025);G6F53_001608(G6F53_001608)
						GO:0043596	CC	nuclear replication fork	1	2	3	24	0.195199	G6F53_003138(G6F53_003138)	G6F53_000794(G6F53_000794);G6F53_004041(G6F53_004041)
						GO:0048786	CC	presynaptic active zone	3	1	4	36	0.195324	G6F53_002726(G6F53_002726);G6F53_004599(G6F53_004599);G6F53_006164(G6F53_006164)	G6F53_008612(G6F53_008612)
						GO:0046777	BP	protein autophosphorylation	12	5	17	213	0.195438	G6F53_001040(G6F53_001040);G6F53_002574(G6F53_002574);G6F53_003097(G6F53_003097);	G6F53_000024(G6F53_000024);G6F53_003146(G6F53_003146);G6F53_005010(G6F53_005010);
						GO:0050770	BP	regulation of axonogenesis	11	4	15	185	0.197117	G6F53_002726(G6F53_002726);G6F53_003097(G6F53_003097);G6F53_004289(G6F53_004289);	G6F53_004661(G6F53_004661);G6F53_005010(G6F53_005010);G6F53_006888(G6F53_006888);
						GO:0006997	BP	nucleus organization	2	10	12	143	0.197144	G6F53_000886(G6F53_000886);G6F53_011478(G6F53_011478)	G6F53_000860(G6F53_000860);G6F53_001160(G6F53_001160);G6F53_001982(G6F53_001982);
						GO:0045088	BP	regulation of innate immune response	5	8	13	157	0.197582	G6F53_000572(G6F53_000572);G6F53_003877(G6F53_003877);G6F53_004190(G6F53_004190);	G6F53_000024(G6F53_000024);G6F53_000225(G6F53_000225);G6F53_000568(G6F53_000568);
						GO:0030554	MF	adenyl nucleotide binding	9	19	28	383	0.197994	G6F53_003877(G6F53_003877);G6F53_004182(G6F53_004182);G6F53_004405(G6F53_004405);	G6F53_000024(G6F53_000024);G6F53_001054(G6F53_001054);G6F53_001474(G6F53_001474);
						GO:0001659	BP	temperature homeostasis	1	1	2	13	0.198315	G6F53_005099(G6F53_005099)	G6F53_001663(G6F53_001663)
						GO:0003071	BP	renal system process involved in regulation of systemic arterial blood pressure	2	0	2	13	0.198315	G6F53_004709(G6F53_004709);G6F53_009904(G6F53_009904)	-
						GO:0006002	BP	fructose 6-phosphate metabolic process	2	0	2	13	0.198315	G6F53_004952(G6F53_004952);G6F53_008328(G6F53_008328)	-
						GO:0006348	BP	chromatin silencing at telomere	1	1	2	13	0.198315	G6F53_003138(G6F53_003138)	G6F53_010906(G6F53_010906)
						GO:0010575	BP	positive regulation of vascular endothelial growth factor production	1	1	2	13	0.198315	G6F53_006350(G6F53_006350)	G6F53_001663(G6F53_001663)
						GO:0010889	BP	regulation of sequestering of triglyceride	1	1	2	13	0.198315	G6F53_011345(G6F53_011345)	G6F53_001617(G6F53_001617)
						GO:0020027	BP	hemoglobin metabolic process	1	1	2	13	0.198315	G6F53_006350(G6F53_006350)	G6F53_003099(G6F53_003099)
						GO:0031441	BP	negative regulation of mRNA 3'-end processing	0	2	2	13	0.198315	-	G6F53_000414(G6F53_000414);G6F53_006157(G6F53_006157)
						GO:0032461	BP	positive regulation of protein oligomerization	1	1	2	13	0.198315	G6F53_009904(G6F53_009904)	G6F53_005068(G6F53_005068)
						GO:0032793	BP	positive regulation of CREB transcription factor activity	2	0	2	13	0.198315	G6F53_003121(G6F53_003121);G6F53_007669(G6F53_007669)	-
						GO:0034080	BP	CENP-A containing nucleosome assembly	0	2	2	13	0.198315	-	G6F53_001982(G6F53_001982);G6F53_012726(G6F53_012726)
						GO:0034199	BP	activation of protein kinase A activity	1	1	2	13	0.198315	G6F53_005731(G6F53_005731)	G6F53_000024(G6F53_000024)
						GO:0042688	BP	crystal cell differentiation	2	0	2	13	0.198315	G6F53_003932(G6F53_003932);G6F53_010386(G6F53_010386)	-
						GO:0043276	BP	anoikis	1	1	2	13	0.198315	G6F53_003877(G6F53_003877)	G6F53_003142(G6F53_003142)
						GO:0045836	BP	positive regulation of meiotic nuclear division	0	2	2	13	0.198315	-	G6F53_002937(G6F53_002937);G6F53_005162(G6F53_005162)
						GO:0045947	BP	negative regulation of translational initiation	1	1	2	13	0.198315	G6F53_007667(G6F53_007667)	G6F53_002819(G6F53_002819)
						GO:0046500	BP	S-adenosylmethionine metabolic process	1	1	2	13	0.198315	G6F53_011616(G6F53_011616)	G6F53_012229(G6F53_012229)
						GO:0061641	BP	CENP-A containing chromatin organization	0	2	2	13	0.198315	-	G6F53_001982(G6F53_001982);G6F53_012726(G6F53_012726)
						GO:0061687	BP	detoxification of inorganic compound	0	2	2	13	0.198315	-	G6F53_004083(G6F53_004083);G6F53_005870(G6F53_005870)
						GO:0071379	BP	cellular response to prostaglandin stimulus	2	0	2	13	0.198315	G6F53_004405(G6F53_004405);G6F53_005301(G6F53_005301)	-
						GO:0071380	BP	cellular response to prostaglandin E stimulus	2	0	2	13	0.198315	G6F53_004405(G6F53_004405);G6F53_005301(G6F53_005301)	-
						GO:0071872	BP	cellular response to epinephrine stimulus	1	1	2	13	0.198315	G6F53_010473(G6F53_010473)	G6F53_000024(G6F53_000024)
						GO:0097338	BP	response to clozapine	1	1	2	13	0.198315	G6F53_005731(G6F53_005731)	G6F53_000024(G6F53_000024)
						GO:1901977	BP	negative regulation of cell cycle checkpoint	1	1	2	13	0.198315	G6F53_009000(G6F53_009000)	G6F53_000907(G6F53_000907)
						GO:2000002	BP	negative regulation of DNA damage checkpoint	1	1	2	13	0.198315	G6F53_009000(G6F53_009000)	G6F53_000907(G6F53_000907)
						GO:0070034	MF	telomerase RNA binding	0	3	3	25	0.198374	-	G6F53_001869(G6F53_001869);G6F53_002114(G6F53_002114);G6F53_006464(G6F53_006464)
						GO:0048661	BP	positive regulation of smooth muscle cell proliferation	2	4	6	62	0.199297	G6F53_003932(G6F53_003932);G6F53_006350(G6F53_006350)	G6F53_001663(G6F53_001663);G6F53_003760(G6F53_003760);G6F53_007560(G6F53_007560);
						GO:0098576	CC	lumenal side of membrane	2	0	2	13	0.199909	G6F53_003066(G6F53_003066);G6F53_008800(G6F53_008800)	-
						GO:0043231	CC	intracellular membrane-bounded organelle	110	225	335	5130	0.200585	G6F53_000105(G6F53_000105);G6F53_000244(G6F53_000244);G6F53_000413(G6F53_000413);	G6F53_000024(G6F53_000024);G6F53_000044(G6F53_000044);G6F53_000155(G6F53_000155);
						GO:0018105	BP	peptidyl-serine phosphorylation	13	7	20	257	0.201081	G6F53_001040(G6F53_001040);G6F53_001275(G6F53_001275);G6F53_003121(G6F53_003121);	G6F53_000024(G6F53_000024);G6F53_001663(G6F53_001663);G6F53_002329(G6F53_002329);
						GO:0006333	BP	chromatin assembly or disassembly	1	9	10	116	0.201398	G6F53_001687(G6F53_001687)	G6F53_001982(G6F53_001982);G6F53_002034(G6F53_002034);G6F53_003317(G6F53_003317);
						GO:0000793	CC	condensed chromosome	3	9	12	143	0.201903	G6F53_001285(G6F53_001285);G6F53_002574(G6F53_002574);G6F53_011478(G6F53_011478)	G6F53_000225(G6F53_000225);G6F53_000325(G6F53_000325);G6F53_000860(G6F53_000860);
						GO:0050657	BP	nucleic acid transport	1	13	14	172	0.203451	G6F53_006934(G6F53_006934)	G6F53_000225(G6F53_000225);G6F53_000325(G6F53_000325);G6F53_000414(G6F53_000414);
						GO:0050658	BP	RNA transport	1	13	14	172	0.203451	G6F53_006934(G6F53_006934)	G6F53_000225(G6F53_000225);G6F53_000325(G6F53_000325);G6F53_000414(G6F53_000414);
						GO:0006030	BP	chitin metabolic process	3	1	4	37	0.206231	G6F53_007823(G6F53_007823);G6F53_010151(G6F53_010151);G6F53_012465(G6F53_012465)	G6F53_004627(G6F53_004627)
						GO:0042136	BP	neurotransmitter biosynthetic process	3	1	4	37	0.206231	G6F53_001640(G6F53_001640);G6F53_002046(G6F53_002046);G6F53_005099(G6F53_005099)	G6F53_001663(G6F53_001663)
						GO:0051291	BP	protein heterooligomerization	5	2	7	76	0.206857	G6F53_002574(G6F53_002574);G6F53_004405(G6F53_004405);G6F53_005301(G6F53_005301);	G6F53_005068(G6F53_005068);G6F53_006841(G6F53_006841)
						GO:0006611	BP	protein export from nucleus	3	12	15	187	0.208536	G6F53_006934(G6F53_006934);G6F53_007669(G6F53_007669);G6F53_009709(G6F53_009709)	G6F53_000024(G6F53_000024);G6F53_000225(G6F53_000225);G6F53_000325(G6F53_000325);
						GO:0014051	BP	gamma-aminobutyric acid secretion	2	1	3	25	0.209879	G6F53_005099(G6F53_005099);G6F53_005539(G6F53_005539)	G6F53_008117(G6F53_008117)
						GO:0019229	BP	regulation of vasoconstriction	2	1	3	25	0.209879	G6F53_006350(G6F53_006350);G6F53_009904(G6F53_009904)	G6F53_001663(G6F53_001663)
						GO:0043457	BP	regulation of cellular respiration	1	2	3	25	0.209879	G6F53_006350(G6F53_006350)	G6F53_000024(G6F53_000024);G6F53_012603(G6F53_012603)
						GO:0070613	BP	regulation of protein processing	0	3	3	25	0.209879	-	G6F53_000024(G6F53_000024);G6F53_004797(G6F53_004797);G6F53_005860(G6F53_005860)
						GO:0018209	BP	peptidyl-serine modification	13	7	20	259	0.210848	G6F53_001040(G6F53_001040);G6F53_001275(G6F53_001275);G6F53_003121(G6F53_003121);	G6F53_000024(G6F53_000024);G6F53_001663(G6F53_001663);G6F53_002329(G6F53_002329);
						GO:0035690	BP	cellular response to drug	12	8	20	259	0.210848	G6F53_003669(G6F53_003669);G6F53_004182(G6F53_004182);G6F53_004405(G6F53_004405);	G6F53_001663(G6F53_001663);G6F53_002753(G6F53_002753);G6F53_004083(G6F53_004083);
						GO:0048588	BP	developmental cell growth	14	3	17	216	0.211396	G6F53_000244(G6F53_000244);G6F53_000622(G6F53_000622);G6F53_002726(G6F53_002726);	G6F53_000024(G6F53_000024);G6F53_006888(G6F53_006888);G6F53_008117(G6F53_008117)
						GO:0010976	BP	positive regulation of neuron projection development	14	5	19	245	0.212931	G6F53_002726(G6F53_002726);G6F53_004289(G6F53_004289);G6F53_004405(G6F53_004405);	G6F53_005010(G6F53_005010);G6F53_006222(G6F53_006222);G6F53_006888(G6F53_006888);
						GO:0003688	MF	DNA replication origin binding	1	1	2	14	0.212979	G6F53_003138(G6F53_003138)	G6F53_010360(G6F53_010360)
						GO:0004029	MF	aldehyde dehydrogenase (NAD+) activity	2	0	2	14	0.212979	G6F53_006527(G6F53_006527);G6F53_006528(G6F53_006528)	-
						GO:0004030	MF	aldehyde dehydrogenase [NAD(P)+] activity	2	0	2	14	0.212979	G6F53_006527(G6F53_006527);G6F53_006528(G6F53_006528)	-
						GO:0004033	MF	aldo-keto reductase (NADP) activity	2	0	2	14	0.212979	G6F53_003325(G6F53_003325);G6F53_006528(G6F53_006528)	-
						GO:0004679	MF	AMP-activated protein kinase activity	2	0	2	14	0.212979	G6F53_004405(G6F53_004405);G6F53_005301(G6F53_005301)	-
						GO:0015108	MF	chloride transmembrane transporter activity	2	0	2	14	0.212979	G6F53_003930(G6F53_003930);G6F53_008724(G6F53_008724)	-
						GO:0043024	MF	ribosomal small subunit binding	0	2	2	14	0.212979	-	G6F53_001025(G6F53_001025);G6F53_003462(G6F53_003462)
						GO:0043523	BP	regulation of neuron apoptotic process	10	5	15	188	0.214356	G6F53_004289(G6F53_004289);G6F53_004709(G6F53_004709);G6F53_005001(G6F53_005001);	G6F53_003462(G6F53_003462);G6F53_006200(G6F53_006200);G6F53_006202(G6F53_006202);
						GO:0008201	MF	heparin binding	2	1	3	26	0.214717	G6F53_000244(G6F53_000244);G6F53_000622(G6F53_000622)	G6F53_004704(G6F53_004704)
						GO:0030170	MF	pyridoxal phosphate binding	3	0	3	26	0.214717	G6F53_002063(G6F53_002063);G6F53_005099(G6F53_005099);G6F53_007543(G6F53_007543)	-
						GO:0042562	MF	hormone binding	1	2	3	26	0.214717	G6F53_005631(G6F53_005631)	G6F53_003592(G6F53_003592);G6F53_005068(G6F53_005068)
						GO:0070279	MF	vitamin B6 binding	3	0	3	26	0.214717	G6F53_002063(G6F53_002063);G6F53_005099(G6F53_005099);G6F53_007543(G6F53_007543)	-
						GO:0022857	MF	transmembrane transporter activity	17	15	32	448	0.215329	G6F53_000251(G6F53_000251);G6F53_000439(G6F53_000439);G6F53_001462(G6F53_001462);	G6F53_001755(G6F53_001755);G6F53_002214(G6F53_002214);G6F53_002323(G6F53_002323);
						GO:0060359	BP	response to ammonium ion	4	3	7	77	0.216116	G6F53_002063(G6F53_002063);G6F53_004182(G6F53_004182);G6F53_005099(G6F53_005099);	G6F53_002753(G6F53_002753);G6F53_007179(G6F53_007179);G6F53_009850(G6F53_009850)
						GO:0003073	BP	regulation of systemic arterial blood pressure	4	0	4	38	0.219847	G6F53_000244(G6F53_000244);G6F53_000622(G6F53_000622);G6F53_004709(G6F53_004709);	-
						GO:0015908	BP	fatty acid transport	1	4	5	51	0.221563	G6F53_002063(G6F53_002063)	G6F53_001617(G6F53_001617);G6F53_004083(G6F53_004083);G6F53_004226(G6F53_004226);
						GO:0006541	BP	glutamine metabolic process	1	1	2	14	0.222212	G6F53_000863(G6F53_000863)	G6F53_000344(G6F53_000344)
						GO:0007526	BP	larval somatic muscle development	1	1	2	14	0.222212	G6F53_006766(G6F53_006766)	G6F53_005912(G6F53_005912)
						GO:0007620	BP	copulation	2	0	2	14	0.222212	G6F53_000886(G6F53_000886);G6F53_005099(G6F53_005099)	-
						GO:0031055	BP	chromatin remodeling at centromere	0	2	2	14	0.222212	-	G6F53_001982(G6F53_001982);G6F53_012726(G6F53_012726)
						GO:0031126	BP	snoRNA 3'-end processing	0	2	2	14	0.222212	-	G6F53_003128(G6F53_003128);G6F53_014065(G6F53_014065)
						GO:0031937	BP	positive regulation of chromatin silencing	0	2	2	14	0.222212	-	G6F53_004715(G6F53_004715);G6F53_005860(G6F53_005860)
						GO:0034695	BP	response to prostaglandin E	2	0	2	14	0.222212	G6F53_004405(G6F53_004405);G6F53_005301(G6F53_005301)	-
						GO:0035067	BP	negative regulation of histone acetylation	0	2	2	14	0.222212	-	G6F53_003317(G6F53_003317);G6F53_006581(G6F53_006581)
						GO:0042219	BP	cellular modified amino acid catabolic process	1	1	2	14	0.222212	G6F53_002063(G6F53_002063)	G6F53_001938(G6F53_001938)
						GO:0043403	BP	skeletal muscle tissue regeneration	1	1	2	14	0.222212	G6F53_005631(G6F53_005631)	G6F53_003592(G6F53_003592)
						GO:0045777	BP	positive regulation of blood pressure	2	0	2	14	0.222212	G6F53_004709(G6F53_004709);G6F53_009904(G6F53_009904)	-
						GO:0061099	BP	negative regulation of protein tyrosine kinase activity	2	0	2	14	0.222212	G6F53_007712(G6F53_007712);G6F53_011758(G6F53_011758)	-
						GO:0061418	BP	regulation of transcription from RNA polymerase II promoter in response to hypoxia	2	0	2	14	0.222212	G6F53_003932(G6F53_003932);G6F53_006350(G6F53_006350)	-
						GO:0070131	BP	positive regulation of mitochondrial translation	1	1	2	14	0.222212	G6F53_006866(G6F53_006866)	G6F53_005031(G6F53_005031)
						GO:0097064	BP	ncRNA export from nucleus	0	2	2	14	0.222212	-	G6F53_000225(G6F53_000225);G6F53_010967(G6F53_010967)
						GO:0097329	BP	response to antimetabolite	0	2	2	14	0.222212	-	G6F53_004083(G6F53_004083);G6F53_012495(G6F53_012495)
						GO:0097332	BP	response to antipsychotic drug	1	1	2	14	0.222212	G6F53_005731(G6F53_005731)	G6F53_000024(G6F53_000024)
						GO:1901563	BP	response to camptothecin	2	0	2	14	0.222212	G6F53_004405(G6F53_004405);G6F53_005301(G6F53_005301)	-
						GO:1902176	BP	negative regulation of oxidative stress-induced intrinsic apoptotic signaling pathway	1	1	2	14	0.222212	G6F53_006350(G6F53_006350)	G6F53_005893(G6F53_005893)
						GO:1902476	BP	chloride transmembrane transport	2	0	2	14	0.222212	G6F53_003930(G6F53_003930);G6F53_008724(G6F53_008724)	-
						GO:2000303	BP	regulation of ceramide biosynthetic process	2	0	2	14	0.222212	G6F53_004405(G6F53_004405);G6F53_005301(G6F53_005301)	-
						GO:0071456	BP	cellular response to hypoxia	6	4	10	119	0.22364	G6F53_002010(G6F53_002010);G6F53_003932(G6F53_003932);G6F53_004405(G6F53_004405);	G6F53_001663(G6F53_001663);G6F53_006888(G6F53_006888);G6F53_010906(G6F53_010906);
						GO:0005952	CC	cAMP-dependent protein kinase complex	1	1	2	14	0.223953	G6F53_005731(G6F53_005731)	G6F53_000024(G6F53_000024)
						GO:0030315	CC	T-tubule	2	0	2	14	0.223953	G6F53_002063(G6F53_002063);G6F53_005731(G6F53_005731)	-
						GO:0031235	CC	intrinsic component of the cytoplasmic side of the plasma membrane	1	1	2	14	0.223953	G6F53_005539(G6F53_005539)	G6F53_003099(G6F53_003099)
						GO:0031523	CC	Myb complex	2	0	2	14	0.223953	G6F53_007028(G6F53_007028);G6F53_008701(G6F53_008701)	-
						GO:0000099	MF	sulfur amino acid transmembrane transporter activity	1	0	1	4	0.225257	G6F53_000439(G6F53_000439)	-
						GO:0002162	MF	dystroglycan binding	1	0	1	4	0.225257	G6F53_002661(G6F53_002661)	-
						GO:0003796	MF	lysozyme activity	1	0	1	4	0.225257	G6F53_007823(G6F53_007823)	-
						GO:0004312	MF	fatty acid synthase activity	0	1	1	4	0.225257	-	G6F53_003662(G6F53_003662)
						GO:0004345	MF	glucose-6-phosphate dehydrogenase activity	1	0	1	4	0.225257	G6F53_004709(G6F53_004709)	-
						GO:0004505	MF	phenylalanine 4-monooxygenase activity	1	0	1	4	0.225257	G6F53_002046(G6F53_002046)	-
						GO:0004738	MF	pyruvate dehydrogenase activity	0	1	1	4	0.225257	-	G6F53_008678(G6F53_008678)
						GO:0004739	MF	pyruvate dehydrogenase (acetyl-transferring) activity	0	1	1	4	0.225257	-	G6F53_008678(G6F53_008678)
						GO:0005212	MF	structural constituent of eye lens	1	0	1	4	0.225257	G6F53_011638(G6F53_011638)	-
						GO:0005476	MF	carnitine:acyl carnitine antiporter activity	0	1	1	4	0.225257	-	G6F53_009649(G6F53_009649)
						GO:0008252	MF	nucleotidase activity	1	0	1	4	0.225257	G6F53_003201(G6F53_003201)	-
						GO:0008253	MF	5'-nucleotidase activity	1	0	1	4	0.225257	G6F53_003201(G6F53_003201)	-
						GO:0008312	MF	7S RNA binding	0	1	1	4	0.225257	-	G6F53_003128(G6F53_003128)
						GO:0008349	MF	MAP kinase kinase kinase kinase activity	0	1	1	4	0.225257	-	G6F53_005010(G6F53_005010)
						GO:0010340	MF	carboxyl-O-methyltransferase activity	1	0	1	4	0.225257	G6F53_011616(G6F53_011616)	-
						GO:0015038	MF	glutathione disulfide oxidoreductase activity	1	0	1	4	0.225257	G6F53_001846(G6F53_001846)	-
						GO:0015184	MF	L-cystine transmembrane transporter activity	1	0	1	4	0.225257	G6F53_000439(G6F53_000439)	-
						GO:0015226	MF	carnitine transmembrane transporter activity	0	1	1	4	0.225257	-	G6F53_009649(G6F53_009649)
						GO:0016714	MF	oxidoreductase activity, acting on paired donors, with incorporation or reduction of molecular oxygen, reduced pteridine as one donor, and incorporation of one atom of oxygen	1	0	1	4	0.225257	G6F53_002046(G6F53_002046)	-
						GO:0019171	MF	3-hydroxyacyl-[acyl-carrier-protein] dehydratase activity	1	0	1	4	0.225257	G6F53_000105(G6F53_000105)	-
						GO:0030275	MF	LRR domain binding	0	1	1	4	0.225257	-	G6F53_008357(G6F53_008357)
						GO:0034041	MF	ATPase-coupled sterol transmembrane transporter activity	1	0	1	4	0.225257	G6F53_007454(G6F53_007454)	-
						GO:0034046	MF	poly(G) binding	0	1	1	4	0.225257	-	G6F53_002672(G6F53_002672)
						GO:0035242	MF	protein-arginine omega-N asymmetric methyltransferase activity	0	1	1	4	0.225257	-	G6F53_003099(G6F53_003099)
						GO:0035368	MF	selenocysteine insertion sequence binding	0	1	1	4	0.225257	-	G6F53_011967(G6F53_011967)
						GO:0042285	MF	xylosyltransferase activity	1	0	1	4	0.225257	G6F53_002661(G6F53_002661)	-
						GO:0042805	MF	actinin binding	1	0	1	4	0.225257	G6F53_001182(G6F53_001182)	-
						GO:0051998	MF	protein carboxyl O-methyltransferase activity	1	0	1	4	0.225257	G6F53_011616(G6F53_011616)	-
						GO:0061783	MF	peptidoglycan muralytic activity	1	0	1	4	0.225257	G6F53_007823(G6F53_007823)	-
						GO:0090307	BP	mitotic spindle assembly	3	4	7	78	0.225523	G6F53_007028(G6F53_007028);G6F53_008701(G6F53_008701);G6F53_009904(G6F53_009904)	G6F53_002875(G6F53_002875);G6F53_004831(G6F53_004831);G6F53_005673(G6F53_005673);
						GO:0006378	BP	mRNA polyadenylation	2	4	6	65	0.230178	G6F53_003669(G6F53_003669);G6F53_006866(G6F53_006866)	G6F53_000414(G6F53_000414);G6F53_005031(G6F53_005031);G6F53_006157(G6F53_006157);
						GO:0032874	BP	positive regulation of stress-activated MAPK cascade	2	4	6	65	0.230178	G6F53_003877(G6F53_003877);G6F53_012004(G6F53_012004)	G6F53_002499(G6F53_002499);G6F53_003099(G6F53_003099);G6F53_005010(G6F53_005010);
						GO:0043631	BP	RNA polyadenylation	2	4	6	65	0.230178	G6F53_003669(G6F53_003669);G6F53_006866(G6F53_006866)	G6F53_000414(G6F53_000414);G6F53_005031(G6F53_005031);G6F53_006157(G6F53_006157);
						GO:0070304	BP	positive regulation of stress-activated protein kinase signaling cascade	2	4	6	65	0.230178	G6F53_003877(G6F53_003877);G6F53_012004(G6F53_012004)	G6F53_002499(G6F53_002499);G6F53_003099(G6F53_003099);G6F53_005010(G6F53_005010);
						GO:0000101	BP	sulfur amino acid transport	1	0	1	4	0.231042	G6F53_000439(G6F53_000439)	-
						GO:0000185	BP	activation of MAPKKK activity	0	1	1	4	0.231042	-	G6F53_005010(G6F53_005010)
						GO:0002033	BP	angiotensin-mediated vasodilation involved in regulation of systemic arterial blood pressure	1	0	1	4	0.231042	G6F53_004709(G6F53_004709)	-
						GO:0002517	BP	T cell tolerance induction	1	0	1	4	0.231042	G6F53_001838(G6F53_001838)	-
						GO:0002664	BP	regulation of T cell tolerance induction	1	0	1	4	0.231042	G6F53_001838(G6F53_001838)	-
						GO:0003157	BP	endocardium development	1	0	1	4	0.231042	G6F53_003932(G6F53_003932)	-
						GO:0003160	BP	endocardium morphogenesis	1	0	1	4	0.231042	G6F53_003932(G6F53_003932)	-
						GO:0003198	BP	epithelial to mesenchymal transition involved in endocardial cushion formation	1	0	1	4	0.231042	G6F53_003932(G6F53_003932)	-
						GO:0003272	BP	endocardial cushion formation	1	0	1	4	0.231042	G6F53_003932(G6F53_003932)	-
						GO:0003306	BP	Wnt signaling pathway involved in heart development	1	0	1	4	0.231042	G6F53_003932(G6F53_003932)	-
						GO:0003307	BP	regulation of Wnt signaling pathway involved in heart development	1	0	1	4	0.231042	G6F53_003932(G6F53_003932)	-
						GO:0003381	BP	epithelial cell morphogenesis involved in gastrulation	0	1	1	4	0.231042	-	G6F53_004661(G6F53_004661)
						GO:0003384	BP	apical constriction involved in gastrulation	0	1	1	4	0.231042	-	G6F53_004661(G6F53_004661)
						GO:0006039	BP	cell wall chitin catabolic process	1	0	1	4	0.231042	G6F53_010151(G6F53_010151)	-
						GO:0006241	BP	CTP biosynthetic process	0	1	1	4	0.231042	-	G6F53_008698(G6F53_008698)
						GO:0006533	BP	aspartate catabolic process	1	0	1	4	0.231042	G6F53_002063(G6F53_002063)	-
						GO:0006703	BP	estrogen biosynthetic process	1	0	1	4	0.231042	G6F53_010473(G6F53_010473)	-
						GO:0006714	BP	sesquiterpenoid metabolic process	1	0	1	4	0.231042	G6F53_006528(G6F53_006528)	-
						GO:0009136	BP	purine nucleoside diphosphate biosynthetic process	0	1	1	4	0.231042	-	G6F53_002317(G6F53_002317)
						GO:0009180	BP	purine ribonucleoside diphosphate biosynthetic process	0	1	1	4	0.231042	-	G6F53_002317(G6F53_002317)
						GO:0009912	BP	auditory receptor cell fate commitment	1	0	1	4	0.231042	G6F53_003932(G6F53_003932)	-
						GO:0010455	BP	positive regulation of cell fate commitment	1	0	1	4	0.231042	G6F53_003932(G6F53_003932)	-
						GO:0010731	BP	protein glutathionylation	1	0	1	4	0.231042	G6F53_004709(G6F53_004709)	-
						GO:0010732	BP	regulation of protein glutathionylation	1	0	1	4	0.231042	G6F53_004709(G6F53_004709)	-
						GO:0010734	BP	negative regulation of protein glutathionylation	1	0	1	4	0.231042	G6F53_004709(G6F53_004709)	-
						GO:0015811	BP	L-cystine transport	1	0	1	4	0.231042	G6F53_000439(G6F53_000439)	-
						GO:0015838	BP	amino-acid betaine transport	0	1	1	4	0.231042	-	G6F53_009649(G6F53_009649)
						GO:0015879	BP	carnitine transport	0	1	1	4	0.231042	-	G6F53_009649(G6F53_009649)
						GO:0016998	BP	cell wall macromolecule catabolic process	1	0	1	4	0.231042	G6F53_010151(G6F53_010151)	-
						GO:0018364	BP	peptidyl-glutamine methylation	0	1	1	4	0.231042	-	G6F53_014065(G6F53_014065)
						GO:0019464	BP	glycine decarboxylation via glycine cleavage system	1	0	1	4	0.231042	G6F53_009227(G6F53_009227)	-
						GO:0019676	BP	ammonia assimilation cycle	1	0	1	4	0.231042	G6F53_000863(G6F53_000863)	-
						GO:0019919	BP	peptidyl-arginine methylation, to asymmetrical-dimethyl arginine	0	1	1	4	0.231042	-	G6F53_003099(G6F53_003099)
						GO:0030720	BP	oocyte localization involved in germarium-derived egg chamber formation	1	0	1	4	0.231042	G6F53_005024(G6F53_005024)	-
						GO:0031120	BP	snRNA pseudouridine synthesis	0	1	1	4	0.231042	-	G6F53_001869(G6F53_001869)
						GO:0031339	BP	negative regulation of vesicle fusion	1	0	1	4	0.231042	G6F53_005074(G6F53_005074)	-
						GO:0031394	BP	positive regulation of prostaglandin biosynthetic process	0	1	1	4	0.231042	-	G6F53_001663(G6F53_001663)
						GO:0031427	BP	response to methotrexate	0	1	1	4	0.231042	-	G6F53_004083(G6F53_004083)
						GO:0031622	BP	positive regulation of fever generation	0	1	1	4	0.231042	-	G6F53_001663(G6F53_001663)
						GO:0031915	BP	positive regulation of synaptic plasticity	0	1	1	4	0.231042	-	G6F53_001663(G6F53_001663)
						GO:0032224	BP	positive regulation of synaptic transmission, cholinergic	1	0	1	4	0.231042	G6F53_009904(G6F53_009904)	-
						GO:0032225	BP	regulation of synaptic transmission, dopaminergic	0	1	1	4	0.231042	-	G6F53_001663(G6F53_001663)
						GO:0032468	BP	Golgi calcium ion homeostasis	1	0	1	4	0.231042	G6F53_010646(G6F53_010646)	-
						GO:0032928	BP	regulation of superoxide anion generation	0	1	1	4	0.231042	-	G6F53_008357(G6F53_008357)
						GO:0034218	BP	ascospore wall chitin metabolic process	1	0	1	4	0.231042	G6F53_010151(G6F53_010151)	-
						GO:0034232	BP	ascospore wall chitin catabolic process	1	0	1	4	0.231042	G6F53_010151(G6F53_010151)	-
						GO:0035356	BP	cellular triglyceride homeostasis	1	0	1	4	0.231042	G6F53_011345(G6F53_011345)	-
						GO:0036265	BP	RNA (guanine-N7)-methylation	0	1	1	4	0.231042	-	G6F53_004038(G6F53_004038)
						GO:0042983	BP	amyloid precursor protein biosynthetic process	0	1	1	4	0.231042	-	G6F53_008357(G6F53_008357)
						GO:0042984	BP	regulation of amyloid precursor protein biosynthetic process	0	1	1	4	0.231042	-	G6F53_008357(G6F53_008357)
						GO:0042985	BP	negative regulation of amyloid precursor protein biosynthetic process	0	1	1	4	0.231042	-	G6F53_008357(G6F53_008357)
						GO:0044245	BP	polysaccharide digestion	1	0	1	4	0.231042	G6F53_007823(G6F53_007823)	-
						GO:0044347	BP	cell wall polysaccharide catabolic process	1	0	1	4	0.231042	G6F53_010151(G6F53_010151)	-
						GO:0045906	BP	negative regulation of vasoconstriction	1	0	1	4	0.231042	G6F53_006350(G6F53_006350)	-
						GO:0045945	BP	positive regulation of transcription by RNA polymerase III	0	1	1	4	0.231042	-	G6F53_008267(G6F53_008267)
						GO:0046015	BP	regulation of transcription by glucose	0	1	1	4	0.231042	-	G6F53_003323(G6F53_003323)
						GO:0046036	BP	CTP metabolic process	0	1	1	4	0.231042	-	G6F53_008698(G6F53_008698)
						GO:0046292	BP	formaldehyde metabolic process	1	0	1	4	0.231042	G6F53_006528(G6F53_006528)	-
						GO:0046514	BP	ceramide catabolic process	1	0	1	4	0.231042	G6F53_010295(G6F53_010295)	-
						GO:0046597	BP	negative regulation of viral entry into host cell	1	0	1	4	0.231042	G6F53_002574(G6F53_002574)	-
						GO:0048214	BP	regulation of Golgi vesicle fusion to target membrane	1	0	1	4	0.231042	G6F53_010125(G6F53_010125)	-
						GO:0048215	BP	positive regulation of Golgi vesicle fusion to target membrane	1	0	1	4	0.231042	G6F53_010125(G6F53_010125)	-
						GO:0048254	BP	snoRNA localization	0	1	1	4	0.231042	-	G6F53_003169(G6F53_003169)
						GO:0050818	BP	regulation of coagulation	1	0	1	4	0.231042	G6F53_005099(G6F53_005099)	-
						GO:0051541	BP	elastin metabolic process	1	0	1	4	0.231042	G6F53_006350(G6F53_006350)	-
						GO:0051956	BP	negative regulation of amino acid transport	1	0	1	4	0.231042	G6F53_005099(G6F53_005099)	-
						GO:0060120	BP	inner ear receptor cell fate commitment	1	0	1	4	0.231042	G6F53_003932(G6F53_003932)	-
						GO:0060486	BP	club cell differentiation	1	0	1	4	0.231042	G6F53_003932(G6F53_003932)	-
						GO:0060644	BP	mammary gland epithelial cell differentiation	1	0	1	4	0.231042	G6F53_006350(G6F53_006350)	-
						GO:0060847	BP	endothelial cell fate specification	1	0	1	4	0.231042	G6F53_003932(G6F53_003932)	-
						GO:0061316	BP	canonical Wnt signaling pathway involved in heart development	1	0	1	4	0.231042	G6F53_003932(G6F53_003932)	-
						GO:0061317	BP	canonical Wnt signaling pathway involved in cardiac muscle cell fate commitment	1	0	1	4	0.231042	G6F53_003932(G6F53_003932)	-
						GO:0061321	BP	garland nephrocyte differentiation	1	0	1	4	0.231042	G6F53_012004(G6F53_012004)	-
						GO:0061344	BP	regulation of cell adhesion involved in heart morphogenesis	1	0	1	4	0.231042	G6F53_003932(G6F53_003932)	-
						GO:0061370	BP	testosterone biosynthetic process	1	0	1	4	0.231042	G6F53_010473(G6F53_010473)	-
						GO:0061433	BP	cellular response to caloric restriction	1	0	1	4	0.231042	G6F53_006350(G6F53_006350)	-
						GO:0061577	BP	calcium ion transmembrane transport via high voltage-gated calcium channel	1	0	1	4	0.231042	G6F53_004709(G6F53_004709)	-
						GO:0061771	BP	response to caloric restriction	1	0	1	4	0.231042	G6F53_006350(G6F53_006350)	-
						GO:0070243	BP	regulation of thymocyte apoptotic process	1	0	1	4	0.231042	G6F53_006350(G6F53_006350)	-
						GO:0070244	BP	negative regulation of thymocyte apoptotic process	1	0	1	4	0.231042	G6F53_006350(G6F53_006350)	-
						GO:0070481	BP	nuclear-transcribed mRNA catabolic process, non-stop decay	0	1	1	4	0.231042	-	G6F53_003462(G6F53_003462)
						GO:0070859	BP	positive regulation of bile acid biosynthetic process	1	0	1	4	0.231042	G6F53_010473(G6F53_010473)	-
						GO:0070910	BP	cell wall macromolecule catabolic process involved in cell wall disassembly	1	0	1	4	0.231042	G6F53_010151(G6F53_010151)	-
						GO:0071279	BP	cellular response to cobalt ion	1	0	1	4	0.231042	G6F53_006350(G6F53_006350)	-
						GO:0071373	BP	cellular response to luteinizing hormone stimulus	1	0	1	4	0.231042	G6F53_010473(G6F53_010473)	-
						GO:0071391	BP	cellular response to estrogen stimulus	0	1	1	4	0.231042	-	G6F53_002570(G6F53_002570)
						GO:0071854	BP	cell wall macromolecule catabolic process involved in fungal-type cell wall disassembly	1	0	1	4	0.231042	G6F53_010151(G6F53_010151)	-
						GO:0072554	BP	blood vessel lumenization	1	0	1	4	0.231042	G6F53_003932(G6F53_003932)	-
						GO:0090037	BP	positive regulation of protein kinase C signaling	1	0	1	4	0.231042	G6F53_001838(G6F53_001838)	-
						GO:0090168	BP	Golgi reassembly	0	1	1	4	0.231042	-	G6F53_005010(G6F53_005010)
						GO:0090315	BP	negative regulation of protein targeting to membrane	0	1	1	4	0.231042	-	G6F53_005860(G6F53_005860)
						GO:0097065	BP	anterior head development	0	1	1	4	0.231042	-	G6F53_005912(G6F53_005912)
						GO:0097101	BP	blood vessel endothelial cell fate specification	1	0	1	4	0.231042	G6F53_003932(G6F53_003932)	-
						GO:0098711	BP	iron ion import across plasma membrane	1	0	1	4	0.231042	G6F53_002726(G6F53_002726)	-
						GO:1901187	BP	regulation of ephrin receptor signaling pathway	1	0	1	4	0.231042	G6F53_003932(G6F53_003932)	-
						GO:1901189	BP	positive regulation of ephrin receptor signaling pathway	1	0	1	4	0.231042	G6F53_003932(G6F53_003932)	-
						GO:1901295	BP	regulation of canonical Wnt signaling pathway involved in cardiac muscle cell fate commitment	1	0	1	4	0.231042	G6F53_003932(G6F53_003932)	-
						GO:1901297	BP	positive regulation of canonical Wnt signaling pathway involved in cardiac muscle cell fate commitment	1	0	1	4	0.231042	G6F53_003932(G6F53_003932)	-
						GO:1901533	BP	negative regulation of hematopoietic progenitor cell differentiation	1	0	1	4	0.231042	G6F53_009709(G6F53_009709)	-
						GO:1902037	BP	negative regulation of hematopoietic stem cell differentiation	1	0	1	4	0.231042	G6F53_009709(G6F53_009709)	-
						GO:1902514	BP	regulation of calcium ion transmembrane transport via high voltage-gated calcium channel	1	0	1	4	0.231042	G6F53_004709(G6F53_004709)	-
						GO:1902603	BP	carnitine transmembrane transport	0	1	1	4	0.231042	-	G6F53_009649(G6F53_009649)
						GO:1904253	BP	positive regulation of bile acid metabolic process	1	0	1	4	0.231042	G6F53_010473(G6F53_010473)	-
						GO:1904751	BP	positive regulation of protein localization to nucleolus	0	1	1	4	0.231042	-	G6F53_010961(G6F53_010961)
						GO:1904879	BP	positive regulation of calcium ion transmembrane transport via high voltage-gated calcium channel	1	0	1	4	0.231042	G6F53_004709(G6F53_004709)	-
						GO:1905066	BP	regulation of canonical Wnt signaling pathway involved in heart development	1	0	1	4	0.231042	G6F53_003932(G6F53_003932)	-
						GO:1905068	BP	positive regulation of canonical Wnt signaling pathway involved in heart development	1	0	1	4	0.231042	G6F53_003932(G6F53_003932)	-
						GO:1990616	BP	magnesium ion export from mitochondrion	0	1	1	4	0.231042	-	G6F53_009649(G6F53_009649)
						GO:2000516	BP	positive regulation of CD4-positive, alpha-beta T cell activation	1	0	1	4	0.231042	G6F53_007028(G6F53_007028)	-
						GO:2001280	BP	positive regulation of unsaturated fatty acid biosynthetic process	0	1	1	4	0.231042	-	G6F53_001663(G6F53_001663)
						GO:0043414	BP	macromolecule methylation	3	15	18	234	0.231059	G6F53_007028(G6F53_007028);G6F53_009460(G6F53_009460);G6F53_011616(G6F53_011616)	G6F53_000659(G6F53_000659);G6F53_000896(G6F53_000896);G6F53_000976(G6F53_000976);
						GO:0016769	MF	transferase activity, transferring nitrogenous groups	3	0	3	27	0.231333	G6F53_002063(G6F53_002063);G6F53_005099(G6F53_005099);G6F53_007543(G6F53_007543)	-
						GO:0008170	MF	N-methyltransferase activity	0	6	6	67	0.231787	-	G6F53_000896(G6F53_000896);G6F53_003099(G6F53_003099);G6F53_010906(G6F53_010906);
						GO:0002193	CC	MAML1-RBP-Jkappa- ICN1 complex	1	0	1	4	0.232128	G6F53_003932(G6F53_003932)	-
						GO:0031074	CC	nucleocytoplasmic transport complex	0	1	1	4	0.232128	-	G6F53_003142(G6F53_003142)
						GO:0031499	CC	TRAMP complex	0	1	1	4	0.232128	-	G6F53_003449(G6F53_003449)
						GO:0032994	CC	protein-lipid complex	0	1	1	4	0.232128	-	G6F53_001617(G6F53_001617)
						GO:0042406	CC	extrinsic component of endoplasmic reticulum membrane	1	0	1	4	0.232128	G6F53_006528(G6F53_006528)	-
						GO:0099569	CC	presynaptic cytoskeleton	1	0	1	4	0.232128	G6F53_007526(G6F53_007526)	-
						GO:0005524	MF	ATP binding	7	18	25	346	0.232215	G6F53_003877(G6F53_003877);G6F53_004182(G6F53_004182);G6F53_004405(G6F53_004405);	G6F53_000024(G6F53_000024);G6F53_001054(G6F53_001054);G6F53_001474(G6F53_001474);
						GO:0007623	BP	circadian rhythm	9	6	15	191	0.232239	G6F53_000886(G6F53_000886);G6F53_001838(G6F53_001838);G6F53_004405(G6F53_004405);	G6F53_000024(G6F53_000024);G6F53_001982(G6F53_001982);G6F53_003142(G6F53_003142);
						GO:0046128	BP	purine ribonucleoside metabolic process	3	2	5	52	0.233424	G6F53_001593(G6F53_001593);G6F53_009904(G6F53_009904);G6F53_011616(G6F53_011616)	G6F53_002317(G6F53_002317);G6F53_012229(G6F53_012229)
						GO:0051236	BP	establishment of RNA localization	1	13	14	177	0.234174	G6F53_006934(G6F53_006934)	G6F53_000225(G6F53_000225);G6F53_000325(G6F53_000325);G6F53_000414(G6F53_000414);
						GO:0051962	BP	positive regulation of nervous system development	21	7	28	381	0.234294	G6F53_000886(G6F53_000886);G6F53_001757(G6F53_001757);G6F53_002726(G6F53_002726);	G6F53_003146(G6F53_003146);G6F53_005010(G6F53_005010);G6F53_006222(G6F53_006222);
						GO:0015450	MF	P-P-bond-hydrolysis-driven protein transmembrane transporter activity	0	2	2	15	0.236332	-	G6F53_002214(G6F53_002214);G6F53_011123(G6F53_011123)
						GO:0034237	MF	protein kinase A regulatory subunit binding	1	1	2	15	0.236332	G6F53_001757(G6F53_001757)	G6F53_000024(G6F53_000024)
						GO:0034399	CC	nuclear periphery	4	8	12	149	0.242718	G6F53_001757(G6F53_001757);G6F53_007028(G6F53_007028);G6F53_008476(G6F53_008476);	G6F53_000347(G6F53_000347);G6F53_000794(G6F53_000794);G6F53_002034(G6F53_002034);
						GO:0008206	BP	bile acid metabolic process	2	1	3	27	0.244185	G6F53_007124(G6F53_007124);G6F53_010473(G6F53_010473)	G6F53_004649(G6F53_004649)
						GO:0010383	BP	cell wall polysaccharide metabolic process	2	1	3	27	0.244185	G6F53_007823(G6F53_007823);G6F53_010151(G6F53_010151)	G6F53_004627(G6F53_004627)
						GO:0035094	BP	response to nicotine	3	0	3	27	0.244185	G6F53_001846(G6F53_001846);G6F53_005099(G6F53_005099);G6F53_010473(G6F53_010473)	-
						GO:0042987	BP	amyloid precursor protein catabolic process	3	0	3	27	0.244185	G6F53_002726(G6F53_002726);G6F53_006891(G6F53_006891);G6F53_011036(G6F53_011036)	-
						GO:0048641	BP	regulation of skeletal muscle tissue development	2	1	3	27	0.244185	G6F53_004405(G6F53_004405);G6F53_005301(G6F53_005301)	G6F53_008147(G6F53_008147)
						GO:0071361	BP	cellular response to ethanol	3	0	3	27	0.244185	G6F53_004405(G6F53_004405);G6F53_005301(G6F53_005301);G6F53_010532(G6F53_010532)	-
						GO:0043628	BP	ncRNA 3'-end processing	0	5	5	53	0.24546	-	G6F53_000347(G6F53_000347);G6F53_003128(G6F53_003128);G6F53_006111(G6F53_006111);
						GO:0045793	BP	positive regulation of cell size	2	3	5	53	0.24546	G6F53_006350(G6F53_006350);G6F53_008776(G6F53_008776)	G6F53_007852(G6F53_007852);G6F53_008348(G6F53_008348);G6F53_012986(G6F53_012986)
						GO:0048593	BP	camera-type eye morphogenesis	3	2	5	53	0.24546	G6F53_005539(G6F53_005539);G6F53_006350(G6F53_006350);G6F53_012004(G6F53_012004)	G6F53_006222(G6F53_006222);G6F53_010906(G6F53_010906)
						GO:0072553	BP	terminal button organization	5	0	5	53	0.24546	G6F53_002726(G6F53_002726);G6F53_004289(G6F53_004289);G6F53_004806(G6F53_004806);	-
						GO:1903036	BP	positive regulation of response to wounding	4	1	5	53	0.24546	G6F53_001757(G6F53_001757);G6F53_004289(G6F53_004289);G6F53_006620(G6F53_006620);	G6F53_005010(G6F53_005010)
						GO:0000491	BP	small nucleolar ribonucleoprotein complex assembly	0	2	2	15	0.246317	-	G6F53_002114(G6F53_002114);G6F53_008612(G6F53_008612)
						GO:0003081	BP	regulation of systemic arterial blood pressure by renin-angiotensin	2	0	2	15	0.246317	G6F53_004709(G6F53_004709);G6F53_009904(G6F53_009904)	-
						GO:0006953	BP	acute-phase response	1	1	2	15	0.246317	G6F53_006350(G6F53_006350)	G6F53_001663(G6F53_001663)
						GO:0014032	BP	neural crest cell development	2	0	2	15	0.246317	G6F53_006350(G6F53_006350);G6F53_012004(G6F53_012004)	-
						GO:0014042	BP	positive regulation of neuron maturation	2	0	2	15	0.246317	G6F53_001757(G6F53_001757);G6F53_005024(G6F53_005024)	-
						GO:0034694	BP	response to prostaglandin	2	0	2	15	0.246317	G6F53_004405(G6F53_004405);G6F53_005301(G6F53_005301)	-
						GO:0035404	BP	histone-serine phosphorylation	2	0	2	15	0.246317	G6F53_004405(G6F53_004405);G6F53_005301(G6F53_005301)	-
						GO:0043144	BP	snoRNA processing	0	2	2	15	0.246317	-	G6F53_003128(G6F53_003128);G6F53_014065(G6F53_014065)
						GO:0046325	BP	negative regulation of glucose import	2	0	2	15	0.246317	G6F53_004405(G6F53_004405);G6F53_005301(G6F53_005301)	-
						GO:0048132	BP	female germ-line stem cell asymmetric division	0	2	2	15	0.246317	-	G6F53_001570(G6F53_001570);G6F53_010906(G6F53_010906)
						GO:0048148	BP	behavioral response to cocaine	2	0	2	15	0.246317	G6F53_005099(G6F53_005099);G6F53_005731(G6F53_005731)	-
						GO:0090043	BP	regulation of tubulin deacetylation	2	0	2	15	0.246317	G6F53_004405(G6F53_004405);G6F53_005301(G6F53_005301)	-
						GO:1904801	BP	positive regulation of neuron remodeling	2	0	2	15	0.246317	G6F53_001757(G6F53_001757);G6F53_005024(G6F53_005024)	-
						GO:2000272	BP	negative regulation of signaling receptor activity	2	0	2	15	0.246317	G6F53_007712(G6F53_007712);G6F53_011758(G6F53_011758)	-
						GO:0017085	BP	response to insecticide	4	0	4	40	0.247745	G6F53_003669(G6F53_003669);G6F53_007239(G6F53_007239);G6F53_010473(G6F53_010473);	-
						GO:0030970	BP	retrograde protein transport, ER to cytosol	4	0	4	40	0.247745	G6F53_003066(G6F53_003066);G6F53_004599(G6F53_004599);G6F53_006164(G6F53_006164);	-
						GO:0050688	BP	regulation of defense response to virus	1	3	4	40	0.247745	G6F53_004190(G6F53_004190)	G6F53_005860(G6F53_005860);G6F53_008147(G6F53_008147);G6F53_012603(G6F53_012603)
						GO:1903513	BP	endoplasmic reticulum to cytosol transport	4	0	4	40	0.247745	G6F53_003066(G6F53_003066);G6F53_004599(G6F53_004599);G6F53_006164(G6F53_006164);	-
						GO:0051019	MF	mitogen-activated protein kinase binding	1	2	3	28	0.248172	G6F53_008476(G6F53_008476)	G6F53_003099(G6F53_003099);G6F53_005010(G6F53_005010)
						GO:0045666	BP	positive regulation of neuron differentiation	17	5	22	296	0.250228	G6F53_001757(G6F53_001757);G6F53_002726(G6F53_002726);G6F53_004289(G6F53_004289);	G6F53_005010(G6F53_005010);G6F53_006222(G6F53_006222);G6F53_006888(G6F53_006888);
						GO:0051259	BP	protein complex oligomerization	14	8	22	296	0.250228	G6F53_002574(G6F53_002574);G6F53_003066(G6F53_003066);G6F53_003669(G6F53_003669);	G6F53_000794(G6F53_000794);G6F53_002317(G6F53_002317);G6F53_003099(G6F53_003099);
						GO:0010833	BP	telomere maintenance via telomere lengthening	1	5	6	67	0.251558	G6F53_002574(G6F53_002574)	G6F53_001869(G6F53_001869);G6F53_002114(G6F53_002114);G6F53_005926(G6F53_005926);
						GO:0015291	MF	secondary active transmembrane transporter activity	5	2	7	83	0.251674	G6F53_000439(G6F53_000439);G6F53_003930(G6F53_003930);G6F53_004110(G6F53_004110);	G6F53_006648(G6F53_006648);G6F53_009649(G6F53_009649)
						GO:0001666	BP	response to hypoxia	12	6	18	238	0.253335	G6F53_002010(G6F53_002010);G6F53_003932(G6F53_003932);G6F53_004405(G6F53_004405);	G6F53_001663(G6F53_001663);G6F53_003592(G6F53_003592);G6F53_006888(G6F53_006888);
						GO:0030261	BP	chromosome condensation	6	1	7	81	0.254548	G6F53_000886(G6F53_000886);G6F53_001687(G6F53_001687);G6F53_003138(G6F53_003138);	G6F53_005505(G6F53_005505)
						GO:0031100	BP	animal organ regeneration	4	4	8	95	0.255666	G6F53_005631(G6F53_005631);G6F53_006775(G6F53_006775);G6F53_006934(G6F53_006934);	G6F53_003099(G6F53_003099);G6F53_003592(G6F53_003592);G6F53_003638(G6F53_003638);
						GO:0009064	BP	glutamine family amino acid metabolic process	3	2	5	54	0.257655	G6F53_000863(G6F53_000863);G6F53_002063(G6F53_002063);G6F53_005099(G6F53_005099)	G6F53_000344(G6F53_000344);G6F53_001938(G6F53_001938)
						GO:0032991	CC	protein-containing complex	60	153	213	3226	0.257854	G6F53_000413(G6F53_000413);G6F53_000572(G6F53_000572);G6F53_000719(G6F53_000719);	G6F53_000024(G6F53_000024);G6F53_000044(G6F53_000044);G6F53_000197(G6F53_000197);
						GO:0003924	MF	GTPase activity	4	9	13	171	0.257863	G6F53_005898(G6F53_005898);G6F53_009904(G6F53_009904);G6F53_010730(G6F53_010730);	G6F53_002045(G6F53_002045);G6F53_002875(G6F53_002875);G6F53_004831(G6F53_004831);
						GO:0022625	CC	cytosolic large ribosomal subunit	9	5	14	180	0.259562	G6F53_003448(G6F53_003448);G6F53_003692(G6F53_003692);G6F53_005275(G6F53_005275);	G6F53_002003(G6F53_002003);G6F53_002344(G6F53_002344);G6F53_002499(G6F53_002499);
						GO:0008519	MF	ammonium transmembrane transporter activity	0	2	2	16	0.259811	-	G6F53_006857(G6F53_006857);G6F53_009649(G6F53_009649)
						GO:0015298	MF	solute:cation antiporter activity	1	1	2	16	0.259811	G6F53_011272(G6F53_011272)	G6F53_009649(G6F53_009649)
						GO:0015491	MF	cation:cation antiporter activity	1	1	2	16	0.259811	G6F53_011272(G6F53_011272)	G6F53_009649(G6F53_009649)
						GO:0051402	BP	neuron apoptotic process	11	5	16	210	0.260012	G6F53_004289(G6F53_004289);G6F53_004709(G6F53_004709);G6F53_005001(G6F53_005001);	G6F53_003462(G6F53_003462);G6F53_006200(G6F53_006200);G6F53_006202(G6F53_006202);
						GO:0002220	BP	innate immune response activating cell surface receptor signaling pathway	1	2	3	28	0.261664	G6F53_003877(G6F53_003877)	G6F53_000024(G6F53_000024);G6F53_008117(G6F53_008117)
						GO:0002223	BP	stimulatory C-type lectin receptor signaling pathway	1	2	3	28	0.261664	G6F53_003877(G6F53_003877)	G6F53_000024(G6F53_000024);G6F53_008117(G6F53_008117)
						GO:0015812	BP	gamma-aminobutyric acid transport	2	1	3	28	0.261664	G6F53_005099(G6F53_005099);G6F53_005539(G6F53_005539)	G6F53_008117(G6F53_008117)
						GO:0016226	BP	iron-sulfur cluster assembly	2	1	3	28	0.261664	G6F53_001593(G6F53_001593);G6F53_009709(G6F53_009709)	G6F53_009829(G6F53_009829)
						GO:0031163	BP	metallo-sulfur cluster assembly	2	1	3	28	0.261664	G6F53_001593(G6F53_001593);G6F53_009709(G6F53_009709)	G6F53_009829(G6F53_009829)
						GO:0032205	BP	negative regulation of telomere maintenance	1	2	3	28	0.261664	G6F53_002574(G6F53_002574)	G6F53_005926(G6F53_005926);G6F53_006111(G6F53_006111)
						GO:0044036	BP	cell wall macromolecule metabolic process	2	1	3	28	0.261664	G6F53_007823(G6F53_007823);G6F53_010151(G6F53_010151)	G6F53_004627(G6F53_004627)
						GO:0045933	BP	positive regulation of muscle contraction	2	1	3	28	0.261664	G6F53_005099(G6F53_005099);G6F53_009904(G6F53_009904)	G6F53_001663(G6F53_001663)
						GO:0048134	BP	germ-line cyst formation	1	2	3	28	0.261664	G6F53_005024(G6F53_005024)	G6F53_002937(G6F53_002937);G6F53_005162(G6F53_005162)
						GO:0070584	BP	mitochondrion morphogenesis	2	1	3	28	0.261664	G6F53_006866(G6F53_006866);G6F53_009709(G6F53_009709)	G6F53_005031(G6F53_005031)
						GO:1903317	BP	regulation of protein maturation	0	3	3	28	0.261664	-	G6F53_000024(G6F53_000024);G6F53_004797(G6F53_004797);G6F53_005860(G6F53_005860)
						GO:1904799	BP	regulation of neuron remodeling	3	0	3	28	0.261664	G6F53_001757(G6F53_001757);G6F53_005024(G6F53_005024);G6F53_006482(G6F53_006482)	-
						GO:2000648	BP	positive regulation of stem cell proliferation	2	1	3	28	0.261664	G6F53_005001(G6F53_005001);G6F53_006350(G6F53_006350)	G6F53_001025(G6F53_001025)
						GO:0015695	BP	organic cation transport	2	2	4	41	0.261973	G6F53_004190(G6F53_004190);G6F53_009904(G6F53_009904)	G6F53_006857(G6F53_006857);G6F53_009649(G6F53_009649)
						GO:0045879	BP	negative regulation of smoothened signaling pathway	1	3	4	41	0.261973	G6F53_005024(G6F53_005024)	G6F53_000024(G6F53_000024);G6F53_000414(G6F53_000414);G6F53_004797(G6F53_004797)
						GO:0000166	MF	nucleotide binding	16	29	45	661	0.262114	G6F53_001846(G6F53_001846);G6F53_003415(G6F53_003415);G6F53_003877(G6F53_003877);	G6F53_000024(G6F53_000024);G6F53_001054(G6F53_001054);G6F53_001474(G6F53_001474);
						GO:0098754	BP	detoxification	3	3	6	68	0.262452	G6F53_001846(G6F53_001846);G6F53_004806(G6F53_004806);G6F53_012219(G6F53_012219)	G6F53_001663(G6F53_001663);G6F53_004083(G6F53_004083);G6F53_005870(G6F53_005870)
						GO:0036294	BP	cellular response to decreased oxygen levels	6	4	10	124	0.262681	G6F53_002010(G6F53_002010);G6F53_003932(G6F53_003932);G6F53_004405(G6F53_004405);	G6F53_001663(G6F53_001663);G6F53_006888(G6F53_006888);G6F53_010906(G6F53_010906);
						GO:0006352	BP	DNA-templated transcription, initiation	2	11	13	167	0.262964	G6F53_003932(G6F53_003932);G6F53_006879(G6F53_006879)	G6F53_001428(G6F53_001428);G6F53_001940(G6F53_001940);G6F53_001982(G6F53_001982);
						GO:0008023	CC	transcription elongation factor complex	0	3	3	28	0.264211	-	G6F53_000630(G6F53_000630);G6F53_001474(G6F53_001474);G6F53_008612(G6F53_008612)
						GO:0019319	BP	hexose biosynthetic process	7	0	7	82	0.264463	G6F53_002063(G6F53_002063);G6F53_002548(G6F53_002548);G6F53_004405(G6F53_004405);	-
						GO:0060968	BP	regulation of gene silencing	1	6	7	82	0.264463	G6F53_003138(G6F53_003138)	G6F53_004715(G6F53_004715);G6F53_005642(G6F53_005642);G6F53_005860(G6F53_005860);
						GO:0009617	BP	response to bacterium	12	10	22	299	0.265602	G6F53_003055(G6F53_003055);G6F53_003669(G6F53_003669);G6F53_003877(G6F53_003877);	G6F53_001160(G6F53_001160);G6F53_001663(G6F53_001663);G6F53_002753(G6F53_002753);
						GO:0043066	BP	negative regulation of apoptotic process	17	20	37	523	0.266474	G6F53_003669(G6F53_003669);G6F53_003877(G6F53_003877);G6F53_003932(G6F53_003932);	G6F53_000560(G6F53_000560);G6F53_001663(G6F53_001663);G6F53_003317(G6F53_003317);
						GO:1901265	MF	nucleoside phosphate binding	16	29	45	663	0.269154	G6F53_001846(G6F53_001846);G6F53_003415(G6F53_003415);G6F53_003877(G6F53_003877);	G6F53_000024(G6F53_000024);G6F53_001054(G6F53_001054);G6F53_001474(G6F53_001474);
						GO:0002097	BP	tRNA wobble base modification	0	2	2	16	0.270505	-	G6F53_001474(G6F53_001474);G6F53_005926(G6F53_005926)
						GO:0005991	BP	trehalose metabolic process	1	1	2	16	0.270505	G6F53_003256(G6F53_003256)	G6F53_005068(G6F53_005068)
						GO:0014031	BP	mesenchymal cell development	2	0	2	16	0.270505	G6F53_006350(G6F53_006350);G6F53_012004(G6F53_012004)	-
						GO:0015949	BP	nucleobase-containing small molecule interconversion	1	1	2	16	0.270505	G6F53_001846(G6F53_001846)	G6F53_008698(G6F53_008698)
						GO:0030279	BP	negative regulation of ossification	2	0	2	16	0.270505	G6F53_003932(G6F53_003932);G6F53_006350(G6F53_006350)	-
						GO:0030282	BP	bone mineralization	1	1	2	16	0.270505	G6F53_006350(G6F53_006350)	G6F53_001663(G6F53_001663)
						GO:0030514	BP	negative regulation of BMP signaling pathway	1	1	2	16	0.270505	G6F53_006620(G6F53_006620)	G6F53_007560(G6F53_007560)
						GO:0071604	BP	transforming growth factor beta production	1	1	2	16	0.270505	G6F53_006350(G6F53_006350)	G6F53_001663(G6F53_001663)
						GO:0071634	BP	regulation of transforming growth factor beta production	1	1	2	16	0.270505	G6F53_006350(G6F53_006350)	G6F53_001663(G6F53_001663)
						GO:0072488	BP	ammonium transmembrane transport	0	2	2	16	0.270505	-	G6F53_006857(G6F53_006857);G6F53_009649(G6F53_009649)
						GO:0098728	BP	germline stem cell asymmetric division	0	2	2	16	0.270505	-	G6F53_001570(G6F53_001570);G6F53_010906(G6F53_010906)
						GO:0031010	CC	ISWI-type complex	0	2	2	16	0.272519	-	G6F53_001982(G6F53_001982);G6F53_012726(G6F53_012726)
						GO:0004021	MF	L-alanine:2-oxoglutarate aminotransferase activity	1	0	1	5	0.273166	G6F53_007543(G6F53_007543)	-
						GO:0004470	MF	malic enzyme activity	1	0	1	5	0.273166	G6F53_008636(G6F53_008636)	-
						GO:0004473	MF	malate dehydrogenase (decarboxylating) (NADP+) activity	1	0	1	5	0.273166	G6F53_008636(G6F53_008636)	-
						GO:0005391	MF	sodium:potassium-exchanging ATPase activity	1	0	1	5	0.273166	G6F53_011638(G6F53_011638)	-
						GO:0005545	MF	1-phosphatidylinositol binding	1	0	1	5	0.273166	G6F53_002726(G6F53_002726)	-
						GO:0008169	MF	C-methyltransferase activity	1	0	1	5	0.273166	G6F53_007770(G6F53_007770)	-
						GO:0008192	MF	RNA guanylyltransferase activity	0	1	1	5	0.273166	-	G6F53_008239(G6F53_008239)
						GO:0008469	MF	histone-arginine N-methyltransferase activity	0	1	1	5	0.273166	-	G6F53_003099(G6F53_003099)
						GO:0008554	MF	sodium transmembrane transporter activity, phosphorylative mechanism	1	0	1	5	0.273166	G6F53_011638(G6F53_011638)	-
						GO:0008556	MF	potassium transmembrane transporter activity, phosphorylative mechanism	1	0	1	5	0.273166	G6F53_011638(G6F53_011638)	-
						GO:0016813	MF	hydrolase activity, acting on carbon-nitrogen (but not peptide) bonds, in linear amidines	1	0	1	5	0.273166	G6F53_012282(G6F53_012282)	-
						GO:0016899	MF	oxidoreductase activity, acting on the CH-OH group of donors, oxygen as acceptor	1	0	1	5	0.273166	G6F53_006528(G6F53_006528)	-
						GO:0035241	MF	protein-arginine omega-N monomethyltransferase activity	0	1	1	5	0.273166	-	G6F53_003099(G6F53_003099)
						GO:0042605	MF	peptide antigen binding	1	0	1	5	0.273166	G6F53_000439(G6F53_000439)	-
						GO:0043559	MF	insulin binding	0	1	1	5	0.273166	-	G6F53_005068(G6F53_005068)
						GO:0047635	MF	alanine-oxo-acid transaminase activity	1	0	1	5	0.273166	G6F53_007543(G6F53_007543)	-
						GO:0061665	MF	SUMO ligase activity	1	0	1	5	0.273166	G6F53_009000(G6F53_009000)	-
						GO:0070122	MF	isopeptidase activity	0	1	1	5	0.273166	-	G6F53_001938(G6F53_001938)
						GO:0070878	MF	primary miRNA binding	0	1	1	5	0.273166	-	G6F53_008147(G6F53_008147)
						GO:0099094	MF	ligand-gated cation channel activity	0	1	1	5	0.273166	-	G6F53_006841(G6F53_006841)
						GO:0051260	BP	protein homooligomerization	8	6	14	183	0.273327	G6F53_003066(G6F53_003066);G6F53_003669(G6F53_003669);G6F53_005631(G6F53_005631);	G6F53_000794(G6F53_000794);G6F53_002317(G6F53_002317);G6F53_003099(G6F53_003099);
						GO:0003014	BP	renal system process	4	2	6	69	0.273465	G6F53_004709(G6F53_004709);G6F53_005731(G6F53_005731);G6F53_008724(G6F53_008724);	G6F53_000024(G6F53_000024);G6F53_004083(G6F53_004083)
						GO:0045773	BP	positive regulation of axon extension	4	2	6	69	0.273465	G6F53_004289(G6F53_004289);G6F53_006620(G6F53_006620);G6F53_007559(G6F53_007559);	G6F53_006888(G6F53_006888);G6F53_008117(G6F53_008117)
						GO:0015179	MF	L-amino acid transmembrane transporter activity	2	2	4	43	0.273672	G6F53_000439(G6F53_000439);G6F53_004110(G6F53_004110)	G6F53_006648(G6F53_006648);G6F53_006857(G6F53_006857)
						GO:1903828	BP	negative regulation of cellular protein localization	2	5	7	83	0.274483	G6F53_002726(G6F53_002726);G6F53_005539(G6F53_005539)	G6F53_001428(G6F53_001428);G6F53_004342(G6F53_004342);G6F53_005860(G6F53_005860);
						GO:0008514	MF	organic anion transmembrane transporter activity	8	3	11	144	0.276176	G6F53_000439(G6F53_000439);G6F53_001462(G6F53_001462);G6F53_002548(G6F53_002548);	G6F53_004083(G6F53_004083);G6F53_006648(G6F53_006648);G6F53_006857(G6F53_006857)
						GO:0002831	BP	regulation of response to biotic stimulus	6	9	15	198	0.276195	G6F53_000572(G6F53_000572);G6F53_003877(G6F53_003877);G6F53_004190(G6F53_004190);	G6F53_000024(G6F53_000024);G6F53_000225(G6F53_000225);G6F53_000568(G6F53_000568);
						GO:0032481	BP	positive regulation of type I interferon production	1	2	3	29	0.279294	G6F53_000572(G6F53_000572)	G6F53_000568(G6F53_000568);G6F53_001260(G6F53_001260)
						GO:0042745	BP	circadian sleep/wake cycle	2	1	3	29	0.279294	G6F53_005099(G6F53_005099);G6F53_010473(G6F53_010473)	G6F53_000024(G6F53_000024)
						GO:0060581	BP	cell fate commitment involved in pattern specification	1	2	3	29	0.279294	G6F53_003932(G6F53_003932)	G6F53_006200(G6F53_006200);G6F53_006202(G6F53_006202)
						GO:0070227	BP	lymphocyte apoptotic process	1	2	3	29	0.279294	G6F53_006350(G6F53_006350)	G6F53_003317(G6F53_003317);G6F53_006581(G6F53_006581)
						GO:0043073	CC	germ cell nucleus	2	2	4	42	0.279496	G6F53_004181(G6F53_004181);G6F53_005731(G6F53_005731)	G6F53_000024(G6F53_000024);G6F53_001570(G6F53_001570)
						GO:0045178	CC	basal part of cell	2	2	4	42	0.279496	G6F53_004405(G6F53_004405);G6F53_005301(G6F53_005301)	G6F53_004661(G6F53_004661);G6F53_010630(G6F53_010630)
						GO:0001660	BP	fever generation	0	1	1	5	0.279943	-	G6F53_001663(G6F53_001663)
						GO:0001759	BP	organ induction	1	0	1	5	0.279943	G6F53_003932(G6F53_003932)	-
						GO:0001842	BP	neural fold formation	1	0	1	5	0.279943	G6F53_006350(G6F53_006350)	-
						GO:0002807	BP	positive regulation of antimicrobial peptide biosynthetic process	1	0	1	5	0.279943	G6F53_003877(G6F53_003877)	-
						GO:0003011	BP	involuntary skeletal muscle contraction	0	1	1	5	0.279943	-	G6F53_006222(G6F53_006222)
						GO:0003129	BP	heart induction	1	0	1	5	0.279943	G6F53_003932(G6F53_003932)	-
						GO:0003137	BP	Notch signaling pathway involved in heart induction	1	0	1	5	0.279943	G6F53_003932(G6F53_003932)	-
						GO:0003177	BP	pulmonary valve development	1	0	1	5	0.279943	G6F53_003932(G6F53_003932)	-
						GO:0003203	BP	endocardial cushion morphogenesis	1	0	1	5	0.279943	G6F53_003932(G6F53_003932)	-
						GO:0006106	BP	fumarate metabolic process	1	0	1	5	0.279943	G6F53_002063(G6F53_002063)	-
						GO:0008616	BP	queuosine biosynthetic process	0	1	1	5	0.279943	-	G6F53_001712(G6F53_001712)
						GO:0009047	BP	dosage compensation by hyperactivation of X chromosome	0	1	1	5	0.279943	-	G6F53_001474(G6F53_001474)
						GO:0009750	BP	response to fructose	0	1	1	5	0.279943	-	G6F53_001663(G6F53_001663)
						GO:0010248	BP	establishment or maintenance of transmembrane electrochemical gradient	1	0	1	5	0.279943	G6F53_011638(G6F53_011638)	-
						GO:0010835	BP	regulation of protein ADP-ribosylation	0	1	1	5	0.279943	-	G6F53_000155(G6F53_000155)
						GO:0010955	BP	negative regulation of protein processing	0	1	1	5	0.279943	-	G6F53_005860(G6F53_005860)
						GO:0014046	BP	dopamine secretion	1	0	1	5	0.279943	G6F53_005099(G6F53_005099)	-
						GO:0014059	BP	regulation of dopamine secretion	1	0	1	5	0.279943	G6F53_005099(G6F53_005099)	-
						GO:0015691	BP	cadmium ion transport	0	1	1	5	0.279943	-	G6F53_005870(G6F53_005870)
						GO:0015871	BP	choline transport	1	0	1	5	0.279943	G6F53_004190(G6F53_004190)	-
						GO:0016339	BP	calcium-dependent cell-cell adhesion via plasma membrane cell adhesion molecules	1	0	1	5	0.279943	G6F53_010646(G6F53_010646)	-
						GO:0019372	BP	lipoxygenase pathway	0	1	1	5	0.279943	-	G6F53_001663(G6F53_001663)
						GO:0019470	BP	4-hydroxyproline catabolic process	1	0	1	5	0.279943	G6F53_002063(G6F53_002063)	-
						GO:0030026	BP	cellular manganese ion homeostasis	1	0	1	5	0.279943	G6F53_010646(G6F53_010646)	-
						GO:0030502	BP	negative regulation of bone mineralization	1	0	1	5	0.279943	G6F53_006350(G6F53_006350)	-
						GO:0031076	BP	embryonic camera-type eye development	1	0	1	5	0.279943	G6F53_012004(G6F53_012004)	-
						GO:0031620	BP	regulation of fever generation	0	1	1	5	0.279943	-	G6F53_001663(G6F53_001663)
						GO:0032472	BP	Golgi calcium ion transport	1	0	1	5	0.279943	G6F53_010646(G6F53_010646)	-
						GO:0033129	BP	positive regulation of histone phosphorylation	0	1	1	5	0.279943	-	G6F53_007852(G6F53_007852)
						GO:0034969	BP	histone arginine methylation	0	1	1	5	0.279943	-	G6F53_003099(G6F53_003099)
						GO:0035002	BP	liquid clearance, open tracheal system	0	1	1	5	0.279943	-	G6F53_009649(G6F53_009649)
						GO:0035480	BP	regulation of Notch signaling pathway involved in heart induction	1	0	1	5	0.279943	G6F53_003932(G6F53_003932)	-
						GO:0035481	BP	positive regulation of Notch signaling pathway involved in heart induction	1	0	1	5	0.279943	G6F53_003932(G6F53_003932)	-
						GO:0042501	BP	serine phosphorylation of STAT protein	0	1	1	5	0.279943	-	G6F53_008267(G6F53_008267)
						GO:0044752	BP	response to human chorionic gonadotropin	1	0	1	5	0.279943	G6F53_002574(G6F53_002574)	-
						GO:0045016	BP	mitochondrial magnesium ion transmembrane transport	0	1	1	5	0.279943	-	G6F53_009649(G6F53_009649)
						GO:0045602	BP	negative regulation of endothelial cell differentiation	1	0	1	5	0.279943	G6F53_012004(G6F53_012004)	-
						GO:0046116	BP	queuosine metabolic process	0	1	1	5	0.279943	-	G6F53_001712(G6F53_001712)
						GO:0046501	BP	protoporphyrinogen IX metabolic process	1	0	1	5	0.279943	G6F53_011638(G6F53_011638)	-
						GO:0046984	BP	regulation of hemoglobin biosynthetic process	0	1	1	5	0.279943	-	G6F53_003099(G6F53_003099)
						GO:0048048	BP	embryonic eye morphogenesis	1	0	1	5	0.279943	G6F53_012004(G6F53_012004)	-
						GO:0048388	BP	endosomal lumen acidification	1	0	1	5	0.279943	G6F53_008724(G6F53_008724)	-
						GO:0048505	BP	regulation of timing of cell differentiation	1	0	1	5	0.279943	G6F53_003932(G6F53_003932)	-
						GO:0048596	BP	embryonic camera-type eye morphogenesis	1	0	1	5	0.279943	G6F53_012004(G6F53_012004)	-
						GO:0051683	BP	establishment of Golgi localization	0	1	1	5	0.279943	-	G6F53_005010(G6F53_005010)
						GO:0060317	BP	cardiac epithelial to mesenchymal transition	1	0	1	5	0.279943	G6F53_003932(G6F53_003932)	-
						GO:0060576	BP	intestinal epithelial cell development	1	0	1	5	0.279943	G6F53_006350(G6F53_006350)	-
						GO:0060749	BP	mammary gland alveolus development	1	0	1	5	0.279943	G6F53_006350(G6F53_006350)	-
						GO:0060923	BP	cardiac muscle cell fate commitment	1	0	1	5	0.279943	G6F53_003932(G6F53_003932)	-
						GO:0061311	BP	cell surface receptor signaling pathway involved in heart development	1	0	1	5	0.279943	G6F53_003932(G6F53_003932)	-
						GO:0061314	BP	Notch signaling involved in heart development	1	0	1	5	0.279943	G6F53_003932(G6F53_003932)	-
						GO:0061319	BP	nephrocyte differentiation	1	0	1	5	0.279943	G6F53_012004(G6F53_012004)	-
						GO:0061377	BP	mammary gland lobule development	1	0	1	5	0.279943	G6F53_006350(G6F53_006350)	-
						GO:0070098	BP	chemokine-mediated signaling pathway	1	0	1	5	0.279943	G6F53_006350(G6F53_006350)	-
						GO:0070168	BP	negative regulation of biomineral tissue development	1	0	1	5	0.279943	G6F53_006350(G6F53_006350)	-
						GO:0070423	BP	nucleotide-binding oligomerization domain containing signaling pathway	1	0	1	5	0.279943	G6F53_003877(G6F53_003877)	-
						GO:0070574	BP	cadmium ion transmembrane transport	0	1	1	5	0.279943	-	G6F53_005870(G6F53_005870)
						GO:0072338	BP	cellular lactam metabolic process	0	1	1	5	0.279943	-	G6F53_004083(G6F53_004083)
						GO:0090381	BP	regulation of heart induction	1	0	1	5	0.279943	G6F53_003932(G6F53_003932)	-
						GO:0090669	BP	telomerase RNA stabilization	0	1	1	5	0.279943	-	G6F53_002114(G6F53_002114)
						GO:0097411	BP	hypoxia-inducible factor-1alpha signaling pathway	1	0	1	5	0.279943	G6F53_006350(G6F53_006350)	-
						GO:0110150	BP	negative regulation of biomineralization	1	0	1	5	0.279943	G6F53_006350(G6F53_006350)	-
						GO:1900223	BP	positive regulation of amyloid-beta clearance	1	0	1	5	0.279943	G6F53_002726(G6F53_002726)	-
						GO:1901193	BP	regulation of formation of translation preinitiation complex	1	0	1	5	0.279943	G6F53_007667(G6F53_007667)	-
						GO:1901194	BP	negative regulation of formation of translation preinitiation complex	1	0	1	5	0.279943	G6F53_007667(G6F53_007667)	-
						GO:1901321	BP	positive regulation of heart induction	1	0	1	5	0.279943	G6F53_003932(G6F53_003932)	-
						GO:1901381	BP	positive regulation of potassium ion transmembrane transport	0	1	1	5	0.279943	-	G6F53_006841(G6F53_006841)
						GO:1902170	BP	cellular response to reactive nitrogen species	1	0	1	5	0.279943	G6F53_006350(G6F53_006350)	-
						GO:1902416	BP	positive regulation of mRNA binding	0	1	1	5	0.279943	-	G6F53_002819(G6F53_002819)
						GO:1903318	BP	negative regulation of protein maturation	0	1	1	5	0.279943	-	G6F53_005860(G6F53_005860)
						GO:1904145	BP	negative regulation of meiotic cell cycle process involved in oocyte maturation	0	1	1	5	0.279943	-	G6F53_000024(G6F53_000024)
						GO:1904290	BP	negative regulation of mitotic DNA damage checkpoint	1	0	1	5	0.279943	G6F53_009000(G6F53_009000)	-
						GO:1904689	BP	negative regulation of cytoplasmic translational initiation	1	0	1	5	0.279943	G6F53_007667(G6F53_007667)	-
						GO:1990845	BP	adaptive thermogenesis	1	0	1	5	0.279943	G6F53_007804(G6F53_007804)	-
						GO:2000766	BP	negative regulation of cytoplasmic translation	1	0	1	5	0.279943	G6F53_007667(G6F53_007667)	-
						GO:0000172	CC	ribonuclease MRP complex	0	1	1	5	0.281215	-	G6F53_001557(G6F53_001557)
						GO:0034448	CC	EGO complex	0	1	1	5	0.281215	-	G6F53_008348(G6F53_008348)
						GO:0043190	CC	ATP-binding cassette (ABC) transporter complex	0	1	1	5	0.281215	-	G6F53_005870(G6F53_005870)
						GO:0046536	CC	dosage compensation complex	0	1	1	5	0.281215	-	G6F53_005505(G6F53_005505)
						GO:0098888	CC	extrinsic component of presynaptic membrane	1	0	1	5	0.281215	G6F53_002726(G6F53_002726)	-
						GO:0099243	CC	extrinsic component of synaptic membrane	1	0	1	5	0.281215	G6F53_002726(G6F53_002726)	-
						GO:0005215	MF	transporter activity	19	20	39	573	0.281612	G6F53_000251(G6F53_000251);G6F53_000439(G6F53_000439);G6F53_001462(G6F53_001462);	G6F53_001755(G6F53_001755);G6F53_002034(G6F53_002034);G6F53_002214(G6F53_002214);
						GO:0042383	CC	sarcolemma	3	0	3	29	0.281955	G6F53_002063(G6F53_002063);G6F53_005731(G6F53_005731);G6F53_011773(G6F53_011773)	-
						GO:0007525	BP	somatic muscle development	3	2	5	56	0.282452	G6F53_003704(G6F53_003704);G6F53_005631(G6F53_005631);G6F53_006766(G6F53_006766)	G6F53_003592(G6F53_003592);G6F53_005912(G6F53_005912)
						GO:0005253	MF	anion channel activity	2	0	2	17	0.283311	G6F53_003930(G6F53_003930);G6F53_008724(G6F53_008724)	-
						GO:0008171	MF	O-methyltransferase activity	1	1	2	17	0.283311	G6F53_011616(G6F53_011616)	G6F53_000976(G6F53_000976)
						GO:0008320	MF	protein transmembrane transporter activity	0	2	2	17	0.283311	-	G6F53_002214(G6F53_002214);G6F53_011123(G6F53_011123)
						GO:0015020	MF	glucuronosyltransferase activity	1	1	2	17	0.283311	G6F53_002661(G6F53_002661)	G6F53_001986(G6F53_001986)
						GO:0022884	MF	macromolecule transmembrane transporter activity	0	2	2	17	0.283311	-	G6F53_002214(G6F53_002214);G6F53_011123(G6F53_011123)
						GO:0140318	MF	protein transporter activity	0	2	2	17	0.283311	-	G6F53_002214(G6F53_002214);G6F53_011123(G6F53_011123)
						GO:0032508	BP	DNA duplex unwinding	3	3	6	70	0.284588	G6F53_002574(G6F53_002574);G6F53_003138(G6F53_003138);G6F53_006866(G6F53_006866)	G6F53_001054(G6F53_001054);G6F53_001982(G6F53_001982);G6F53_005031(G6F53_005031)
						GO:0043069	BP	negative regulation of programmed cell death	17	20	37	528	0.286632	G6F53_003669(G6F53_003669);G6F53_003877(G6F53_003877);G6F53_003932(G6F53_003932);	G6F53_000560(G6F53_000560);G6F53_001663(G6F53_001663);G6F53_003317(G6F53_003317);
						GO:0003730	MF	mRNA 3'-UTR binding	1	4	5	58	0.287459	G6F53_001687(G6F53_001687)	G6F53_002003(G6F53_002003);G6F53_002843(G6F53_002843);G6F53_006853(G6F53_006853);
						GO:0004712	MF	protein serine/threonine/tyrosine kinase activity	3	2	5	58	0.287459	G6F53_003877(G6F53_003877);G6F53_004405(G6F53_004405);G6F53_005301(G6F53_005301)	G6F53_000024(G6F53_000024);G6F53_008117(G6F53_008117)
						GO:0005319	MF	lipid transporter activity	3	2	5	58	0.287459	G6F53_007124(G6F53_007124);G6F53_007454(G6F53_007454);G6F53_010473(G6F53_010473)	G6F53_004226(G6F53_004226);G6F53_006222(G6F53_006222)
						GO:0031123	BP	RNA 3'-end processing	2	10	12	156	0.287817	G6F53_003669(G6F53_003669);G6F53_006866(G6F53_006866)	G6F53_000347(G6F53_000347);G6F53_000414(G6F53_000414);G6F53_000907(G6F53_000907);
						GO:0008631	BP	intrinsic apoptotic signaling pathway in response to oxidative stress	1	3	4	43	0.290856	G6F53_006350(G6F53_006350)	G6F53_002499(G6F53_002499);G6F53_005010(G6F53_005010);G6F53_005893(G6F53_005893)
						GO:0048511	BP	rhythmic process	9	7	16	215	0.291237	G6F53_000886(G6F53_000886);G6F53_001838(G6F53_001838);G6F53_004405(G6F53_004405);	G6F53_000024(G6F53_000024);G6F53_001663(G6F53_001663);G6F53_001982(G6F53_001982);
						GO:0016772	MF	transferase activity, transferring phosphorus-containing groups	21	22	43	638	0.2917	G6F53_001040(G6F53_001040);G6F53_001275(G6F53_001275);G6F53_002001(G6F53_002001);	G6F53_000024(G6F53_000024);G6F53_001428(G6F53_001428);G6F53_001474(G6F53_001474);
						GO:0008652	BP	cellular amino acid biosynthetic process	6	2	8	99	0.292783	G6F53_000863(G6F53_000863);G6F53_001640(G6F53_001640);G6F53_002046(G6F53_002046);	G6F53_000344(G6F53_000344);G6F53_001938(G6F53_001938)
						GO:0030516	BP	regulation of axon extension	6	2	8	99	0.292783	G6F53_004289(G6F53_004289);G6F53_004599(G6F53_004599);G6F53_006164(G6F53_006164);	G6F53_006888(G6F53_006888);G6F53_008117(G6F53_008117)
						GO:0002225	BP	positive regulation of antimicrobial peptide production	2	0	2	17	0.29467	G6F53_003877(G6F53_003877);G6F53_010849(G6F53_010849)	-
						GO:0002760	BP	positive regulation of antimicrobial humoral response	2	0	2	17	0.29467	G6F53_003877(G6F53_003877);G6F53_010849(G6F53_010849)	-
						GO:0003159	BP	morphogenesis of an endothelium	2	0	2	17	0.29467	G6F53_003932(G6F53_003932);G6F53_009904(G6F53_009904)	-
						GO:0007549	BP	dosage compensation	0	2	2	17	0.29467	-	G6F53_001474(G6F53_001474);G6F53_005505(G6F53_005505)
						GO:0010560	BP	positive regulation of glycoprotein biosynthetic process	2	0	2	17	0.29467	G6F53_001757(G6F53_001757);G6F53_003704(G6F53_003704)	-
						GO:0034472	BP	snRNA 3'-end processing	0	2	2	17	0.29467	-	G6F53_000347(G6F53_000347);G6F53_003128(G6F53_003128)
						GO:0034508	BP	centromere complex assembly	0	2	2	17	0.29467	-	G6F53_001982(G6F53_001982);G6F53_012726(G6F53_012726)
						GO:0042766	BP	nucleosome mobilization	0	2	2	17	0.29467	-	G6F53_001982(G6F53_001982);G6F53_012726(G6F53_012726)
						GO:0043171	BP	peptide catabolic process	0	2	2	17	0.29467	-	G6F53_001938(G6F53_001938);G6F53_005068(G6F53_005068)
						GO:0046185	BP	aldehyde catabolic process	2	0	2	17	0.29467	G6F53_003325(G6F53_003325);G6F53_006527(G6F53_006527)	-
						GO:0051954	BP	positive regulation of amine transport	2	0	2	17	0.29467	G6F53_005099(G6F53_005099);G6F53_009904(G6F53_009904)	-
						GO:0060049	BP	regulation of protein glycosylation	2	0	2	17	0.29467	G6F53_001757(G6F53_001757);G6F53_003704(G6F53_003704)	-
						GO:0060050	BP	positive regulation of protein glycosylation	2	0	2	17	0.29467	G6F53_001757(G6F53_001757);G6F53_003704(G6F53_003704)	-
						GO:0061154	BP	endothelial tube morphogenesis	2	0	2	17	0.29467	G6F53_003932(G6F53_003932);G6F53_009904(G6F53_009904)	-
						GO:0090042	BP	tubulin deacetylation	2	0	2	17	0.29467	G6F53_004405(G6F53_004405);G6F53_005301(G6F53_005301)	-
						GO:0090153	BP	regulation of sphingolipid biosynthetic process	2	0	2	17	0.29467	G6F53_004405(G6F53_004405);G6F53_005301(G6F53_005301)	-
						GO:1903020	BP	positive regulation of glycoprotein metabolic process	2	0	2	17	0.29467	G6F53_001757(G6F53_001757);G6F53_003704(G6F53_003704)	-
						GO:1905038	BP	regulation of membrane lipid metabolic process	2	0	2	17	0.29467	G6F53_004405(G6F53_004405);G6F53_005301(G6F53_005301)	-
						GO:0031306	CC	intrinsic component of mitochondrial outer membrane	0	2	2	17	0.296808	-	G6F53_002214(G6F53_002214);G6F53_005870(G6F53_005870)
						GO:0031307	CC	integral component of mitochondrial outer membrane	0	2	2	17	0.296808	-	G6F53_002214(G6F53_002214);G6F53_005870(G6F53_005870)
						GO:0006103	BP	2-oxoglutarate metabolic process	2	1	3	30	0.29703	G6F53_002063(G6F53_002063);G6F53_007543(G6F53_007543)	G6F53_001108(G6F53_001108)
						GO:0006493	BP	protein O-linked glycosylation	3	0	3	30	0.29703	G6F53_002661(G6F53_002661);G6F53_003704(G6F53_003704);G6F53_007355(G6F53_007355)	-
						GO:0010288	BP	response to lead ion	2	1	3	30	0.29703	G6F53_010473(G6F53_010473);G6F53_011638(G6F53_011638)	G6F53_001663(G6F53_001663)
						GO:0010893	BP	positive regulation of steroid biosynthetic process	3	0	3	30	0.29703	G6F53_004405(G6F53_004405);G6F53_005301(G6F53_005301);G6F53_010473(G6F53_010473)	-
						GO:0015696	BP	ammonium transport	1	2	3	30	0.29703	G6F53_004190(G6F53_004190)	G6F53_006857(G6F53_006857);G6F53_009649(G6F53_009649)
						GO:0016203	BP	muscle attachment	1	2	3	30	0.29703	G6F53_003704(G6F53_003704)	G6F53_006200(G6F53_006200);G6F53_006202(G6F53_006202)
						GO:0032365	BP	intracellular lipid transport	1	2	3	30	0.29703	G6F53_010473(G6F53_010473)	G6F53_004226(G6F53_004226);G6F53_009649(G6F53_009649)
						GO:0061178	BP	regulation of insulin secretion involved in cellular response to glucose stimulus	3	0	3	30	0.29703	G6F53_004599(G6F53_004599);G6F53_006164(G6F53_006164);G6F53_006350(G6F53_006350)	-
						GO:1900193	BP	regulation of oocyte maturation	1	2	3	30	0.29703	G6F53_005731(G6F53_005731)	G6F53_000024(G6F53_000024);G6F53_001663(G6F53_001663)
						GO:1900363	BP	regulation of mRNA polyadenylation	1	2	3	30	0.29703	G6F53_003669(G6F53_003669)	G6F53_000414(G6F53_000414);G6F53_006157(G6F53_006157)
						GO:0001816	BP	cytokine production	11	6	17	231	0.29906	G6F53_000244(G6F53_000244);G6F53_000572(G6F53_000572);G6F53_000622(G6F53_000622);	G6F53_000568(G6F53_000568);G6F53_001260(G6F53_001260);G6F53_001663(G6F53_001663);
						GO:0016620	MF	oxidoreductase activity, acting on the aldehyde or oxo group of donors, NAD or NADP as acceptor	2	1	3	31	0.299589	G6F53_006527(G6F53_006527);G6F53_006528(G6F53_006528)	G6F53_008678(G6F53_008678)
						GO:0036293	BP	response to decreased oxygen levels	12	6	18	246	0.300219	G6F53_002010(G6F53_002010);G6F53_003932(G6F53_003932);G6F53_004405(G6F53_004405);	G6F53_001663(G6F53_001663);G6F53_003592(G6F53_003592);G6F53_006888(G6F53_006888);
						GO:0010608	BP	posttranscriptional regulation of gene expression	11	21	32	456	0.301613	G6F53_000886(G6F53_000886);G6F53_001687(G6F53_001687);G6F53_004289(G6F53_004289);	G6F53_000155(G6F53_000155);G6F53_000347(G6F53_000347);G6F53_001025(G6F53_001025);
						GO:1901136	BP	carbohydrate derivative catabolic process	7	0	7	86	0.305094	G6F53_004952(G6F53_004952);G6F53_005257(G6F53_005257);G6F53_007010(G6F53_007010);	-
						GO:0031098	BP	stress-activated protein kinase signaling cascade	8	5	13	173	0.30543	G6F53_001838(G6F53_001838);G6F53_003097(G6F53_003097);G6F53_003877(G6F53_003877);	G6F53_002499(G6F53_002499);G6F53_003099(G6F53_003099);G6F53_005010(G6F53_005010);
						GO:0060438	BP	trachea development	2	2	4	44	0.30546	G6F53_002010(G6F53_002010);G6F53_006350(G6F53_006350)	G6F53_004627(G6F53_004627);G6F53_005010(G6F53_005010)
						GO:0000340	MF	RNA 7-methylguanosine cap binding	0	2	2	18	0.306742	-	G6F53_002937(G6F53_002937);G6F53_005162(G6F53_005162)
						GO:0005518	MF	collagen binding	1	1	2	18	0.306742	G6F53_000622(G6F53_000622)	G6F53_008117(G6F53_008117)
						GO:0006446	BP	regulation of translational initiation	2	4	6	72	0.307113	G6F53_000886(G6F53_000886);G6F53_007667(G6F53_007667)	G6F53_002819(G6F53_002819);G6F53_002937(G6F53_002937);G6F53_005162(G6F53_005162);
						GO:0014013	BP	regulation of gliogenesis	4	2	6	72	0.307113	G6F53_000886(G6F53_000886);G6F53_002010(G6F53_002010);G6F53_005024(G6F53_005024);	G6F53_003146(G6F53_003146);G6F53_010669(G6F53_010669)
						GO:0032392	BP	DNA geometric change	3	3	6	72	0.307113	G6F53_002574(G6F53_002574);G6F53_003138(G6F53_003138);G6F53_006866(G6F53_006866)	G6F53_001054(G6F53_001054);G6F53_001982(G6F53_001982);G6F53_005031(G6F53_005031)
						GO:0018107	BP	peptidyl-threonine phosphorylation	8	1	9	115	0.307862	G6F53_001275(G6F53_001275);G6F53_003121(G6F53_003121);G6F53_003877(G6F53_003877);	G6F53_000024(G6F53_000024)
						GO:0018210	BP	peptidyl-threonine modification	8	1	9	115	0.307862	G6F53_001275(G6F53_001275);G6F53_003121(G6F53_003121);G6F53_003877(G6F53_003877);	G6F53_000024(G6F53_000024)
						GO:1900180	BP	regulation of protein localization to nucleus	1	7	8	101	0.311819	G6F53_005539(G6F53_005539)	G6F53_001428(G6F53_001428);G6F53_001663(G6F53_001663);G6F53_004342(G6F53_004342);
						GO:0060282	BP	positive regulation of oocyte development	1	2	3	31	0.314828	G6F53_005731(G6F53_005731)	G6F53_000024(G6F53_000024);G6F53_001663(G6F53_001663)
						GO:0071554	BP	cell wall organization or biogenesis	2	1	3	31	0.314828	G6F53_007823(G6F53_007823);G6F53_010151(G6F53_010151)	G6F53_004627(G6F53_004627)
						GO:0051403	BP	stress-activated MAPK cascade	6	5	11	145	0.315439	G6F53_001838(G6F53_001838);G6F53_003877(G6F53_003877);G6F53_004289(G6F53_004289);	G6F53_002499(G6F53_002499);G6F53_003099(G6F53_003099);G6F53_005010(G6F53_005010);
						GO:2001234	BP	negative regulation of apoptotic signaling pathway	2	7	9	116	0.316817	G6F53_003877(G6F53_003877);G6F53_006350(G6F53_006350)	G6F53_000560(G6F53_000560);G6F53_001663(G6F53_001663);G6F53_003317(G6F53_003317);
						GO:0030331	MF	estrogen receptor binding	0	3	3	32	0.316888	-	G6F53_001037(G6F53_001037);G6F53_002588(G6F53_002588);G6F53_007004(G6F53_007004)
						GO:0003986	MF	acetyl-CoA hydrolase activity	0	1	1	6	0.31812	-	G6F53_004649(G6F53_004649)
						GO:0004032	MF	alditol:NADP+ 1-oxidoreductase activity	1	0	1	6	0.31812	G6F53_003325(G6F53_003325)	-
						GO:0004370	MF	glycerol kinase activity	1	0	1	6	0.31812	G6F53_002001(G6F53_002001)	-
						GO:0004784	MF	superoxide dismutase activity	1	0	1	6	0.31812	G6F53_004806(G6F53_004806)	-
						GO:0004793	MF	threonine aldolase activity	1	0	1	6	0.31812	G6F53_001640(G6F53_001640)	-
						GO:0005324	MF	long-chain fatty acid transporter activity	0	1	1	6	0.31812	-	G6F53_004226(G6F53_004226)
						GO:0008308	MF	voltage-gated anion channel activity	1	0	1	6	0.31812	G6F53_008724(G6F53_008724)	-
						GO:0008732	MF	L-allo-threonine aldolase activity	1	0	1	6	0.31812	G6F53_001640(G6F53_001640)	-
						GO:0015410	MF	manganese transmembrane transporter activity, phosphorylative mechanism	1	0	1	6	0.31812	G6F53_010646(G6F53_010646)	-
						GO:0016721	MF	oxidoreductase activity, acting on superoxide radicals as acceptor	1	0	1	6	0.31812	G6F53_004806(G6F53_004806)	-
						GO:0016880	MF	acid-ammonia (or amide) ligase activity	0	1	1	6	0.31812	-	G6F53_000344(G6F53_000344)
						GO:0032050	MF	clathrin heavy chain binding	1	0	1	6	0.31812	G6F53_002726(G6F53_002726)	-
						GO:0042169	MF	SH2 domain binding	1	0	1	6	0.31812	G6F53_002726(G6F53_002726)	-
						GO:0044547	MF	DNA topoisomerase binding	0	1	1	6	0.31812	-	G6F53_011967(G6F53_011967)
						GO:0047939	MF	L-glucuronate reductase activity	1	0	1	6	0.31812	G6F53_003325(G6F53_003325)	-
						GO:0052841	MF	inositol bisdiphosphate tetrakisphosphate diphosphatase activity	1	0	1	6	0.31812	G6F53_005257(G6F53_005257)	-
						GO:0052842	MF	inositol diphosphate pentakisphosphate diphosphatase activity	1	0	1	6	0.31812	G6F53_005257(G6F53_005257)	-
						GO:0070530	MF	K63-linked polyubiquitin modification-dependent protein binding	1	0	1	6	0.31812	G6F53_004181(G6F53_004181)	-
						GO:0070615	MF	nucleosome-dependent ATPase activity	0	1	1	6	0.31812	-	G6F53_001982(G6F53_001982)
						GO:0048660	BP	regulation of smooth muscle cell proliferation	2	4	6	73	0.318492	G6F53_003932(G6F53_003932);G6F53_006350(G6F53_006350)	G6F53_001663(G6F53_001663);G6F53_003760(G6F53_003760);G6F53_007560(G6F53_007560);
						GO:0001990	BP	regulation of systemic arterial blood pressure by hormone	2	0	2	18	0.318718	G6F53_004709(G6F53_004709);G6F53_009904(G6F53_009904)	-
						GO:0005984	BP	disaccharide metabolic process	1	1	2	18	0.318718	G6F53_003256(G6F53_003256)	G6F53_005068(G6F53_005068)
						GO:0006337	BP	nucleosome disassembly	0	2	2	18	0.318718	-	G6F53_005642(G6F53_005642);G6F53_010360(G6F53_010360)
						GO:0006390	BP	mitochondrial transcription	2	0	2	18	0.318718	G6F53_004405(G6F53_004405);G6F53_005301(G6F53_005301)	-
						GO:0006821	BP	chloride transport	2	0	2	18	0.318718	G6F53_003930(G6F53_003930);G6F53_008724(G6F53_008724)	-
						GO:0010573	BP	vascular endothelial growth factor production	1	1	2	18	0.318718	G6F53_006350(G6F53_006350)	G6F53_001663(G6F53_001663)
						GO:0010574	BP	regulation of vascular endothelial growth factor production	1	1	2	18	0.318718	G6F53_006350(G6F53_006350)	G6F53_001663(G6F53_001663)
						GO:0014033	BP	neural crest cell differentiation	2	0	2	18	0.318718	G6F53_006350(G6F53_006350);G6F53_012004(G6F53_012004)	-
						GO:0016180	BP	snRNA processing	0	2	2	18	0.318718	-	G6F53_000347(G6F53_000347);G6F53_003128(G6F53_003128)
						GO:0030183	BP	B cell differentiation	2	0	2	18	0.318718	G6F53_003932(G6F53_003932);G6F53_007028(G6F53_007028)	-
						GO:0031498	BP	chromatin disassembly	0	2	2	18	0.318718	-	G6F53_005642(G6F53_005642);G6F53_010360(G6F53_010360)
						GO:0042595	BP	behavioral response to starvation	2	0	2	18	0.318718	G6F53_004405(G6F53_004405);G6F53_005301(G6F53_005301)	-
						GO:0046456	BP	icosanoid biosynthetic process	0	2	2	18	0.318718	-	G6F53_001663(G6F53_001663);G6F53_001938(G6F53_001938)
						GO:0051589	BP	negative regulation of neurotransmitter transport	2	0	2	18	0.318718	G6F53_005099(G6F53_005099);G6F53_005539(G6F53_005539)	-
						GO:0071028	BP	nuclear mRNA surveillance	0	2	2	18	0.318718	-	G6F53_000347(G6F53_000347);G6F53_003128(G6F53_003128)
						GO:0071108	BP	protein K48-linked deubiquitination	1	1	2	18	0.318718	G6F53_002610(G6F53_002610)	G6F53_005860(G6F53_005860)
						GO:0071295	BP	cellular response to vitamin	2	0	2	18	0.318718	G6F53_000244(G6F53_000244);G6F53_000622(G6F53_000622)	-
						GO:0090176	BP	microtubule cytoskeleton organization involved in establishment of planar polarity	2	0	2	18	0.318718	G6F53_004599(G6F53_004599);G6F53_006164(G6F53_006164)	-
						GO:1900744	BP	regulation of p38MAPK cascade	1	1	2	18	0.318718	G6F53_001838(G6F53_001838)	G6F53_003099(G6F53_003099)
						GO:0010769	BP	regulation of cell morphogenesis involved in differentiation	15	4	19	264	0.318894	G6F53_000244(G6F53_000244);G6F53_000622(G6F53_000622);G6F53_002726(G6F53_002726);	G6F53_004661(G6F53_004661);G6F53_005010(G6F53_005010);G6F53_006888(G6F53_006888);
						GO:0008152	BP	metabolic process	137	215	352	5475	0.319712	G6F53_000105(G6F53_000105);G6F53_000139(G6F53_000139);G6F53_000244(G6F53_000244);	G6F53_000024(G6F53_000024);G6F53_000044(G6F53_000044);G6F53_000155(G6F53_000155);
						GO:0031503	BP	protein-containing complex localization	2	11	13	175	0.319996	G6F53_002726(G6F53_002726);G6F53_006934(G6F53_006934)	G6F53_000225(G6F53_000225);G6F53_000325(G6F53_000325);G6F53_000907(G6F53_000907);
						GO:0002832	BP	negative regulation of response to biotic stimulus	1	3	4	45	0.32014	G6F53_004190(G6F53_004190)	G6F53_000225(G6F53_000225);G6F53_004715(G6F53_004715);G6F53_005860(G6F53_005860)
						GO:0031507	BP	heterochromatin assembly	1	3	4	45	0.32014	G6F53_001687(G6F53_001687)	G6F53_001982(G6F53_001982);G6F53_003323(G6F53_003323);G6F53_010906(G6F53_010906)
						GO:0043627	BP	response to estrogen	2	2	4	45	0.32014	G6F53_006350(G6F53_006350);G6F53_010473(G6F53_010473)	G6F53_002570(G6F53_002570);G6F53_004083(G6F53_004083)
						GO:0071480	BP	cellular response to gamma radiation	2	2	4	45	0.32014	G6F53_003669(G6F53_003669);G6F53_007667(G6F53_007667)	G6F53_007852(G6F53_007852);G6F53_012726(G6F53_012726)
						GO:1902475	BP	L-alpha-amino acid transmembrane transport	2	2	4	45	0.32014	G6F53_000439(G6F53_000439);G6F53_004110(G6F53_004110)	G6F53_006648(G6F53_006648);G6F53_006857(G6F53_006857)
						GO:0006937	BP	regulation of muscle contraction	2	3	5	59	0.320423	G6F53_005099(G6F53_005099);G6F53_009904(G6F53_009904)	G6F53_000024(G6F53_000024);G6F53_001663(G6F53_001663);G6F53_006841(G6F53_006841)
						GO:0010972	BP	negative regulation of G2/M transition of mitotic cell cycle	3	2	5	59	0.320423	G6F53_004599(G6F53_004599);G6F53_006164(G6F53_006164);G6F53_011478(G6F53_011478)	G6F53_007852(G6F53_007852);G6F53_012603(G6F53_012603)
						GO:0005701	CC	polytene chromosome chromocenter	1	1	2	18	0.320969	G6F53_001687(G6F53_001687)	G6F53_010906(G6F53_010906)
						GO:0032868	BP	response to insulin	9	10	19	265	0.324876	G6F53_002063(G6F53_002063);G6F53_004182(G6F53_004182);G6F53_004405(G6F53_004405);	G6F53_002753(G6F53_002753);G6F53_002875(G6F53_002875);G6F53_003592(G6F53_003592);
						GO:0000001	BP	mitochondrion inheritance	0	1	1	6	0.325741	-	G6F53_002672(G6F53_002672)
						GO:0000727	BP	double-strand break repair via break-induced replication	1	0	1	6	0.325741	G6F53_003138(G6F53_003138)	-
						GO:0001714	BP	endodermal cell fate specification	1	0	1	6	0.325741	G6F53_003877(G6F53_003877)	-
						GO:0002675	BP	positive regulation of acute inflammatory response	0	1	1	6	0.325741	-	G6F53_001663(G6F53_001663)
						GO:0002946	BP	tRNA C5-cytosine methylation	0	1	1	6	0.325741	-	G6F53_004767(G6F53_004767)
						GO:0006013	BP	mannose metabolic process	1	0	1	6	0.325741	G6F53_003761(G6F53_003761)	-
						GO:0006064	BP	glucuronate catabolic process	1	0	1	6	0.325741	G6F53_003325(G6F53_003325)	-
						GO:0006522	BP	alanine metabolic process	1	0	1	6	0.325741	G6F53_007543(G6F53_007543)	-
						GO:0006546	BP	glycine catabolic process	1	0	1	6	0.325741	G6F53_009227(G6F53_009227)	-
						GO:0006843	BP	mitochondrial citrate transmembrane transport	1	0	1	6	0.325741	G6F53_002548(G6F53_002548)	-
						GO:0007175	BP	negative regulation of epidermal growth factor-activated receptor activity	1	0	1	6	0.325741	G6F53_007712(G6F53_007712)	-
						GO:0007475	BP	apposition of dorsal and ventral imaginal disc-derived wing surfaces	0	1	1	6	0.325741	-	G6F53_000155(G6F53_000155)
						GO:0007621	BP	negative regulation of female receptivity	1	0	1	6	0.325741	G6F53_003930(G6F53_003930)	-
						GO:0008211	BP	glucocorticoid metabolic process	1	0	1	6	0.325741	G6F53_010473(G6F53_010473)	-
						GO:0009078	BP	pyruvate family amino acid metabolic process	1	0	1	6	0.325741	G6F53_007543(G6F53_007543)	-
						GO:0009188	BP	ribonucleoside diphosphate biosynthetic process	0	1	1	6	0.325741	-	G6F53_002317(G6F53_002317)
						GO:0010286	BP	heat acclimation	1	0	1	6	0.325741	G6F53_006350(G6F53_006350)	-
						GO:0010793	BP	regulation of mRNA export from nucleus	0	1	1	6	0.325741	-	G6F53_000907(G6F53_000907)
						GO:0010870	BP	positive regulation of receptor biosynthetic process	1	0	1	6	0.325741	G6F53_006350(G6F53_006350)	-
						GO:0010881	BP	regulation of cardiac muscle contraction by regulation of the release of sequestered calcium ion	0	1	1	6	0.325741	-	G6F53_000024(G6F53_000024)
						GO:0010898	BP	positive regulation of triglyceride catabolic process	0	1	1	6	0.325741	-	G6F53_001617(G6F53_001617)
						GO:0010992	BP	ubiquitin recycling	0	1	1	6	0.325741	-	G6F53_005068(G6F53_005068)
						GO:0014056	BP	regulation of acetylcholine secretion, neurotransmission	1	0	1	6	0.325741	G6F53_009904(G6F53_009904)	-
						GO:0015722	BP	canalicular bile acid transport	0	1	1	6	0.325741	-	G6F53_004083(G6F53_004083)
						GO:0018126	BP	protein hydroxylation	1	0	1	6	0.325741	G6F53_002046(G6F53_002046)	-
						GO:0019370	BP	leukotriene biosynthetic process	0	1	1	6	0.325741	-	G6F53_001938(G6F53_001938)
						GO:0019640	BP	glucuronate catabolic process to xylulose 5-phosphate	1	0	1	6	0.325741	G6F53_003325(G6F53_003325)	-
						GO:0021903	BP	rostrocaudal neural tube patterning	0	1	1	6	0.325741	-	G6F53_003099(G6F53_003099)
						GO:0030241	BP	skeletal muscle myosin thick filament assembly	1	0	1	6	0.325741	G6F53_009904(G6F53_009904)	-
						GO:0030644	BP	cellular chloride ion homeostasis	0	1	1	6	0.325741	-	G6F53_004083(G6F53_004083)
						GO:0030917	BP	midbrain-hindbrain boundary development	0	1	1	6	0.325741	-	G6F53_003099(G6F53_003099)
						GO:0031270	BP	pseudopodium retraction	1	0	1	6	0.325741	G6F53_005898(G6F53_005898)	-
						GO:0031340	BP	positive regulation of vesicle fusion	1	0	1	6	0.325741	G6F53_010125(G6F53_010125)	-
						GO:0031392	BP	regulation of prostaglandin biosynthetic process	0	1	1	6	0.325741	-	G6F53_001663(G6F53_001663)
						GO:0031938	BP	regulation of chromatin silencing at telomere	1	0	1	6	0.325741	G6F53_003138(G6F53_003138)	-
						GO:0031954	BP	positive regulation of protein autophosphorylation	1	0	1	6	0.325741	G6F53_002574(G6F53_002574)	-
						GO:0031990	BP	mRNA export from nucleus in response to heat stress	0	1	1	6	0.325741	-	G6F53_000907(G6F53_000907)
						GO:0032364	BP	oxygen homeostasis	1	0	1	6	0.325741	G6F53_006350(G6F53_006350)	-
						GO:0032485	BP	regulation of Ral protein signal transduction	1	0	1	6	0.325741	G6F53_001798(G6F53_001798)	-
						GO:0032785	BP	negative regulation of DNA-templated transcription, elongation	0	1	1	6	0.325741	-	G6F53_000630(G6F53_000630)
						GO:0033483	BP	gas homeostasis	1	0	1	6	0.325741	G6F53_006350(G6F53_006350)	-
						GO:0033578	BP	protein glycosylation in Golgi	1	0	1	6	0.325741	G6F53_001757(G6F53_001757)	-
						GO:0034244	BP	negative regulation of transcription elongation from RNA polymerase II promoter	0	1	1	6	0.325741	-	G6F53_000630(G6F53_000630)
						GO:0034384	BP	high-density lipoprotein particle clearance	1	0	1	6	0.325741	G6F53_001687(G6F53_001687)	-
						GO:0035188	BP	hatching	1	0	1	6	0.325741	G6F53_010295(G6F53_010295)	-
						GO:0035247	BP	peptidyl-arginine omega-N-methylation	0	1	1	6	0.325741	-	G6F53_003099(G6F53_003099)
						GO:0035633	BP	maintenance of blood-brain barrier	0	1	1	6	0.325741	-	G6F53_001663(G6F53_001663)
						GO:0035872	BP	nucleotide-binding domain, leucine rich repeat containing receptor signaling pathway	1	0	1	6	0.325741	G6F53_003877(G6F53_003877)	-
						GO:0036481	BP	intrinsic apoptotic signaling pathway in response to hydrogen peroxide	0	1	1	6	0.325741	-	G6F53_005010(G6F53_005010)
						GO:0040031	BP	snRNA modification	0	1	1	6	0.325741	-	G6F53_001869(G6F53_001869)
						GO:0042045	BP	epithelial fluid transport	0	1	1	6	0.325741	-	G6F53_009649(G6F53_009649)
						GO:0042679	BP	compound eye cone cell fate specification	1	0	1	6	0.325741	G6F53_003932(G6F53_003932)	-
						GO:0042682	BP	regulation of compound eye cone cell fate specification	1	0	1	6	0.325741	G6F53_003932(G6F53_003932)	-
						GO:0042683	BP	negative regulation of compound eye cone cell fate specification	1	0	1	6	0.325741	G6F53_003932(G6F53_003932)	-
						GO:0042761	BP	very long-chain fatty acid biosynthetic process	0	1	1	6	0.325741	-	G6F53_003662(G6F53_003662)
						GO:0042839	BP	D-glucuronate metabolic process	1	0	1	6	0.325741	G6F53_003325(G6F53_003325)	-
						GO:0042840	BP	D-glucuronate catabolic process	1	0	1	6	0.325741	G6F53_003325(G6F53_003325)	-
						GO:0042851	BP	L-alanine metabolic process	1	0	1	6	0.325741	G6F53_007543(G6F53_007543)	-
						GO:0044417	BP	translocation of molecules into host	0	1	1	6	0.325741	-	G6F53_000907(G6F53_000907)
						GO:0045039	BP	protein insertion into mitochondrial inner membrane	0	1	1	6	0.325741	-	G6F53_011123(G6F53_011123)
						GO:0045434	BP	negative regulation of female receptivity, post-mating	1	0	1	6	0.325741	G6F53_003930(G6F53_003930)	-
						GO:0045601	BP	regulation of endothelial cell differentiation	1	0	1	6	0.325741	G6F53_012004(G6F53_012004)	-
						GO:0045915	BP	positive regulation of catecholamine metabolic process	1	0	1	6	0.325741	G6F53_005099(G6F53_005099)	-
						GO:0045924	BP	regulation of female receptivity	1	0	1	6	0.325741	G6F53_003930(G6F53_003930)	-
						GO:0045964	BP	positive regulation of dopamine metabolic process	1	0	1	6	0.325741	G6F53_005099(G6F53_005099)	-
						GO:0046008	BP	regulation of female receptivity, post-mating	1	0	1	6	0.325741	G6F53_003930(G6F53_003930)	-
						GO:0046051	BP	UTP metabolic process	0	1	1	6	0.325741	-	G6F53_002317(G6F53_002317)
						GO:0046146	BP	tetrahydrobiopterin metabolic process	1	0	1	6	0.325741	G6F53_002046(G6F53_002046)	-
						GO:0046167	BP	glycerol-3-phosphate biosynthetic process	1	0	1	6	0.325741	G6F53_002001(G6F53_002001)	-
						GO:0046784	BP	viral mRNA export from host cell nucleus	0	1	1	6	0.325741	-	G6F53_000907(G6F53_000907)
						GO:0051000	BP	positive regulation of nitric-oxide synthase activity	1	0	1	6	0.325741	G6F53_006350(G6F53_006350)	-
						GO:0051167	BP	xylulose 5-phosphate metabolic process	1	0	1	6	0.325741	G6F53_003325(G6F53_003325)	-
						GO:0055064	BP	chloride ion homeostasis	0	1	1	6	0.325741	-	G6F53_004083(G6F53_004083)
						GO:0055071	BP	manganese ion homeostasis	1	0	1	6	0.325741	G6F53_010646(G6F53_010646)	-
						GO:0060192	BP	negative regulation of lipase activity	1	0	1	6	0.325741	G6F53_002726(G6F53_002726)	-
						GO:0060283	BP	negative regulation of oocyte development	0	1	1	6	0.325741	-	G6F53_000024(G6F53_000024)
						GO:0060839	BP	endothelial cell fate commitment	1	0	1	6	0.325741	G6F53_003932(G6F53_003932)	-
						GO:0060842	BP	arterial endothelial cell differentiation	1	0	1	6	0.325741	G6F53_003932(G6F53_003932)	-
						GO:0060844	BP	arterial endothelial cell fate commitment	1	0	1	6	0.325741	G6F53_003932(G6F53_003932)	-
						GO:0060846	BP	blood vessel endothelial cell fate commitment	1	0	1	6	0.325741	G6F53_003932(G6F53_003932)	-
						GO:0060853	BP	Notch signaling pathway involved in arterial endothelial cell fate commitment	1	0	1	6	0.325741	G6F53_003932(G6F53_003932)	-
						GO:0061298	BP	retina vasculature development in camera-type eye	1	0	1	6	0.325741	G6F53_006350(G6F53_006350)	-
						GO:0070857	BP	regulation of bile acid biosynthetic process	1	0	1	6	0.325741	G6F53_010473(G6F53_010473)	-
						GO:0070901	BP	mitochondrial tRNA methylation	1	0	1	6	0.325741	G6F53_009460(G6F53_009460)	-
						GO:0070933	BP	histone H4 deacetylation	0	1	1	6	0.325741	-	G6F53_000794(G6F53_000794)
						GO:0071033	BP	nuclear retention of pre-mRNA at the site of transcription	0	1	1	6	0.325741	-	G6F53_003128(G6F53_003128)
						GO:0071257	BP	cellular response to electrical stimulus	1	0	1	6	0.325741	G6F53_006350(G6F53_006350)	-
						GO:0071284	BP	cellular response to lead ion	0	1	1	6	0.325741	-	G6F53_001663(G6F53_001663)
						GO:0071493	BP	cellular response to UV-B	1	0	1	6	0.325741	G6F53_007667(G6F53_007667)	-
						GO:0072132	BP	mesenchyme morphogenesis	1	0	1	6	0.325741	G6F53_003932(G6F53_003932)	-
						GO:0072592	BP	oxygen metabolic process	1	0	1	6	0.325741	G6F53_008636(G6F53_008636)	-
						GO:0086005	BP	ventricular cardiac muscle cell action potential	0	1	1	6	0.325741	-	G6F53_006841(G6F53_006841)
						GO:0086064	BP	cell communication by electrical coupling involved in cardiac conduction	0	1	1	6	0.325741	-	G6F53_000024(G6F53_000024)
						GO:0090283	BP	regulation of protein glycosylation in Golgi	1	0	1	6	0.325741	G6F53_001757(G6F53_001757)	-
						GO:0090284	BP	positive regulation of protein glycosylation in Golgi	1	0	1	6	0.325741	G6F53_001757(G6F53_001757)	-
						GO:0090322	BP	regulation of superoxide metabolic process	0	1	1	6	0.325741	-	G6F53_008357(G6F53_008357)
						GO:0097254	BP	renal tubular secretion	0	1	1	6	0.325741	-	G6F53_004083(G6F53_004083)
						GO:0097402	BP	neuroblast migration	1	0	1	6	0.325741	G6F53_009583(G6F53_009583)	-
						GO:0097753	BP	membrane bending	1	0	1	6	0.325741	G6F53_002726(G6F53_002726)	-
						GO:1900194	BP	negative regulation of oocyte maturation	0	1	1	6	0.325741	-	G6F53_000024(G6F53_000024)
						GO:1901142	BP	insulin metabolic process	0	1	1	6	0.325741	-	G6F53_005068(G6F53_005068)
						GO:1901159	BP	xylulose 5-phosphate biosynthetic process	1	0	1	6	0.325741	G6F53_003325(G6F53_003325)	-
						GO:1901223	BP	negative regulation of NIK/NF-kappaB signaling	1	0	1	6	0.325741	G6F53_005024(G6F53_005024)	-
						GO:1902992	BP	negative regulation of amyloid precursor protein catabolic process	1	0	1	6	0.325741	G6F53_002726(G6F53_002726)	-
						GO:1903003	BP	positive regulation of protein deubiquitination	0	1	1	6	0.325741	-	G6F53_012603(G6F53_012603)
						GO:1904251	BP	regulation of bile acid metabolic process	1	0	1	6	0.325741	G6F53_010473(G6F53_010473)	-
						GO:1904289	BP	regulation of mitotic DNA damage checkpoint	1	0	1	6	0.325741	G6F53_009000(G6F53_009000)	-
						GO:1904354	BP	negative regulation of telomere capping	1	0	1	6	0.325741	G6F53_002574(G6F53_002574)	-
						GO:1905323	BP	telomerase holoenzyme complex assembly	0	1	1	6	0.325741	-	G6F53_002114(G6F53_002114)
						GO:1990546	BP	mitochondrial tricarboxylic acid transmembrane transport	1	0	1	6	0.325741	G6F53_002548(G6F53_002548)	-
						GO:2001279	BP	regulation of unsaturated fatty acid biosynthetic process	0	1	1	6	0.325741	-	G6F53_001663(G6F53_001663)
						GO:0000347	CC	THO complex	0	1	1	6	0.32717	-	G6F53_000907(G6F53_000907)
						GO:0000445	CC	THO complex part of transcription export complex	0	1	1	6	0.32717	-	G6F53_000907(G6F53_000907)
						GO:0000796	CC	condensin complex	0	1	1	6	0.32717	-	G6F53_005505(G6F53_005505)
						GO:0000808	CC	origin recognition complex	0	1	1	6	0.32717	-	G6F53_003760(G6F53_003760)
						GO:0005628	CC	prospore membrane	1	0	1	6	0.32717	G6F53_004357(G6F53_004357)	-
						GO:0005658	CC	alpha DNA polymerase:primase complex	0	1	1	6	0.32717	-	G6F53_004041(G6F53_004041)
						GO:0005664	CC	nuclear origin of replication recognition complex	0	1	1	6	0.32717	-	G6F53_003760(G6F53_003760)
						GO:0005960	CC	glycine cleavage complex	1	0	1	6	0.32717	G6F53_009227(G6F53_009227)	-
						GO:0005967	CC	mitochondrial pyruvate dehydrogenase complex	0	1	1	6	0.32717	-	G6F53_008678(G6F53_008678)
						GO:0008091	CC	spectrin	1	0	1	6	0.32717	G6F53_010532(G6F53_010532)	-
						GO:0030915	CC	Smc5-Smc6 complex	0	1	1	6	0.32717	-	G6F53_012495(G6F53_012495)
						GO:0031045	CC	dense core granule	1	0	1	6	0.32717	G6F53_006116(G6F53_006116)	-
						GO:0031143	CC	pseudopodium	1	0	1	6	0.32717	G6F53_011983(G6F53_011983)	-
						GO:0031261	CC	DNA replication preinitiation complex	1	0	1	6	0.32717	G6F53_003138(G6F53_003138)	-
						GO:0031313	CC	extrinsic component of endosome membrane	1	0	1	6	0.32717	G6F53_002726(G6F53_002726)	-
						GO:0032160	CC	septin filament array	1	0	1	6	0.32717	G6F53_005898(G6F53_005898)	-
						GO:0042763	CC	intracellular immature spore	1	0	1	6	0.32717	G6F53_004357(G6F53_004357)	-
						GO:0042764	CC	ascospore-type prospore	1	0	1	6	0.32717	G6F53_004357(G6F53_004357)	-
						GO:0070381	CC	endosome to plasma membrane transport vesicle	1	0	1	6	0.32717	G6F53_002726(G6F53_002726)	-
						GO:0106068	CC	SUMO ligase complex	0	1	1	6	0.32717	-	G6F53_012495(G6F53_012495)
						GO:1990023	CC	mitotic spindle midzone	1	0	1	6	0.32717	G6F53_005527(G6F53_005527)	-
						GO:1990221	CC	L-cysteine desulfurase complex	1	0	1	6	0.32717	G6F53_001593(G6F53_001593)	-
						GO:0043434	BP	response to peptide hormone	12	14	26	371	0.328523	G6F53_002063(G6F53_002063);G6F53_003669(G6F53_003669);G6F53_004182(G6F53_004182);	G6F53_000024(G6F53_000024);G6F53_001663(G6F53_001663);G6F53_002753(G6F53_002753);
						GO:0004559	MF	alpha-mannosidase activity	2	0	2	19	0.330021	G6F53_003761(G6F53_003761);G6F53_007010(G6F53_007010)	-
						GO:0005244	MF	voltage-gated ion channel activity	1	1	2	19	0.330021	G6F53_008724(G6F53_008724)	G6F53_006841(G6F53_006841)
						GO:0015923	MF	mannosidase activity	2	0	2	19	0.330021	G6F53_003761(G6F53_003761);G6F53_007010(G6F53_007010)	-
						GO:0019838	MF	growth factor binding	2	0	2	19	0.330021	G6F53_003692(G6F53_003692);G6F53_009709(G6F53_009709)	-
						GO:0022832	MF	voltage-gated channel activity	1	1	2	19	0.330021	G6F53_008724(G6F53_008724)	G6F53_006841(G6F53_006841)
						GO:0001756	BP	somitogenesis	2	1	3	32	0.332647	G6F53_003932(G6F53_003932);G6F53_012004(G6F53_012004)	G6F53_000560(G6F53_000560)
						GO:0003382	BP	epithelial cell morphogenesis	1	2	3	32	0.332647	G6F53_011983(G6F53_011983)	G6F53_004661(G6F53_004661);G6F53_009649(G6F53_009649)
						GO:0043507	BP	positive regulation of JUN kinase activity	2	1	3	32	0.332647	G6F53_003877(G6F53_003877);G6F53_012004(G6F53_012004)	G6F53_008117(G6F53_008117)
						GO:1901222	BP	regulation of NIK/NF-kappaB signaling	3	0	3	32	0.332647	G6F53_003877(G6F53_003877);G6F53_005024(G6F53_005024);G6F53_009904(G6F53_009904)	-
						GO:0006081	BP	cellular aldehyde metabolic process	5	0	5	60	0.333223	G6F53_002063(G6F53_002063);G6F53_003325(G6F53_003325);G6F53_004709(G6F53_004709);	-
						GO:0099172	BP	presynapse organization	5	0	5	60	0.333223	G6F53_002726(G6F53_002726);G6F53_004289(G6F53_004289);G6F53_004806(G6F53_004806);	-
						GO:0020037	MF	heme binding	1	2	3	33	0.334204	G6F53_007788(G6F53_007788)	G6F53_001663(G6F53_001663);G6F53_005870(G6F53_005870)
						GO:0035173	MF	histone kinase activity	3	0	3	33	0.334204	G6F53_004405(G6F53_004405);G6F53_005301(G6F53_005301);G6F53_011478(G6F53_011478)	-
						GO:0031099	BP	regeneration	7	6	13	177	0.334728	G6F53_004289(G6F53_004289);G6F53_005631(G6F53_005631);G6F53_006620(G6F53_006620);	G6F53_000024(G6F53_000024);G6F53_003099(G6F53_003099);G6F53_003592(G6F53_003592);
						GO:0016239	BP	positive regulation of macroautophagy	4	0	4	46	0.334871	G6F53_003877(G6F53_003877);G6F53_004405(G6F53_004405);G6F53_005301(G6F53_005301);	-
						GO:1901796	BP	regulation of signal transduction by p53 class mediator	2	7	9	118	0.334884	G6F53_008068(G6F53_008068);G6F53_011478(G6F53_011478)	G6F53_000325(G6F53_000325);G6F53_003317(G6F53_003317);G6F53_004472(G6F53_004472);
						GO:0031346	BP	positive regulation of cell projection organization	15	5	20	282	0.336709	G6F53_002726(G6F53_002726);G6F53_004289(G6F53_004289);G6F53_004405(G6F53_004405);	G6F53_005010(G6F53_005010);G6F53_006222(G6F53_006222);G6F53_006888(G6F53_006888);
						GO:0004553	MF	hydrolase activity, hydrolyzing O-glycosyl compounds	5	0	5	62	0.336903	G6F53_003761(G6F53_003761);G6F53_007010(G6F53_007010);G6F53_007823(G6F53_007823);	-
						GO:0098554	CC	cytoplasmic side of endoplasmic reticulum membrane	5	0	5	60	0.337219	G6F53_003066(G6F53_003066);G6F53_006775(G6F53_006775);G6F53_006934(G6F53_006934);	-
						GO:0071453	BP	cellular response to oxygen levels	6	4	10	133	0.33765	G6F53_002010(G6F53_002010);G6F53_003932(G6F53_003932);G6F53_004405(G6F53_004405);	G6F53_001663(G6F53_001663);G6F53_006888(G6F53_006888);G6F53_010906(G6F53_010906);
						GO:0016798	MF	hydrolase activity, acting on glycosyl bonds	6	0	6	77	0.339955	G6F53_002930(G6F53_002930);G6F53_003761(G6F53_003761);G6F53_007010(G6F53_007010);	-
						GO:0009629	BP	response to gravity	1	1	2	19	0.342565	G6F53_005631(G6F53_005631)	G6F53_003592(G6F53_003592)
						GO:0032211	BP	negative regulation of telomere maintenance via telomerase	0	2	2	19	0.342565	-	G6F53_005926(G6F53_005926);G6F53_006111(G6F53_006111)
						GO:0032728	BP	positive regulation of interferon-beta production	1	1	2	19	0.342565	G6F53_000572(G6F53_000572)	G6F53_000568(G6F53_000568)
						GO:0048643	BP	positive regulation of skeletal muscle tissue development	2	0	2	19	0.342565	G6F53_004405(G6F53_004405);G6F53_005301(G6F53_005301)	-
						GO:0050732	BP	negative regulation of peptidyl-tyrosine phosphorylation	2	0	2	19	0.342565	G6F53_007712(G6F53_007712);G6F53_011758(G6F53_011758)	-
						GO:0071364	BP	cellular response to epidermal growth factor stimulus	1	1	2	19	0.342565	G6F53_010730(G6F53_010730)	G6F53_011967(G6F53_011967)
						GO:0071377	BP	cellular response to glucagon stimulus	1	1	2	19	0.342565	G6F53_005731(G6F53_005731)	G6F53_000024(G6F53_000024)
						GO:2000696	BP	regulation of epithelial cell differentiation involved in kidney development	1	1	2	19	0.342565	G6F53_001040(G6F53_001040)	G6F53_012431(G6F53_012431)
						GO:0010038	BP	response to metal ion	12	6	18	253	0.343275	G6F53_001846(G6F53_001846);G6F53_003669(G6F53_003669);G6F53_004182(G6F53_004182);	G6F53_001663(G6F53_001663);G6F53_002753(G6F53_002753);G6F53_004083(G6F53_004083);
						GO:0004521	MF	endoribonuclease activity	0	4	4	48	0.344806	-	G6F53_001557(G6F53_001557);G6F53_003281(G6F53_003281);G6F53_007808(G6F53_007808);
						GO:0006835	BP	dicarboxylic acid transport	3	2	5	61	0.346067	G6F53_003930(G6F53_003930);G6F53_005099(G6F53_005099);G6F53_005539(G6F53_005539)	G6F53_004083(G6F53_004083);G6F53_008117(G6F53_008117)
						GO:0030148	BP	sphingolipid biosynthetic process	4	1	5	61	0.346067	G6F53_004405(G6F53_004405);G6F53_005301(G6F53_005301);G6F53_006527(G6F53_006527);	G6F53_003662(G6F53_003662)
						GO:0051445	BP	regulation of meiotic cell cycle	1	4	5	61	0.346067	G6F53_005731(G6F53_005731)	G6F53_000024(G6F53_000024);G6F53_001663(G6F53_001663);G6F53_002937(G6F53_002937);
						GO:0061063	BP	positive regulation of nematode larval development	3	2	5	61	0.346067	G6F53_003932(G6F53_003932);G6F53_004405(G6F53_004405);G6F53_005301(G6F53_005301)	G6F53_001982(G6F53_001982);G6F53_010669(G6F53_010669)
						GO:0019722	BP	calcium-mediated signaling	6	1	7	90	0.346867	G6F53_000889(G6F53_000889);G6F53_003121(G6F53_003121);G6F53_004405(G6F53_004405);	G6F53_000024(G6F53_000024)
						GO:0043227	CC	membrane-bounded organelle	120	225	345	5345	0.347411	G6F53_000105(G6F53_000105);G6F53_000244(G6F53_000244);G6F53_000413(G6F53_000413);	G6F53_000024(G6F53_000024);G6F53_000044(G6F53_000044);G6F53_000155(G6F53_000155);
						GO:0043410	BP	positive regulation of MAPK cascade	6	5	11	149	0.347825	G6F53_003877(G6F53_003877);G6F53_004289(G6F53_004289);G6F53_004405(G6F53_004405);	G6F53_001260(G6F53_001260);G6F53_002499(G6F53_002499);G6F53_003099(G6F53_003099);
						GO:0015807	BP	L-amino acid transport	2	2	4	47	0.349631	G6F53_000439(G6F53_000439);G6F53_004110(G6F53_004110)	G6F53_006648(G6F53_006648);G6F53_006857(G6F53_006857)
						GO:0030278	BP	regulation of ossification	2	2	4	47	0.349631	G6F53_003932(G6F53_003932);G6F53_006350(G6F53_006350)	G6F53_000024(G6F53_000024);G6F53_008147(G6F53_008147)
						GO:0033138	BP	positive regulation of peptidyl-serine phosphorylation	1	3	4	47	0.349631	G6F53_007669(G6F53_007669)	G6F53_001663(G6F53_001663);G6F53_002329(G6F53_002329);G6F53_008117(G6F53_008117)
						GO:0048762	BP	mesenchymal cell differentiation	3	1	4	47	0.349631	G6F53_003932(G6F53_003932);G6F53_006350(G6F53_006350);G6F53_012004(G6F53_012004)	G6F53_008147(G6F53_008147)
						GO:1990748	BP	cellular detoxification	3	1	4	47	0.349631	G6F53_001846(G6F53_001846);G6F53_004806(G6F53_004806);G6F53_012219(G6F53_012219)	G6F53_001663(G6F53_001663)
						GO:0001817	BP	regulation of cytokine production	9	6	15	209	0.350142	G6F53_000244(G6F53_000244);G6F53_000572(G6F53_000572);G6F53_000622(G6F53_000622);	G6F53_000568(G6F53_000568);G6F53_001260(G6F53_001260);G6F53_001663(G6F53_001663);
						GO:0001837	BP	epithelial to mesenchymal transition	2	1	3	33	0.35045	G6F53_003932(G6F53_003932);G6F53_006350(G6F53_006350)	G6F53_008147(G6F53_008147)
						GO:0006672	BP	ceramide metabolic process	3	0	3	33	0.35045	G6F53_004405(G6F53_004405);G6F53_005301(G6F53_005301);G6F53_010295(G6F53_010295)	-
						GO:0035019	BP	somatic stem cell population maintenance	1	2	3	33	0.35045	G6F53_003932(G6F53_003932)	G6F53_004715(G6F53_004715);G6F53_005860(G6F53_005860)
						GO:0035773	BP	insulin secretion involved in cellular response to glucose stimulus	3	0	3	33	0.35045	G6F53_004599(G6F53_004599);G6F53_006164(G6F53_006164);G6F53_006350(G6F53_006350)	-
						GO:0040026	BP	positive regulation of vulval development	1	2	3	33	0.35045	G6F53_003932(G6F53_003932)	G6F53_001982(G6F53_001982);G6F53_010669(G6F53_010669)
						GO:0043928	BP	exonucleolytic catabolism of deadenylated mRNA	0	3	3	33	0.35045	-	G6F53_000347(G6F53_000347);G6F53_003128(G6F53_003128);G6F53_007808(G6F53_007808)
						GO:0045940	BP	positive regulation of steroid metabolic process	3	0	3	33	0.35045	G6F53_004405(G6F53_004405);G6F53_005301(G6F53_005301);G6F53_010473(G6F53_010473)	-
						GO:0046039	BP	GTP metabolic process	2	1	3	33	0.35045	G6F53_001593(G6F53_001593);G6F53_009904(G6F53_009904)	G6F53_002317(G6F53_002317)
						GO:0048844	BP	artery morphogenesis	2	1	3	33	0.35045	G6F53_003932(G6F53_003932);G6F53_005539(G6F53_005539)	G6F53_005642(G6F53_005642)
						GO:0097502	BP	mannosylation	3	0	3	33	0.35045	G6F53_002661(G6F53_002661);G6F53_003704(G6F53_003704);G6F53_007355(G6F53_007355)	-
						GO:1905881	BP	positive regulation of oogenesis	1	2	3	33	0.35045	G6F53_005731(G6F53_005731)	G6F53_000024(G6F53_000024);G6F53_001663(G6F53_001663)
						GO:2000279	BP	negative regulation of DNA biosynthetic process	1	2	3	33	0.35045	G6F53_011478(G6F53_011478)	G6F53_005926(G6F53_005926);G6F53_006111(G6F53_006111)
						GO:0061387	BP	regulation of extent of cell growth	6	2	8	105	0.350575	G6F53_004289(G6F53_004289);G6F53_004599(G6F53_004599);G6F53_006164(G6F53_006164);	G6F53_006888(G6F53_006888);G6F53_008117(G6F53_008117)
						GO:0051240	BP	positive regulation of multicellular organismal process	33	23	56	835	0.350743	G6F53_000244(G6F53_000244);G6F53_000572(G6F53_000572);G6F53_000622(G6F53_000622);	G6F53_000024(G6F53_000024);G6F53_000568(G6F53_000568);G6F53_001025(G6F53_001025);
						GO:1901681	MF	sulfur compound binding	3	3	6	78	0.351163	G6F53_000244(G6F53_000244);G6F53_000622(G6F53_000622);G6F53_001846(G6F53_001846)	G6F53_003099(G6F53_003099);G6F53_004704(G6F53_004704);G6F53_010906(G6F53_010906)
						GO:0046906	MF	tetrapyrrole binding	1	2	3	34	0.3515	G6F53_007788(G6F53_007788)	G6F53_001663(G6F53_001663);G6F53_005870(G6F53_005870)
						GO:0000794	CC	condensed nuclear chromosome	3	4	7	90	0.351796	G6F53_001285(G6F53_001285);G6F53_002574(G6F53_002574);G6F53_011478(G6F53_011478)	G6F53_000225(G6F53_000225);G6F53_000325(G6F53_000325);G6F53_006522(G6F53_006522);
						GO:0048659	BP	smooth muscle cell proliferation	2	4	6	76	0.352964	G6F53_003932(G6F53_003932);G6F53_006350(G6F53_006350)	G6F53_001663(G6F53_001663);G6F53_003760(G6F53_003760);G6F53_007560(G6F53_007560);
						GO:0015101	MF	organic cation transmembrane transporter activity	0	2	2	20	0.353078	-	G6F53_006857(G6F53_006857);G6F53_009649(G6F53_009649)
						GO:0015175	MF	neutral amino acid transmembrane transporter activity	2	0	2	20	0.353078	G6F53_000439(G6F53_000439);G6F53_004110(G6F53_004110)	-
						GO:0030374	MF	nuclear receptor transcription coactivator activity	0	2	2	20	0.353078	-	G6F53_001037(G6F53_001037);G6F53_008016(G6F53_008016)
						GO:0042734	CC	presynaptic membrane	3	0	3	33	0.353506	G6F53_002726(G6F53_002726);G6F53_005001(G6F53_005001);G6F53_007526(G6F53_007526)	-
						GO:0022404	BP	molting cycle process	4	3	7	91	0.357425	G6F53_001846(G6F53_001846);G6F53_003932(G6F53_003932);G6F53_005539(G6F53_005539);	G6F53_004627(G6F53_004627);G6F53_004769(G6F53_004769);G6F53_010630(G6F53_010630)
						GO:0014909	BP	smooth muscle cell migration	3	2	5	62	0.358942	G6F53_000244(G6F53_000244);G6F53_000622(G6F53_000622);G6F53_003932(G6F53_003932)	G6F53_004704(G6F53_004704);G6F53_008117(G6F53_008117)
						GO:1902750	BP	negative regulation of cell cycle G2/M phase transition	3	2	5	62	0.358942	G6F53_004599(G6F53_004599);G6F53_006164(G6F53_006164);G6F53_011478(G6F53_011478)	G6F53_007852(G6F53_007852);G6F53_012603(G6F53_012603)
						GO:0004550	MF	nucleoside diphosphate kinase activity	0	1	1	7	0.360301	-	G6F53_005893(G6F53_005893)
						GO:0004652	MF	polynucleotide adenylyltransferase activity	0	1	1	7	0.360301	-	G6F53_007620(G6F53_007620)
						GO:0015106	MF	bicarbonate transmembrane transporter activity	1	0	1	7	0.360301	G6F53_003930(G6F53_003930)	-
						GO:0015203	MF	polyamine transmembrane transporter activity	0	1	1	7	0.360301	-	G6F53_006648(G6F53_006648)
						GO:0015276	MF	ligand-gated ion channel activity	0	1	1	7	0.360301	-	G6F53_006841(G6F53_006841)
						GO:0015301	MF	anion:anion antiporter activity	1	0	1	7	0.360301	G6F53_003930(G6F53_003930)	-
						GO:0019531	MF	oxalate transmembrane transporter activity	1	0	1	7	0.360301	G6F53_003930(G6F53_003930)	-
						GO:0022834	MF	ligand-gated channel activity	0	1	1	7	0.360301	-	G6F53_006841(G6F53_006841)
						GO:0030551	MF	cyclic nucleotide binding	1	0	1	7	0.360301	G6F53_005731(G6F53_005731)	-
						GO:0030552	MF	cAMP binding	1	0	1	7	0.360301	G6F53_005731(G6F53_005731)	-
						GO:0043295	MF	glutathione binding	1	0	1	7	0.360301	G6F53_001846(G6F53_001846)	-
						GO:0043425	MF	bHLH transcription factor binding	1	0	1	7	0.360301	G6F53_001182(G6F53_001182)	-
						GO:0051731	MF	polynucleotide 5'-hydroxyl-kinase activity	0	1	1	7	0.360301	-	G6F53_003750(G6F53_003750)
						GO:0140323	MF	solute:anion antiporter activity	1	0	1	7	0.360301	G6F53_003930(G6F53_003930)	-
						GO:1900750	MF	oligopeptide binding	1	0	1	7	0.360301	G6F53_001846(G6F53_001846)	-
						GO:0005516	MF	calmodulin binding	6	1	7	94	0.36167	G6F53_003121(G6F53_003121);G6F53_003669(G6F53_003669);G6F53_006953(G6F53_006953);	G6F53_008147(G6F53_008147)
						GO:0008276	MF	protein methyltransferase activity	1	4	5	64	0.361915	G6F53_011616(G6F53_011616)	G6F53_003099(G6F53_003099);G6F53_010906(G6F53_010906);G6F53_012229(G6F53_012229);
						GO:0010604	BP	positive regulation of macromolecule metabolic process	45	63	108	1645	0.362427	G6F53_000244(G6F53_000244);G6F53_000572(G6F53_000572);G6F53_000622(G6F53_000622);	G6F53_000024(G6F53_000024);G6F53_000414(G6F53_000414);G6F53_000568(G6F53_000568);
						GO:0006415	BP	translational termination	0	4	4	48	0.364397	-	G6F53_003462(G6F53_003462);G6F53_005561(G6F53_005561);G6F53_010934(G6F53_010934);
						GO:0030509	BP	BMP signaling pathway	2	2	4	48	0.364397	G6F53_003932(G6F53_003932);G6F53_006620(G6F53_006620)	G6F53_007560(G6F53_007560);G6F53_008147(G6F53_008147)
						GO:0072332	BP	intrinsic apoptotic signaling pathway by p53 class mediator	1	3	4	48	0.364397	G6F53_008068(G6F53_008068)	G6F53_003142(G6F53_003142);G6F53_003323(G6F53_003323);G6F53_008147(G6F53_008147)
						GO:0097746	BP	regulation of blood vessel diameter	3	1	4	48	0.364397	G6F53_004709(G6F53_004709);G6F53_006350(G6F53_006350);G6F53_009904(G6F53_009904)	G6F53_001663(G6F53_001663)
						GO:0071559	BP	response to transforming growth factor beta	5	1	6	77	0.364528	G6F53_003877(G6F53_003877);G6F53_008776(G6F53_008776);G6F53_009904(G6F53_009904);	G6F53_008117(G6F53_008117)
						GO:0071560	BP	cellular response to transforming growth factor beta stimulus	5	1	6	77	0.364528	G6F53_003877(G6F53_003877);G6F53_008776(G6F53_008776);G6F53_009904(G6F53_009904);	G6F53_008117(G6F53_008117)
						GO:0000729	BP	DNA double-strand break processing	1	1	2	20	0.36614	G6F53_002574(G6F53_002574)	G6F53_000794(G6F53_000794)
						GO:0002052	BP	positive regulation of neuroblast proliferation	2	0	2	20	0.36614	G6F53_005001(G6F53_005001);G6F53_006350(G6F53_006350)	-
						GO:0002922	BP	positive regulation of humoral immune response	2	0	2	20	0.36614	G6F53_003877(G6F53_003877);G6F53_010849(G6F53_010849)	-
						GO:0003044	BP	regulation of systemic arterial blood pressure mediated by a chemical signal	2	0	2	20	0.36614	G6F53_004709(G6F53_004709);G6F53_009904(G6F53_009904)	-
						GO:0007566	BP	embryo implantation	0	2	2	20	0.36614	-	G6F53_001663(G6F53_001663);G6F53_012986(G6F53_012986)
						GO:0010829	BP	negative regulation of glucose transmembrane transport	2	0	2	20	0.36614	G6F53_004405(G6F53_004405);G6F53_005301(G6F53_005301)	-
						GO:0010884	BP	positive regulation of lipid storage	1	1	2	20	0.36614	G6F53_011345(G6F53_011345)	G6F53_001617(G6F53_001617)
						GO:0031033	BP	myosin filament organization	1	1	2	20	0.36614	G6F53_009904(G6F53_009904)	G6F53_004661(G6F53_004661)
						GO:0033619	BP	membrane protein proteolysis	2	0	2	20	0.36614	G6F53_003066(G6F53_003066);G6F53_008800(G6F53_008800)	-
						GO:0034260	BP	negative regulation of GTPase activity	1	1	2	20	0.36614	G6F53_001757(G6F53_001757)	G6F53_005860(G6F53_005860)
						GO:0042759	BP	long-chain fatty acid biosynthetic process	0	2	2	20	0.36614	-	G6F53_001663(G6F53_001663);G6F53_003662(G6F53_003662)
						GO:0045542	BP	positive regulation of cholesterol biosynthetic process	2	0	2	20	0.36614	G6F53_004405(G6F53_004405);G6F53_005301(G6F53_005301)	-
						GO:0051898	BP	negative regulation of protein kinase B signaling	1	1	2	20	0.36614	G6F53_001838(G6F53_001838)	G6F53_012603(G6F53_012603)
						GO:0051899	BP	membrane depolarization	1	1	2	20	0.36614	G6F53_002726(G6F53_002726)	G6F53_006841(G6F53_006841)
						GO:0070849	BP	response to epidermal growth factor	1	1	2	20	0.36614	G6F53_010730(G6F53_010730)	G6F53_011967(G6F53_011967)
						GO:0071871	BP	response to epinephrine	1	1	2	20	0.36614	G6F53_010473(G6F53_010473)	G6F53_000024(G6F53_000024)
						GO:0090205	BP	positive regulation of cholesterol metabolic process	2	0	2	20	0.36614	G6F53_004405(G6F53_004405);G6F53_005301(G6F53_005301)	-
						GO:0106120	BP	positive regulation of sterol biosynthetic process	2	0	2	20	0.36614	G6F53_004405(G6F53_004405);G6F53_005301(G6F53_005301)	-
						GO:1900024	BP	regulation of substrate adhesion-dependent cell spreading	2	0	2	20	0.36614	G6F53_000244(G6F53_000244);G6F53_000622(G6F53_000622)	-
						GO:1900244	BP	positive regulation of synaptic vesicle endocytosis	2	0	2	20	0.36614	G6F53_002726(G6F53_002726);G6F53_005001(G6F53_005001)	-
						GO:1901798	BP	positive regulation of signal transduction by p53 class mediator	1	1	2	20	0.36614	G6F53_008068(G6F53_008068)	G6F53_008147(G6F53_008147)
						GO:1902001	BP	fatty acid transmembrane transport	0	2	2	20	0.36614	-	G6F53_004226(G6F53_004226);G6F53_009649(G6F53_009649)
						GO:2000001	BP	regulation of DNA damage checkpoint	1	1	2	20	0.36614	G6F53_009000(G6F53_009000)	G6F53_000907(G6F53_000907)
						GO:2000757	BP	negative regulation of peptidyl-lysine acetylation	0	2	2	20	0.36614	-	G6F53_003317(G6F53_003317);G6F53_006581(G6F53_006581)
						GO:0006939	BP	smooth muscle contraction	2	1	3	34	0.368199	G6F53_005099(G6F53_005099);G6F53_009904(G6F53_009904)	G6F53_001663(G6F53_001663)
						GO:0015800	BP	acidic amino acid transport	2	1	3	34	0.368199	G6F53_005099(G6F53_005099);G6F53_005539(G6F53_005539)	G6F53_008117(G6F53_008117)
						GO:0045023	BP	G0 to G1 transition	2	1	3	34	0.368199	G6F53_009946(G6F53_009946);G6F53_011478(G6F53_011478)	G6F53_003760(G6F53_003760)
						GO:0046716	BP	muscle cell cellular homeostasis	2	1	3	34	0.368199	G6F53_002661(G6F53_002661);G6F53_006350(G6F53_006350)	G6F53_006902(G6F53_006902)
						GO:0046827	BP	positive regulation of protein export from nucleus	1	2	3	34	0.368199	G6F53_007669(G6F53_007669)	G6F53_000024(G6F53_000024);G6F53_003146(G6F53_003146)
						GO:0061614	BP	pri-miRNA transcription by RNA polymerase II	1	2	3	34	0.368199	G6F53_006350(G6F53_006350)	G6F53_006111(G6F53_006111);G6F53_008147(G6F53_008147)
						GO:0070316	BP	regulation of G0 to G1 transition	2	1	3	34	0.368199	G6F53_009946(G6F53_009946);G6F53_011478(G6F53_011478)	G6F53_003760(G6F53_003760)
						GO:0071887	BP	leukocyte apoptotic process	1	2	3	34	0.368199	G6F53_006350(G6F53_006350)	G6F53_003317(G6F53_003317);G6F53_006581(G6F53_006581)
						GO:0090311	BP	regulation of protein deacetylation	2	1	3	34	0.368199	G6F53_004405(G6F53_004405);G6F53_005301(G6F53_005301)	G6F53_005860(G6F53_005860)
						GO:1902555	CC	endoribonuclease complex	0	2	2	20	0.368592	-	G6F53_001557(G6F53_001557);G6F53_003281(G6F53_003281)
						GO:0000012	BP	single strand break repair	0	1	1	7	0.368632	-	G6F53_005505(G6F53_005505)
						GO:0000820	BP	regulation of glutamine family amino acid metabolic process	1	0	1	7	0.368632	G6F53_005099(G6F53_005099)	-
						GO:0003222	BP	ventricular trabecula myocardium morphogenesis	1	0	1	7	0.368632	G6F53_003932(G6F53_003932)	-
						GO:0003256	BP	regulation of transcription from RNA polymerase II promoter involved in myocardial precursor cell differentiation	1	0	1	7	0.368632	G6F53_003932(G6F53_003932)	-
						GO:0006471	BP	protein ADP-ribosylation	0	1	1	7	0.368632	-	G6F53_000155(G6F53_000155)
						GO:0006545	BP	glycine biosynthetic process	1	0	1	7	0.368632	G6F53_001640(G6F53_001640)	-
						GO:0007084	BP	mitotic nuclear envelope reassembly	1	0	1	7	0.368632	G6F53_000886(G6F53_000886)	-
						GO:0008359	BP	regulation of bicoid mRNA localization	0	1	1	7	0.368632	-	G6F53_000024(G6F53_000024)
						GO:0009073	BP	aromatic amino acid family biosynthetic process	1	0	1	7	0.368632	G6F53_002046(G6F53_002046)	-
						GO:0009133	BP	nucleoside diphosphate biosynthetic process	0	1	1	7	0.368632	-	G6F53_002317(G6F53_002317)
						GO:0009143	BP	nucleoside triphosphate catabolic process	0	1	1	7	0.368632	-	G6F53_003559(G6F53_003559)
						GO:0009209	BP	pyrimidine ribonucleoside triphosphate biosynthetic process	0	1	1	7	0.368632	-	G6F53_008698(G6F53_008698)
						GO:0010637	BP	negative regulation of mitochondrial fusion	1	0	1	7	0.368632	G6F53_007804(G6F53_007804)	-
						GO:0010644	BP	cell communication by electrical coupling	0	1	1	7	0.368632	-	G6F53_000024(G6F53_000024)
						GO:0010882	BP	regulation of cardiac muscle contraction by calcium ion signaling	0	1	1	7	0.368632	-	G6F53_000024(G6F53_000024)
						GO:0010896	BP	regulation of triglyceride catabolic process	0	1	1	7	0.368632	-	G6F53_001617(G6F53_001617)
						GO:0016584	BP	nucleosome positioning	0	1	1	7	0.368632	-	G6F53_001982(G6F53_001982)
						GO:0018963	BP	phthalate metabolic process	1	0	1	7	0.368632	G6F53_010473(G6F53_010473)	-
						GO:0019371	BP	cyclooxygenase pathway	0	1	1	7	0.368632	-	G6F53_001663(G6F53_001663)
						GO:0019740	BP	nitrogen utilization	1	0	1	7	0.368632	G6F53_000863(G6F53_000863)	-
						GO:0022038	BP	corpus callosum development	1	0	1	7	0.368632	G6F53_012004(G6F53_012004)	-
						GO:0030497	BP	fatty acid elongation	0	1	1	7	0.368632	-	G6F53_003662(G6F53_003662)
[truncated: 4,869 more rows]

## Sheet: pH 5 vs. 7
Differential Expressed Gene: GO Annotation							GO enrichment analysis
pH 5 vs. 7 UP		pH 5 vs. 7 DOWN					GO.ID	Category	Term	Up	Down	DEG	Total	Pvalue	Up_gene	Down_gene
ID	GO	ID	GO				GO:0015930	MF	glutamate synthase activity	1	2	3	3	1.24e-06	G6F53_000863(G6F53_000863)	G6F53_001320(G6F53_001320);G6F53_012784(G6F53_012784)
G6F53_002001	GO:0003674;GO:0003824;GO:0004370;	G6F53_013486	-				GO:0019676	BP	ammonia assimilation cycle	1	2	3	4	4.79e-06	G6F53_000863(G6F53_000863)	G6F53_001320(G6F53_001320);G6F53_012784(G6F53_012784)
G6F53_000105	GO:0003674;GO:0003824;GO:0005575;	G6F53_000790	-				GO:0019740	BP	nitrogen utilization	1	2	3	7	4.09e-05	G6F53_000863(G6F53_000863)	G6F53_001320(G6F53_001320);G6F53_012784(G6F53_012784)
G6F53_003201	GO:0003674;GO:0003676;GO:0003677;	G6F53_002323	GO:0003674;GO:0005215;GO:0005575;				GO:0006537	BP	glutamate biosynthetic process	1	2	3	8	6.5e-05	G6F53_000863(G6F53_000863)	G6F53_001320(G6F53_001320);G6F53_012784(G6F53_012784)
G6F53_010611	GO:0000041;GO:0001505;GO:0001701;	G6F53_001290	GO:0003674;GO:0003824;GO:0004497;				GO:0016638	MF	oxidoreductase activity, acting on the CH-NH2 group of donors	1	2	3	10	0.000140775	G6F53_000863(G6F53_000863)	G6F53_001320(G6F53_001320);G6F53_012784(G6F53_012784)
G6F53_007702	-	G6F53_003348	-				GO:1990809	BP	endoplasmic reticulum tubular network membrane organization	2	0	2	3	0.000342325	G6F53_004598(G6F53_004598);G6F53_011999(G6F53_011999)	-
G6F53_009013	-	G6F53_000357	-				GO:0006541	BP	glutamine metabolic process	1	2	3	14	0.000402987	G6F53_000863(G6F53_000863)	G6F53_001320(G6F53_001320);G6F53_012784(G6F53_012784)
G6F53_002746	-	G6F53_007252	GO:0000003;GO:0000212;GO:0000226;				GO:0008217	BP	regulation of blood pressure	4	1	5	60	0.000438066	G6F53_000244(G6F53_000244);G6F53_000622(G6F53_000622);G6F53_003427(G6F53_003427);	G6F53_007252(G6F53_007252)
G6F53_000719	GO:0003674;GO:0003824;GO:0003954;	G6F53_001320	GO:0003674;GO:0003824;GO:0005575;				GO:0016053	BP	organic acid biosynthetic process	7	4	11	312	0.000457403	G6F53_000105(G6F53_000105);G6F53_000863(G6F53_000863);G6F53_001438(G6F53_001438);	G6F53_001320(G6F53_001320);G6F53_003239(G6F53_003239);G6F53_007252(G6F53_007252)
G6F53_008119	-	G6F53_000001	GO:0000001;GO:0000003;GO:0000737;				GO:0046394	BP	carboxylic acid biosynthetic process	7	4	11	312	0.000457403	G6F53_000105(G6F53_000105);G6F53_000863(G6F53_000863);G6F53_001438(G6F53_001438);	G6F53_001320(G6F53_001320);G6F53_003239(G6F53_003239);G6F53_007252(G6F53_007252)
G6F53_009561	-	G6F53_007473	-				GO:0016491	MF	oxidoreductase activity	9	5	14	476	0.000488906	G6F53_000719(G6F53_000719);G6F53_000863(G6F53_000863);G6F53_001438(G6F53_001438);	G6F53_001290(G6F53_001290);G6F53_001320(G6F53_001320);G6F53_003239(G6F53_003239)
G6F53_002255	-	G6F53_003651	GO:0002028;GO:0003008;GO:0003012;				GO:0043650	BP	dicarboxylic acid biosynthetic process	1	2	3	16	0.000610443	G6F53_000863(G6F53_000863)	G6F53_001320(G6F53_001320);G6F53_012784(G6F53_012784)
G6F53_001040	GO:0001525;GO:0001568;GO:0001655;	G6F53_000821	-				GO:0009636	BP	response to toxic substance	10	2	12	383	0.000716364	G6F53_001846(G6F53_001846);G6F53_002001(G6F53_002001);G6F53_004709(G6F53_004709);	G6F53_000001(G6F53_000001);G6F53_007252(G6F53_007252)
G6F53_003055	GO:0002376;GO:0006950;GO:0006952;	G6F53_009243	-				GO:0046364	BP	monosaccharide biosynthetic process	5	1	6	101	0.000722255	G6F53_001438(G6F53_001438);G6F53_002548(G6F53_002548);G6F53_003325(G6F53_003325);	G6F53_003239(G6F53_003239)
G6F53_003536	-	G6F53_000750	-				GO:0098754	BP	detoxification	4	1	5	68	0.000782141	G6F53_001846(G6F53_001846);G6F53_004806(G6F53_004806);G6F53_010611(G6F53_010611);	G6F53_007252(G6F53_007252)
G6F53_000244	GO:0000902;GO:0001501;GO:0001817;	G6F53_005055	GO:0000323;GO:0001775;GO:0002252;				GO:0001505	BP	regulation of neurotransmitter levels	8	1	9	238	0.000960374	G6F53_001640(G6F53_001640);G6F53_002046(G6F53_002046);G6F53_002726(G6F53_002726);	G6F53_007252(G6F53_007252)
G6F53_007011	-	G6F53_012784	GO:0003674;GO:0003824;GO:0005575;				GO:1990748	BP	cellular detoxification	3	1	4	47	0.00156723	G6F53_001846(G6F53_001846);G6F53_004806(G6F53_004806);G6F53_012219(G6F53_012219)	G6F53_007252(G6F53_007252)
G6F53_008476	GO:0000122;GO:0000976;GO:0000977;	G6F53_003239	GO:0000166;GO:0000768;GO:0001666;				GO:0009084	BP	glutamine family amino acid biosynthetic process	1	2	3	22	0.00160255	G6F53_000863(G6F53_000863)	G6F53_001320(G6F53_001320);G6F53_012784(G6F53_012784)
G6F53_000622	GO:0000902;GO:0001501;GO:0001817;	G6F53_001589	-				GO:0032571	BP	response to vitamin K	2	0	2	6	0.00167601	G6F53_000244(G6F53_000244);G6F53_000622(G6F53_000622)	-
G6F53_009051	-	G6F53_009664	GO:0003333;GO:0003674;GO:0005215;				GO:0035926	BP	chemokine (C-C motif) ligand 2 secretion	2	0	2	6	0.00167601	G6F53_000244(G6F53_000244);G6F53_000622(G6F53_000622)	-
G6F53_007454	GO:0003674;GO:0003824;GO:0005215;						GO:0071307	BP	cellular response to vitamin K	2	0	2	6	0.00167601	G6F53_000244(G6F53_000244);G6F53_000622(G6F53_000622)	-
G6F53_004761	-						GO:1900025	BP	negative regulation of substrate adhesion-dependent cell spreading	2	0	2	6	0.00167601	G6F53_000244(G6F53_000244);G6F53_000622(G6F53_000622)	-
G6F53_012219	GO:0006950;GO:0008150;GO:0009636;						GO:1904207	BP	regulation of chemokine (C-C motif) ligand 2 secretion	2	0	2	6	0.00167601	G6F53_000244(G6F53_000244);G6F53_000622(G6F53_000622)	-
G6F53_003325	GO:0003674;GO:0003824;GO:0004032;						GO:1904209	BP	positive regulation of chemokine (C-C motif) ligand 2 secretion	2	0	2	6	0.00167601	G6F53_000244(G6F53_000244);G6F53_000622(G6F53_000622)	-
G6F53_001846	GO:0000003;GO:0000166;GO:0000302;						GO:0097237	BP	cellular response to toxic substance	5	2	7	164	0.00183499	G6F53_001846(G6F53_001846);G6F53_004806(G6F53_004806);G6F53_005301(G6F53_005301);	G6F53_000001(G6F53_000001);G6F53_007252(G6F53_007252)
G6F53_000913	-						GO:1901607	BP	alpha-amino acid biosynthetic process	3	2	5	83	0.00192271	G6F53_000863(G6F53_000863);G6F53_001640(G6F53_001640);G6F53_002046(G6F53_002046)	G6F53_001320(G6F53_001320);G6F53_012784(G6F53_012784)
G6F53_009598	-						GO:0001953	BP	negative regulation of cell-matrix adhesion	3	0	3	24	0.00207392	G6F53_000244(G6F53_000244);G6F53_000622(G6F53_000622);G6F53_005539(G6F53_005539)	-
G6F53_002361	-						GO:0048588	BP	developmental cell growth	8	0	8	216	0.00213132	G6F53_000244(G6F53_000244);G6F53_000622(G6F53_000622);G6F53_002726(G6F53_002726);	-
G6F53_000650	-						GO:0090158	BP	endoplasmic reticulum membrane organization	2	0	2	7	0.00233004	G6F53_004598(G6F53_004598);G6F53_011999(G6F53_011999)	-
G6F53_009129	-						GO:0005790	CC	smooth endoplasmic reticulum	2	1	3	27	0.00291236	G6F53_004598(G6F53_004598);G6F53_011999(G6F53_011999)	G6F53_003651(G6F53_003651)
G6F53_011999	GO:0005575;GO:0005622;GO:0005623;						GO:1903789	BP	regulation of amino acid transmembrane transport	2	0	2	8	0.00308507	G6F53_003427(G6F53_003427);G6F53_010714(G6F53_010714)	-
G6F53_004709	GO:0000166;GO:0001558;GO:0001816;						GO:0034763	BP	negative regulation of transmembrane transport	4	0	4	57	0.00320088	G6F53_002242(G6F53_002242);G6F53_003427(G6F53_003427);G6F53_005301(G6F53_005301);	-
G6F53_009886	-						GO:1903825	BP	organic acid transmembrane transport	5	1	6	136	0.00333195	G6F53_002548(G6F53_002548);G6F53_003427(G6F53_003427);G6F53_003930(G6F53_003930);	G6F53_009664(G6F53_009664)
G6F53_002851	-						GO:1905039	BP	carboxylic acid transmembrane transport	5	1	6	136	0.00333195	G6F53_002548(G6F53_002548);G6F53_003427(G6F53_003427);G6F53_003930(G6F53_003930);	G6F53_009664(G6F53_009664)
G6F53_012395	-						GO:0016051	BP	carbohydrate biosynthetic process	6	1	7	183	0.00340786	G6F53_001438(G6F53_001438);G6F53_002548(G6F53_002548);G6F53_003256(G6F53_003256);	G6F53_003239(G6F53_003239)
G6F53_000328	-						GO:0071786	BP	endoplasmic reticulum tubular network organization	2	0	2	9	0.0039389	G6F53_004598(G6F53_004598);G6F53_011999(G6F53_011999)	-
G6F53_001757	GO:0000139;GO:0001817;GO:0001819;						GO:0072567	BP	chemokine (C-X-C motif) ligand 2 production	2	0	2	9	0.0039389	G6F53_000244(G6F53_000244);G6F53_000622(G6F53_000622)	-
G6F53_006576	GO:0003674;GO:0005488;GO:0005515;						GO:2000341	BP	regulation of chemokine (C-X-C motif) ligand 2 production	2	0	2	9	0.0039389	G6F53_000244(G6F53_000244);G6F53_000622(G6F53_000622)	-
G6F53_002046	GO:0000003;GO:0001505;GO:0003008;						GO:2000343	BP	positive regulation of chemokine (C-X-C motif) ligand 2 production	2	0	2	9	0.0039389	G6F53_000244(G6F53_000244);G6F53_000622(G6F53_000622)	-
G6F53_003604	-						GO:0006836	BP	neurotransmitter transport	7	0	7	188	0.00395633	G6F53_002726(G6F53_002726);G6F53_004190(G6F53_004190);G6F53_004599(G6F53_004599);	-
G6F53_004190	GO:0001817;GO:0002682;GO:0002683;						GO:0006536	BP	glutamate metabolic process	1	2	3	30	0.00397202	G6F53_000863(G6F53_000863)	G6F53_001320(G6F53_001320);G6F53_012784(G6F53_012784)
G6F53_009583	GO:0000902;GO:0000904;GO:0001764;						GO:0008652	BP	cellular amino acid biosynthetic process	3	2	5	99	0.00414693	G6F53_000863(G6F53_000863);G6F53_001640(G6F53_001640);G6F53_002046(G6F53_002046)	G6F53_001320(G6F53_001320);G6F53_012784(G6F53_012784)
G6F53_010876	-						GO:0062197	BP	cellular response to chemical stress	6	2	8	241	0.00418872	G6F53_001846(G6F53_001846);G6F53_003427(G6F53_003427);G6F53_004709(G6F53_004709);	G6F53_000001(G6F53_000001);G6F53_007252(G6F53_007252)
G6F53_004910	-						GO:0034762	BP	regulation of transmembrane transport	6	1	7	194	0.00470055	G6F53_002242(G6F53_002242);G6F53_003427(G6F53_003427);G6F53_004709(G6F53_004709);	G6F53_003651(G6F53_003651)
G6F53_002507	-						GO:0006865	BP	amino acid transport	4	1	5	102	0.0047106	G6F53_003427(G6F53_003427);G6F53_005539(G6F53_005539);G6F53_010714(G6F53_010714);	G6F53_009664(G6F53_009664)
G6F53_010299	-						GO:1904062	BP	regulation of cation transmembrane transport	4	1	5	102	0.0047106	G6F53_003427(G6F53_003427);G6F53_004709(G6F53_004709);G6F53_010611(G6F53_010611);	G6F53_003651(G6F53_003651)
G6F53_010026	-						GO:0098739	BP	import across plasma membrane	3	0	3	32	0.00477838	G6F53_002726(G6F53_002726);G6F53_010611(G6F53_010611);G6F53_010714(G6F53_010714)	-
G6F53_001640	GO:0001505;GO:0003674;GO:0003824;						GO:0042493	BP	response to drug	13	2	15	675	0.00485671	G6F53_001846(G6F53_001846);G6F53_002001(G6F53_002001);G6F53_002242(G6F53_002242);	G6F53_000001(G6F53_000001);G6F53_007252(G6F53_007252)
G6F53_002548	GO:0003674;GO:0005215;GO:0005342;						GO:0010041	BP	response to iron(III) ion	2	0	2	10	0.00488937	G6F53_001846(G6F53_001846);G6F53_004709(G6F53_004709)	-
G6F53_000863	GO:0003674;GO:0003824;GO:0005575;						GO:0019853	BP	L-ascorbic acid biosynthetic process	2	0	2	10	0.00488937	G6F53_001438(G6F53_001438);G6F53_003325(G6F53_003325)	-
G6F53_011137	-						GO:0090195	BP	chemokine secretion	2	0	2	10	0.00488937	G6F53_000244(G6F53_000244);G6F53_000622(G6F53_000622)	-
G6F53_011450	GO:0003333;GO:0003674;GO:0005215;						GO:0090196	BP	regulation of chemokine secretion	2	0	2	10	0.00488937	G6F53_000244(G6F53_000244);G6F53_000622(G6F53_000622)	-
G6F53_004806	GO:0000302;GO:0000303;GO:0000305;						GO:0090197	BP	positive regulation of chemokine secretion	2	0	2	10	0.00488937	G6F53_000244(G6F53_000244);G6F53_000622(G6F53_000622)	-
G6F53_002218	-						GO:0004190	MF	aspartic-type endopeptidase activity	3	0	3	33	0.00535132	G6F53_008800(G6F53_008800);G6F53_010849(G6F53_010849);G6F53_011036(G6F53_011036)	-
G6F53_001687	GO:0000785;GO:0000792;GO:0003674;						GO:0070001	MF	aspartic-type peptidase activity	3	0	3	33	0.00535132	G6F53_008800(G6F53_008800);G6F53_010849(G6F53_010849);G6F53_011036(G6F53_011036)	-
G6F53_005208	GO:0003674;GO:0003824;GO:0004672;						GO:0010812	BP	negative regulation of cell-substrate adhesion	3	0	3	34	0.00567687	G6F53_000244(G6F53_000244);G6F53_000622(G6F53_000622);G6F53_005539(G6F53_005539)	-
G6F53_006532	GO:0000976;GO:0000977;GO:0000978;						GO:0031623	BP	receptor internalization	3	0	3	34	0.00567687	G6F53_002242(G6F53_002242);G6F53_002726(G6F53_002726);G6F53_011773(G6F53_011773)	-
G6F53_010364	GO:0000139;GO:0000323;GO:0001775;						GO:0003333	BP	amino acid transmembrane transport	3	1	4	67	0.0057292	G6F53_003427(G6F53_003427);G6F53_010714(G6F53_010714);G6F53_011450(G6F53_011450)	G6F53_009664(G6F53_009664)
G6F53_001055	-						GO:0009108	BP	coenzyme biosynthetic process	5	2	7	204	0.00617088	G6F53_001438(G6F53_001438);G6F53_002548(G6F53_002548);G6F53_003325(G6F53_003325);	G6F53_003239(G6F53_003239);G6F53_007252(G6F53_007252)
G6F53_010125	GO:0001703;GO:0003674;GO:0003824;						GO:0005342	MF	organic acid transmembrane transporter activity	4	1	5	110	0.00671137	G6F53_002548(G6F53_002548);G6F53_003930(G6F53_003930);G6F53_010714(G6F53_010714);	G6F53_009664(G6F53_009664)
G6F53_004598	GO:0005575;GO:0005622;GO:0005623;						GO:0046943	MF	carboxylic acid transmembrane transporter activity	4	1	5	110	0.00671137	G6F53_002548(G6F53_002548);G6F53_003930(G6F53_003930);G6F53_010714(G6F53_010714);	G6F53_009664(G6F53_009664)
G6F53_007239	GO:0000003;GO:0000228;GO:0000785;						GO:0016209	MF	antioxidant activity	2	1	3	36	0.00684225	G6F53_001846(G6F53_001846);G6F53_004806(G6F53_004806)	G6F53_007252(G6F53_007252)
G6F53_002456	-						GO:0044283	BP	small molecule biosynthetic process	9	4	13	567	0.00691691	G6F53_000105(G6F53_000105);G6F53_000863(G6F53_000863);G6F53_001438(G6F53_001438);	G6F53_001320(G6F53_001320);G6F53_003239(G6F53_003239);G6F53_007252(G6F53_007252)
G6F53_006482	GO:0003674;GO:0005488;GO:0005515;						GO:0015849	BP	organic acid transport	6	1	7	209	0.00702397	G6F53_002548(G6F53_002548);G6F53_003427(G6F53_003427);G6F53_003930(G6F53_003930);	G6F53_009664(G6F53_009664)
G6F53_008192	-						GO:0046942	BP	carboxylic acid transport	6	1	7	209	0.00702397	G6F53_002548(G6F53_002548);G6F53_003427(G6F53_003427);G6F53_003930(G6F53_003930);	G6F53_009664(G6F53_009664)
G6F53_001548	-						GO:0097091	BP	synaptic vesicle clustering	2	0	2	12	0.00707174	G6F53_002726(G6F53_002726);G6F53_004599(G6F53_004599)	-
G6F53_000877	-						GO:2000807	BP	regulation of synaptic vesicle clustering	2	0	2	12	0.00707174	G6F53_002726(G6F53_002726);G6F53_004599(G6F53_004599)	-
G6F53_003930	GO:0000003;GO:0003674;GO:0005215;						GO:0042136	BP	neurotransmitter biosynthetic process	2	1	3	37	0.00720324	G6F53_001640(G6F53_001640);G6F53_002046(G6F53_002046)	G6F53_007252(G6F53_007252)
G6F53_002242	GO:0000323;GO:0003674;GO:0003824;						GO:0004630	MF	phospholipase D activity	2	0	2	12	0.00720519	G6F53_010125(G6F53_010125);G6F53_011773(G6F53_011773)	-
G6F53_001978	-						GO:0016668	MF	oxidoreductase activity, acting on a sulfur group of donors, NAD(P) as acceptor	1	1	2	12	0.00720519	G6F53_001846(G6F53_001846)	G6F53_003239(G6F53_003239)
G6F53_007712	GO:0001932;GO:0001933;GO:0003674;						GO:0003073	BP	regulation of systemic arterial blood pressure	3	0	3	38	0.00776086	G6F53_000244(G6F53_000244);G6F53_000622(G6F53_000622);G6F53_004709(G6F53_004709)	-
G6F53_009271	-						GO:0015801	BP	aromatic amino acid transport	1	1	2	13	0.00829949	G6F53_010714(G6F53_010714)	G6F53_009664(G6F53_009664)
G6F53_003256	GO:0003674;GO:0003824;GO:0005575;						GO:0098869	BP	cellular oxidant detoxification	2	1	3	39	0.00834333	G6F53_001846(G6F53_001846);G6F53_004806(G6F53_004806)	G6F53_007252(G6F53_007252)
G6F53_011387	-						GO:0051051	BP	negative regulation of transport	6	1	7	216	0.00836243	G6F53_002242(G6F53_002242);G6F53_002726(G6F53_002726);G6F53_003427(G6F53_003427);	G6F53_007252(G6F53_007252)
G6F53_006099	-						GO:0050805	BP	negative regulation of synaptic transmission	2	1	3	41	0.0095838	G6F53_005539(G6F53_005539);G6F53_010611(G6F53_010611)	G6F53_007252(G6F53_007252)
G6F53_003427	GO:0000187;GO:0001885;GO:0001894;						GO:2000331	BP	regulation of terminal button organization	3	0	3	41	0.0095838	G6F53_002726(G6F53_002726);G6F53_004806(G6F53_004806);G6F53_006482(G6F53_006482)	-
G6F53_010714	GO:0000323;GO:0001505;GO:0003333;						GO:0010959	BP	regulation of metal ion transport	3	2	5	121	0.00960663	G6F53_003427(G6F53_003427);G6F53_004709(G6F53_004709);G6F53_010611(G6F53_010611)	G6F53_003651(G6F53_003651);G6F53_007252(G6F53_007252)
G6F53_002475	-						GO:1903859	BP	regulation of dendrite extension	2	0	2	14	0.00961557	G6F53_002726(G6F53_002726);G6F53_012996(G6F53_012996)	-
G6F53_003092	-						GO:1903861	BP	positive regulation of dendrite extension	2	0	2	14	0.00961557	G6F53_002726(G6F53_002726);G6F53_012996(G6F53_012996)	-
G6F53_000518	-						GO:0051048	BP	negative regulation of secretion	4	0	4	78	0.00975835	G6F53_003427(G6F53_003427);G6F53_005301(G6F53_005301);G6F53_005539(G6F53_005539);	-
G6F53_011036	GO:0003674;GO:0003824;GO:0004175;						GO:0034765	BP	regulation of ion transmembrane transport	4	1	5	123	0.0102705	G6F53_003427(G6F53_003427);G6F53_004709(G6F53_004709);G6F53_010611(G6F53_010611);	G6F53_003651(G6F53_003651)
G6F53_008800	GO:0000323;GO:0003674;GO:0003824;						GO:0051410	BP	detoxification of nitrogen compound	1	0	1	1	0.0107952	G6F53_012219(G6F53_012219)	-
G6F53_004599	GO:0000075;GO:0000077;GO:0000086;						GO:0070458	BP	cellular detoxification of nitrogen compound	1	0	1	1	0.0107952	G6F53_012219(G6F53_012219)	-
G6F53_012339	GO:0001101;GO:0003674;GO:0003824;						GO:0016426	MF	tRNA (adenine) methyltransferase activity	1	0	1	1	0.0109055	G6F53_009460(G6F53_009460)	-
G6F53_002661	GO:0000139;GO:0002162;GO:0003674;						GO:0016429	MF	tRNA (adenine-N1-)-methyltransferase activity	1	0	1	1	0.0109055	G6F53_009460(G6F53_009460)	-
G6F53_011054	-						GO:0036185	MF	13-lipoxin reductase activity	1	0	1	1	0.0109055	G6F53_002354(G6F53_002354)	-
G6F53_011104	-						GO:0050105	MF	L-gulonolactone oxidase activity	1	0	1	1	0.0109055	G6F53_001438(G6F53_001438)	-
G6F53_007177	GO:0000049;GO:0001510;GO:0003674;						GO:0097257	MF	leukotriene B4 12-hydroxy dehydrogenase activity	1	0	1	1	0.0109055	G6F53_002354(G6F53_002354)	-
G6F53_002726	GO:0000041;GO:0000149;GO:0000822;						GO:0046325	BP	negative regulation of glucose import	2	0	2	15	0.011018	G6F53_002242(G6F53_002242);G6F53_005301(G6F53_005301)	-
G6F53_014168	-						GO:0097484	BP	dendrite extension	2	0	2	15	0.011018	G6F53_002726(G6F53_002726);G6F53_012996(G6F53_012996)	-
G6F53_013861	-						GO:0098659	BP	inorganic cation import across plasma membrane	2	0	2	15	0.011018	G6F53_002726(G6F53_002726);G6F53_010611(G6F53_010611)	-
G6F53_011293	GO:0001676;GO:0003674;GO:0003824;						GO:0099587	BP	inorganic ion import across plasma membrane	2	0	2	15	0.011018	G6F53_002726(G6F53_002726);G6F53_010611(G6F53_010611)	-
G6F53_012584	-						GO:0055114	BP	oxidation-reduction process	10	5	15	741	0.0113259	G6F53_000719(G6F53_000719);G6F53_000863(G6F53_000863);G6F53_001438(G6F53_001438);	G6F53_001290(G6F53_001290);G6F53_001320(G6F53_001320);G6F53_003239(G6F53_003239)
G6F53_000757	-						GO:0046929	BP	negative regulation of neurotransmitter secretion	2	0	2	16	0.0125048	G6F53_005539(G6F53_005539);G6F53_010611(G6F53_010611)	-
G6F53_003946	GO:0003674;GO:0003824;GO:0004812;						GO:0099174	BP	regulation of presynapse organization	3	0	3	46	0.0131349	G6F53_002726(G6F53_002726);G6F53_004806(G6F53_004806);G6F53_006482(G6F53_006482)	-
G6F53_010849	GO:0002225;GO:0002682;GO:0002684;						GO:0005615	CC	extracellular space	4	2	6	182	0.0132444	G6F53_000244(G6F53_000244);G6F53_000622(G6F53_000622);G6F53_004806(G6F53_004806);	G6F53_003239(G6F53_003239);G6F53_005055(G6F53_005055)
G6F53_012343	-						GO:0043112	BP	receptor metabolic process	4	0	4	86	0.0136236	G6F53_001757(G6F53_001757);G6F53_002242(G6F53_002242);G6F53_002726(G6F53_002726);	-
G6F53_002354	GO:0003674;GO:0003824;GO:0005575;						GO:0045334	CC	clathrin-coated endocytic vesicle	2	0	2	17	0.014024	G6F53_002242(G6F53_002242);G6F53_002726(G6F53_002726)	-
G6F53_002411	-						GO:0051955	BP	regulation of amino acid transport	2	0	2	17	0.014074	G6F53_003427(G6F53_003427);G6F53_010714(G6F53_010714)	-
G6F53_005135	GO:0000003;GO:0003674;GO:0003824;						GO:0033273	BP	response to vitamin	3	1	4	88	0.0147222	G6F53_000244(G6F53_000244);G6F53_000622(G6F53_000622);G6F53_001846(G6F53_001846)	G6F53_007252(G6F53_007252)
G6F53_001438	GO:0000166;GO:0003674;GO:0003824;						GO:0034767	BP	positive regulation of ion transmembrane transport	3	0	3	48	0.0147388	G6F53_003427(G6F53_003427);G6F53_004709(G6F53_004709);G6F53_010714(G6F53_010714)	-
G6F53_009460	GO:0000154;GO:0000959;GO:0000963;						GO:0016049	BP	cell growth	9	0	9	361	0.0149446	G6F53_000244(G6F53_000244);G6F53_000622(G6F53_000622);G6F53_002726(G6F53_002726);	-
G6F53_004298	-						GO:0019752	BP	carboxylic acid metabolic process	11	4	15	768	0.0154322	G6F53_000105(G6F53_000105);G6F53_000863(G6F53_000863);G6F53_001438(G6F53_001438);	G6F53_001320(G6F53_001320);G6F53_003239(G6F53_003239);G6F53_007252(G6F53_007252)
G6F53_005301	GO:0000003;GO:0000166;GO:0000187;						GO:0051589	BP	negative regulation of neurotransmitter transport	2	0	2	18	0.0157238	G6F53_005539(G6F53_005539);G6F53_010611(G6F53_010611)	-
G6F53_003181	-						GO:0071295	BP	cellular response to vitamin	2	0	2	18	0.0157238	G6F53_000244(G6F53_000244);G6F53_000622(G6F53_000622)	-
G6F53_010384	-						GO:0016614	MF	oxidoreductase activity, acting on CH-OH group of donors	4	0	4	89	0.0157563	G6F53_001438(G6F53_001438);G6F53_002354(G6F53_002354);G6F53_003325(G6F53_003325);	-
G6F53_011773	GO:0000302;GO:0001666;GO:0002029;						GO:0043271	BP	negative regulation of ion transport	2	1	3	50	0.016449	G6F53_003427(G6F53_003427);G6F53_010611(G6F53_010611)	G6F53_007252(G6F53_007252)
G6F53_000413	GO:0005575;GO:0005622;GO:0005623;						GO:0046677	BP	response to antibiotic	7	1	8	306	0.0166376	G6F53_001846(G6F53_001846);G6F53_002001(G6F53_002001);G6F53_004709(G6F53_004709);	G6F53_000001(G6F53_000001)
G6F53_005539	GO:0000165;GO:0001503;GO:0001505;						GO:0045169	CC	fusome	3	0	3	51	0.0172557	G6F53_004598(G6F53_004598);G6F53_010364(G6F53_010364);G6F53_011999(G6F53_011999)	-
G6F53_001917	GO:0003674;GO:0003824;GO:0004553;						GO:0043436	BP	oxoacid metabolic process	11	4	15	779	0.0174073	G6F53_000105(G6F53_000105);G6F53_000863(G6F53_000863);G6F53_001438(G6F53_001438);	G6F53_001320(G6F53_001320);G6F53_003239(G6F53_003239);G6F53_007252(G6F53_007252)
							GO:0060560	BP	developmental growth involved in morphogenesis	6	0	6	193	0.0174234	G6F53_000244(G6F53_000244);G6F53_000622(G6F53_000622);G6F53_002726(G6F53_002726);	-
							GO:0051926	BP	negative regulation of calcium ion transport	1	1	2	19	0.0174522	G6F53_010611(G6F53_010611)	G6F53_007252(G6F53_007252)
							GO:0051049	BP	regulation of transport	15	2	17	928	0.0177837	G6F53_000244(G6F53_000244);G6F53_000622(G6F53_000622);G6F53_001757(G6F53_001757);	G6F53_003651(G6F53_003651);G6F53_007252(G6F53_007252)
							GO:0051186	BP	cofactor metabolic process	9	2	11	503	0.0180744	G6F53_001438(G6F53_001438);G6F53_001846(G6F53_001846);G6F53_002046(G6F53_002046);	G6F53_003239(G6F53_003239);G6F53_007252(G6F53_007252)
							GO:0001952	BP	regulation of cell-matrix adhesion	3	0	3	52	0.0182663	G6F53_000244(G6F53_000244);G6F53_000622(G6F53_000622);G6F53_005539(G6F53_005539)	-
							GO:0006732	BP	coenzyme metabolic process	7	2	9	375	0.0187339	G6F53_001438(G6F53_001438);G6F53_002046(G6F53_002046);G6F53_002548(G6F53_002548);	G6F53_003239(G6F53_003239);G6F53_007252(G6F53_007252)
							GO:0031670	BP	cellular response to nutrient	2	1	3	53	0.0192152	G6F53_000244(G6F53_000244);G6F53_000622(G6F53_000622)	G6F53_007252(G6F53_007252)
							GO:0072553	BP	terminal button organization	3	0	3	53	0.0192152	G6F53_002726(G6F53_002726);G6F53_004806(G6F53_004806);G6F53_006482(G6F53_006482)	-
							GO:0010829	BP	negative regulation of glucose transmembrane transport	2	0	2	20	0.0192575	G6F53_002242(G6F53_002242);G6F53_005301(G6F53_005301)	-
							GO:0019852	BP	L-ascorbic acid metabolic process	2	0	2	20	0.0192575	G6F53_001438(G6F53_001438);G6F53_003325(G6F53_003325)	-
							GO:0051899	BP	membrane depolarization	1	1	2	20	0.0192575	G6F53_002726(G6F53_002726)	G6F53_003651(G6F53_003651)
							GO:1900024	BP	regulation of substrate adhesion-dependent cell spreading	2	0	2	20	0.0192575	G6F53_000244(G6F53_000244);G6F53_000622(G6F53_000622)	-
							GO:0006082	BP	organic acid metabolic process	11	4	15	789	0.019369	G6F53_000105(G6F53_000105);G6F53_000863(G6F53_000863);G6F53_001438(G6F53_001438);	G6F53_001320(G6F53_001320);G6F53_003239(G6F53_003239);G6F53_007252(G6F53_007252)
							GO:0043269	BP	regulation of ion transport	4	2	6	198	0.019519	G6F53_003427(G6F53_003427);G6F53_004709(G6F53_004709);G6F53_010611(G6F53_010611);	G6F53_003651(G6F53_003651);G6F53_007252(G6F53_007252)
							GO:0008514	MF	organic anion transmembrane transporter activity	4	1	5	144	0.0198905	G6F53_002548(G6F53_002548);G6F53_003930(G6F53_003930);G6F53_010714(G6F53_010714);	G6F53_009664(G6F53_009664)
							GO:0009064	BP	glutamine family amino acid metabolic process	1	2	3	54	0.0201911	G6F53_000863(G6F53_000863)	G6F53_001320(G6F53_001320);G6F53_012784(G6F53_012784)
							GO:0055085	BP	transmembrane transport	11	3	14	721	0.0202813	G6F53_002242(G6F53_002242);G6F53_002548(G6F53_002548);G6F53_002726(G6F53_002726);	G6F53_002323(G6F53_002323);G6F53_003651(G6F53_003651);G6F53_009664(G6F53_009664)
							GO:0001819	BP	positive regulation of cytokine production	4	1	5	147	0.0208281	G6F53_000244(G6F53_000244);G6F53_000622(G6F53_000622);G6F53_001757(G6F53_001757);	G6F53_007252(G6F53_007252)
							GO:0000303	BP	response to superoxide	2	0	2	21	0.0211378	G6F53_001846(G6F53_001846);G6F53_004806(G6F53_004806)	-
							GO:0051046	BP	regulation of secretion	9	0	9	383	0.021193	G6F53_000244(G6F53_000244);G6F53_000622(G6F53_000622);G6F53_003427(G6F53_003427);	-
							GO:0031515	CC	tRNA (m1A) methyltransferase complex	1	0	1	2	0.0214372	G6F53_009460(G6F53_009460)	-
							GO:0097418	CC	neurofibrillary tangle	1	0	1	2	0.0214372	G6F53_002726(G6F53_002726)	-
							GO:0098894	CC	extrinsic component of presynaptic endocytic zone membrane	1	0	1	2	0.0214372	G6F53_002726(G6F53_002726)	-
							GO:0006571	BP	tyrosine biosynthetic process	1	0	1	2	0.0214755	G6F53_002046(G6F53_002046)	-
							GO:0009095	BP	aromatic amino acid family biosynthetic process, prephenate pathway	1	0	1	2	0.0214755	G6F53_002046(G6F53_002046)	-
							GO:0010519	BP	negative regulation of phospholipase activity	1	0	1	2	0.0214755	G6F53_002726(G6F53_002726)	-
							GO:0015827	BP	tryptophan transport	1	0	1	2	0.0214755	G6F53_010714(G6F53_010714)	-
							GO:0023016	BP	signal transduction by trans-phosphorylation	1	0	1	2	0.0214755	G6F53_003427(G6F53_003427)	-
							GO:0038016	BP	insulin receptor internalization	1	0	1	2	0.0214755	G6F53_002242(G6F53_002242)	-
							GO:0071579	BP	regulation of zinc ion transport	1	0	1	2	0.0214755	G6F53_010611(G6F53_010611)	-
							GO:0071580	BP	regulation of zinc ion transmembrane transport	1	0	1	2	0.0214755	G6F53_010611(G6F53_010611)	-
							GO:0071581	BP	regulation of zinc ion transmembrane import	1	0	1	2	0.0214755	G6F53_010611(G6F53_010611)	-
							GO:0071582	BP	negative regulation of zinc ion transport	1	0	1	2	0.0214755	G6F53_010611(G6F53_010611)	-
							GO:0071583	BP	negative regulation of zinc ion transmembrane transport	1	0	1	2	0.0214755	G6F53_010611(G6F53_010611)	-
							GO:0071584	BP	negative regulation of zinc ion transmembrane import	1	0	1	2	0.0214755	G6F53_010611(G6F53_010611)	-
							GO:0090281	BP	negative regulation of calcium ion import	1	0	1	2	0.0214755	G6F53_010611(G6F53_010611)	-
							GO:1900275	BP	negative regulation of phospholipase C activity	1	0	1	2	0.0214755	G6F53_002726(G6F53_002726)	-
							GO:1902961	BP	positive regulation of aspartic-type endopeptidase activity involved in amyloid precursor protein catabolic process	1	0	1	2	0.0214755	G6F53_002726(G6F53_002726)	-
							GO:1904005	BP	regulation of phospholipase D activity	1	0	1	2	0.0214755	G6F53_002726(G6F53_002726)	-
							GO:1904006	BP	negative regulation of phospholipase D activity	1	0	1	2	0.0214755	G6F53_002726(G6F53_002726)	-
							GO:1904271	BP	L-proline import across plasma membrane	1	0	1	2	0.0214755	G6F53_010714(G6F53_010714)	-
							GO:1904555	BP	L-proline transmembrane transport	1	0	1	2	0.0214755	G6F53_010714(G6F53_010714)	-
							GO:1904556	BP	L-tryptophan transmembrane transport	1	0	1	2	0.0214755	G6F53_010714(G6F53_010714)	-
							GO:1905247	BP	positive regulation of aspartic-type peptidase activity	1	0	1	2	0.0214755	G6F53_002726(G6F53_002726)	-
							GO:1905407	BP	regulation of creatine transmembrane transporter activity	1	0	1	2	0.0214755	G6F53_003427(G6F53_003427)	-
							GO:1905408	BP	negative regulation of creatine transmembrane transporter activity	1	0	1	2	0.0214755	G6F53_003427(G6F53_003427)	-
							GO:1905647	BP	proline import across plasma membrane	1	0	1	2	0.0214755	G6F53_010714(G6F53_010714)	-
							GO:2000809	BP	positive regulation of synaptic vesicle clustering	1	0	1	2	0.0214755	G6F53_002726(G6F53_002726)	-
							GO:0004510	MF	tryptophan 5-monooxygenase activity	1	0	1	2	0.0216938	G6F53_002046(G6F53_002046)	-
							GO:0004618	MF	phosphoglycerate kinase activity	0	1	1	2	0.0216938	-	G6F53_003239(G6F53_003239)
							GO:0015173	MF	aromatic amino acid transmembrane transporter activity	1	0	1	2	0.0216938	G6F53_010714(G6F53_010714)	-
							GO:0015196	MF	L-tryptophan transmembrane transporter activity	1	0	1	2	0.0216938	G6F53_010714(G6F53_010714)	-
							GO:0022883	MF	zinc efflux transmembrane transporter activity	1	0	1	2	0.0216938	G6F53_010611(G6F53_010611)	-
							GO:0046583	MF	cation efflux transmembrane transporter activity	1	0	1	2	0.0216938	G6F53_010611(G6F53_010611)	-
							GO:0061953	MF	mRNA (adenine-N1-)-methyltransferase activity	1	0	1	2	0.0216938	G6F53_009460(G6F53_009460)	-
							GO:0007586	BP	digestion	3	0	3	56	0.0222237	G6F53_003427(G6F53_003427);G6F53_005301(G6F53_005301);G6F53_010849(G6F53_010849)	-
							GO:0031589	BP	cell-substrate adhesion	4	0	4	100	0.0224897	G6F53_000244(G6F53_000244);G6F53_000622(G6F53_000622);G6F53_001040(G6F53_001040);	-
							GO:0034764	BP	positive regulation of transmembrane transport	4	0	4	100	0.0224897	G6F53_003427(G6F53_003427);G6F53_004709(G6F53_004709);G6F53_005301(G6F53_005301);	-
							GO:0034446	BP	substrate adhesion-dependent cell spreading	2	0	2	22	0.0230913	G6F53_000244(G6F53_000244);G6F53_000622(G6F53_000622)	-
							GO:1990138	BP	neuron projection extension	5	0	5	152	0.0236825	G6F53_000244(G6F53_000244);G6F53_000622(G6F53_000622);G6F53_002726(G6F53_002726);	-
							GO:0030176	CC	integral component of endoplasmic reticulum membrane	4	0	4	103	0.0245998	G6F53_000413(G6F53_000413);G6F53_004598(G6F53_004598);G6F53_008800(G6F53_008800);	-
							GO:0000305	BP	response to oxygen radical	2	0	2	23	0.0251163	G6F53_001846(G6F53_001846);G6F53_004806(G6F53_004806)	-
							GO:2001025	BP	positive regulation of response to drug	1	1	2	23	0.0251163	G6F53_010714(G6F53_010714)	G6F53_000001(G6F53_000001)
							GO:2001023	BP	regulation of response to drug	2	1	3	59	0.0254752	G6F53_003427(G6F53_003427);G6F53_010714(G6F53_010714)	G6F53_000001(G6F53_000001)
							GO:0045471	BP	response to ethanol	5	0	5	156	0.0261407	G6F53_001846(G6F53_001846);G6F53_002001(G6F53_002001);G6F53_004709(G6F53_004709);	-
							GO:0099172	BP	presynapse organization	3	0	3	60	0.026613	G6F53_002726(G6F53_002726);G6F53_004806(G6F53_004806);G6F53_006482(G6F53_006482)	-
							GO:0098656	BP	anion transmembrane transport	5	1	6	213	0.0268294	G6F53_002548(G6F53_002548);G6F53_003427(G6F53_003427);G6F53_003930(G6F53_003930);	G6F53_009664(G6F53_009664)
							GO:0031227	CC	intrinsic component of endoplasmic reticulum membrane	4	0	4	106	0.026988	G6F53_000413(G6F53_000413);G6F53_004598(G6F53_004598);G6F53_008800(G6F53_008800);	-
							GO:0005774	CC	vacuolar membrane	5	0	5	158	0.0272208	G6F53_002242(G6F53_002242);G6F53_008800(G6F53_008800);G6F53_010364(G6F53_010364);	-
							GO:0015036	MF	disulfide oxidoreductase activity	1	1	2	24	0.0277059	G6F53_001846(G6F53_001846)	G6F53_003239(G6F53_003239)
							GO:0051188	BP	cofactor biosynthetic process	5	2	7	276	0.0285709	G6F53_001438(G6F53_001438);G6F53_002548(G6F53_002548);G6F53_003325(G6F53_003325);	G6F53_003239(G6F53_003239);G6F53_007252(G6F53_007252)
							GO:1901137	BP	carbohydrate derivative biosynthetic process	9	1	10	471	0.0287763	G6F53_001757(G6F53_001757);G6F53_002001(G6F53_002001);G6F53_002548(G6F53_002548);	G6F53_003239(G6F53_003239)
							GO:1903959	BP	regulation of anion transmembrane transport	2	0	2	25	0.0293739	G6F53_003427(G6F53_003427);G6F53_010714(G6F53_010714)	-
							GO:2000649	BP	regulation of sodium ion transmembrane transporter activity	1	1	2	25	0.0293739	G6F53_003427(G6F53_003427)	G6F53_003651(G6F53_003651)
							GO:0015171	MF	amino acid transmembrane transporter activity	2	1	3	62	0.0296742	G6F53_010714(G6F53_010714);G6F53_011450(G6F53_011450)	G6F53_009664(G6F53_009664)
							GO:0004690	MF	cyclic nucleotide-dependent protein kinase activity	2	0	2	25	0.0299064	G6F53_001040(G6F53_001040);G6F53_005301(G6F53_005301)	-
							GO:0004691	MF	cAMP-dependent protein kinase activity	2	0	2	25	0.0299064	G6F53_001040(G6F53_001040);G6F53_005301(G6F53_005301)	-
							GO:0015711	BP	organic anion transport	6	1	7	279	0.0300701	G6F53_002548(G6F53_002548);G6F53_003427(G6F53_003427);G6F53_003930(G6F53_003930);	G6F53_009664(G6F53_009664)
							GO:0007269	BP	neurotransmitter secretion	5	0	5	162	0.0301265	G6F53_002726(G6F53_002726);G6F53_004599(G6F53_004599);G6F53_005539(G6F53_005539);	-
							GO:0099643	BP	signal release from synapse	5	0	5	162	0.0301265	G6F53_002726(G6F53_002726);G6F53_004599(G6F53_004599);G6F53_005539(G6F53_005539);	-
							GO:1901568	BP	fatty acid derivative metabolic process	3	1	4	111	0.0314647	G6F53_002354(G6F53_002354);G6F53_002548(G6F53_002548);G6F53_011293(G6F53_011293)	G6F53_007252(G6F53_007252)
							GO:0071458	CC	integral component of cytoplasmic side of endoplasmic reticulum membrane	1	0	1	3	0.0319854	G6F53_008800(G6F53_008800)	-
							GO:0098830	CC	presynaptic endosome	1	0	1	3	0.0319854	G6F53_002726(G6F53_002726)	-
							GO:0098833	CC	presynaptic endocytic zone	1	0	1	3	0.0319854	G6F53_002726(G6F53_002726)	-
							GO:0098835	CC	presynaptic endocytic zone membrane	1	0	1	3	0.0319854	G6F53_002726(G6F53_002726)	-
							GO:0001547	BP	antral ovarian follicle growth	0	1	1	3	0.0320421	-	G6F53_007252(G6F53_007252)
							GO:0001550	BP	ovarian cumulus expansion	0	1	1	3	0.0320421	-	G6F53_007252(G6F53_007252)
							GO:0002029	BP	desensitization of G protein-coupled receptor signaling pathway	1	0	1	3	0.0320421	G6F53_011773(G6F53_011773)	-
							GO:0002031	BP	G protein-coupled receptor internalization	1	0	1	3	0.0320421	G6F53_011773(G6F53_011773)	-
							GO:0008627	BP	intrinsic apoptotic signaling pathway in response to osmotic stress	0	1	1	3	0.0320421	-	G6F53_007252(G6F53_007252)
							GO:0010335	BP	response to non-ionic osmotic stress	0	1	1	3	0.0320421	-	G6F53_007252(G6F53_007252)
							GO:0022401	BP	negative adaptation of signaling pathway	1	0	1	3	0.0320421	G6F53_011773(G6F53_011773)	-
							GO:0032227	BP	negative regulation of synaptic transmission, dopaminergic	0	1	1	3	0.0320421	-	G6F53_007252(G6F53_007252)
							GO:0048165	BP	fused antrum stage	0	1	1	3	0.0320421	-	G6F53_007252(G6F53_007252)
							GO:0071471	BP	cellular response to non-ionic osmotic stress	0	1	1	3	0.0320421	-	G6F53_007252(G6F53_007252)
							GO:0090269	BP	fibroblast growth factor production	0	1	1	3	0.0320421	-	G6F53_007252(G6F53_007252)
							GO:0090270	BP	regulation of fibroblast growth factor production	0	1	1	3	0.0320421	-	G6F53_007252(G6F53_007252)
							GO:0090271	BP	positive regulation of fibroblast growth factor production	0	1	1	3	0.0320421	-	G6F53_007252(G6F53_007252)
							GO:0090360	BP	platelet-derived growth factor production	0	1	1	3	0.0320421	-	G6F53_007252(G6F53_007252)
							GO:0090361	BP	regulation of platelet-derived growth factor production	0	1	1	3	0.0320421	-	G6F53_007252(G6F53_007252)
							GO:0090362	BP	positive regulation of platelet-derived growth factor production	0	1	1	3	0.0320421	-	G6F53_007252(G6F53_007252)
							GO:0090647	BP	modulation of age-related behavioral decline	1	0	1	3	0.0320421	G6F53_002726(G6F53_002726)	-
							GO:0106049	BP	regulation of cellular response to osmotic stress	0	1	1	3	0.0320421	-	G6F53_007252(G6F53_007252)
							GO:1900274	BP	regulation of phospholipase C activity	1	0	1	3	0.0320421	G6F53_002726(G6F53_002726)	-
							GO:1902218	BP	regulation of intrinsic apoptotic signaling pathway in response to osmotic stress	0	1	1	3	0.0320421	-	G6F53_007252(G6F53_007252)
							GO:1902219	BP	negative regulation of intrinsic apoptotic signaling pathway in response to osmotic stress	0	1	1	3	0.0320421	-	G6F53_007252(G6F53_007252)
							GO:1902683	BP	regulation of receptor localization to synapse	1	0	1	3	0.0320421	G6F53_002726(G6F53_002726)	-
							GO:1902959	BP	regulation of aspartic-type endopeptidase activity involved in amyloid precursor protein catabolic process	1	0	1	3	0.0320421	G6F53_002726(G6F53_002726)	-
							GO:1902962	BP	regulation of metalloendopeptidase activity involved in amyloid precursor protein catabolic process	1	0	1	3	0.0320421	G6F53_002726(G6F53_002726)	-
							GO:1902963	BP	negative regulation of metalloendopeptidase activity involved in amyloid precursor protein catabolic process	1	0	1	3	0.0320421	G6F53_002726(G6F53_002726)	-
							GO:1903960	BP	negative regulation of anion transmembrane transport	1	0	1	3	0.0320421	G6F53_003427(G6F53_003427)	-
							GO:1904211	BP	membrane protein proteolysis involved in retrograde protein transport, ER to cytosol	1	0	1	3	0.0320421	G6F53_008800(G6F53_008800)	-
							GO:1904683	BP	regulation of metalloendopeptidase activity	1	0	1	3	0.0320421	G6F53_002726(G6F53_002726)	-
							GO:1904684	BP	negative regulation of metalloendopeptidase activity	1	0	1	3	0.0320421	G6F53_002726(G6F53_002726)	-
							GO:1905049	BP	negative regulation of metallopeptidase activity	1	0	1	3	0.0320421	G6F53_002726(G6F53_002726)	-
							GO:1905245	BP	regulation of aspartic-type peptidase activity	1	0	1	3	0.0320421	G6F53_002726(G6F53_002726)	-
							GO:1905443	BP	regulation of clathrin coat assembly	1	0	1	3	0.0320421	G6F53_002726(G6F53_002726)	-
							GO:1905445	BP	positive regulation of clathrin coat assembly	1	0	1	3	0.0320421	G6F53_002726(G6F53_002726)	-
							GO:0010035	BP	response to inorganic substance	7	2	9	412	0.0320875	G6F53_001846(G6F53_001846);G6F53_004709(G6F53_004709);G6F53_004806(G6F53_004806);	G6F53_000001(G6F53_000001);G6F53_007252(G6F53_007252)
							GO:0008175	MF	tRNA methyltransferase activity	2	0	2	26	0.0321743	G6F53_007177(G6F53_007177);G6F53_009460(G6F53_009460)	-
							GO:0008201	MF	heparin binding	2	0	2	26	0.0321743	G6F53_000244(G6F53_000244);G6F53_000622(G6F53_000622)	-
							GO:0000302	BP	response to reactive oxygen species	4	1	5	165	0.0322564	G6F53_001846(G6F53_001846);G6F53_004806(G6F53_004806);G6F53_005301(G6F53_005301);	G6F53_000001(G6F53_000001)
							GO:0004362	MF	glutathione-disulfide reductase activity	1	0	1	3	0.0323663	G6F53_001846(G6F53_001846)	-
							GO:0004666	MF	prostaglandin-endoperoxide synthase activity	0	1	1	3	0.0323663	-	G6F53_007252(G6F53_007252)
							GO:0005001	MF	transmembrane receptor protein tyrosine phosphatase activity	1	0	1	3	0.0323663	G6F53_009583(G6F53_009583)	-
							GO:0009019	MF	tRNA (guanine-N1-)-methyltransferase activity	1	0	1	3	0.0323663	G6F53_007177(G6F53_007177)	-
							GO:0015349	MF	thyroid hormone transmembrane transporter activity	0	1	1	3	0.0323663	-	G6F53_009664(G6F53_009664)
							GO:0019198	MF	transmembrane receptor protein phosphatase activity	1	0	1	3	0.0323663	G6F53_009583(G6F53_009583)	-
							GO:0035252	MF	UDP-xylosyltransferase activity	1	0	1	3	0.0323663	G6F53_002661(G6F53_002661)	-
							GO:0035615	MF	clathrin adaptor activity	1	0	1	3	0.0323663	G6F53_002726(G6F53_002726)	-
							GO:0039552	MF	RIG-I binding	1	0	1	3	0.0323663	G6F53_004190(G6F53_004190)	-
							GO:0050473	MF	arachidonate 15-lipoxygenase activity	0	1	1	3	0.0323663	-	G6F53_007252(G6F53_007252)
							GO:0098622	MF	selenodiglutathione-disulfide reductase activity	1	0	1	3	0.0323663	G6F53_001846(G6F53_001846)	-
							GO:0140312	MF	cargo adaptor activity	1	0	1	3	0.0323663	G6F53_002726(G6F53_002726)	-
							GO:0016323	CC	basolateral plasma membrane	2	1	3	65	0.0325464	G6F53_003427(G6F53_003427);G6F53_010611(G6F53_010611)	G6F53_009664(G6F53_009664)
							GO:0005996	BP	monosaccharide metabolic process	5	1	6	223	0.0326057	G6F53_001438(G6F53_001438);G6F53_002548(G6F53_002548);G6F53_003325(G6F53_003325);	G6F53_003239(G6F53_003239)
							GO:0042133	BP	neurotransmitter metabolic process	2	1	3	65	0.0327055	G6F53_001640(G6F53_001640);G6F53_002046(G6F53_002046)	G6F53_007252(G6F53_007252)
							GO:0051924	BP	regulation of calcium ion transport	2	1	3	65	0.0327055	G6F53_004709(G6F53_004709);G6F53_010611(G6F53_010611)	G6F53_007252(G6F53_007252)
							GO:0006811	BP	ion transport	10	3	13	694	0.0327884	G6F53_002548(G6F53_002548);G6F53_002726(G6F53_002726);G6F53_003427(G6F53_003427);	G6F53_003651(G6F53_003651);G6F53_007252(G6F53_007252);G6F53_009664(G6F53_009664)
							GO:0005576	CC	extracellular region	8	2	10	483	0.0330173	G6F53_000244(G6F53_000244);G6F53_000622(G6F53_000622);G6F53_001917(G6F53_001917);	G6F53_003239(G6F53_003239);G6F53_005055(G6F53_005055)
							GO:0042987	BP	amyloid precursor protein catabolic process	2	0	2	27	0.0338971	G6F53_002726(G6F53_002726);G6F53_011036(G6F53_011036)	-
							GO:0071361	BP	cellular response to ethanol	2	0	2	27	0.0338971	G6F53_005301(G6F53_005301);G6F53_010532(G6F53_010532)	-
							GO:1902305	BP	regulation of sodium ion transmembrane transport	1	1	2	27	0.0338971	G6F53_003427(G6F53_003427)	G6F53_003651(G6F53_003651)
							GO:0005886	CC	plasma membrane	18	3	21	1324	0.0357304	G6F53_001687(G6F53_001687);G6F53_001846(G6F53_001846);G6F53_002242(G6F53_002242);	G6F53_002323(G6F53_002323);G6F53_003651(G6F53_003651);G6F53_009664(G6F53_009664)
							GO:0016324	CC	apical plasma membrane	4	0	4	116	0.03593	G6F53_003325(G6F53_003325);G6F53_003427(G6F53_003427);G6F53_005301(G6F53_005301);	-
							GO:0042364	BP	water-soluble vitamin biosynthetic process	2	0	2	28	0.0362542	G6F53_001438(G6F53_001438);G6F53_003325(G6F53_003325)	-
							GO:0042982	BP	amyloid precursor protein metabolic process	2	0	2	28	0.0362542	G6F53_002726(G6F53_002726);G6F53_011036(G6F53_011036)	-
							GO:1904799	BP	regulation of neuron remodeling	2	0	2	28	0.0362542	G6F53_001757(G6F53_001757);G6F53_006482(G6F53_006482)	-
							GO:0007160	BP	cell-matrix adhesion	3	0	3	68	0.0366816	G6F53_000244(G6F53_000244);G6F53_000622(G6F53_000622);G6F53_005539(G6F53_005539)	-
							GO:0001816	BP	cytokine production	5	1	6	231	0.037774	G6F53_000244(G6F53_000244);G6F53_000622(G6F53_000622);G6F53_001757(G6F53_001757);	G6F53_007252(G6F53_007252)
							GO:1903530	BP	regulation of secretion by cell	8	0	8	358	0.0379824	G6F53_000244(G6F53_000244);G6F53_000622(G6F53_000622);G6F53_004599(G6F53_004599);	-
							GO:0031430	CC	M band	0	2	2	29	0.0385423	-	G6F53_003239(G6F53_003239);G6F53_003651(G6F53_003651)
							GO:0042383	CC	sarcolemma	2	0	2	29	0.0385423	G6F53_010611(G6F53_010611);G6F53_011773(G6F53_011773)	-
							GO:0042310	BP	vasoconstriction	1	1	2	29	0.0386728	G6F53_004709(G6F53_004709)	G6F53_007252(G6F53_007252)
							GO:0048260	BP	positive regulation of receptor-mediated endocytosis	2	0	2	29	0.0386728	G6F53_002726(G6F53_002726);G6F53_011773(G6F53_011773)	-
							GO:0008015	BP	blood circulation	4	1	5	175	0.0400298	G6F53_000244(G6F53_000244);G6F53_000622(G6F53_000622);G6F53_003427(G6F53_003427);	G6F53_007252(G6F53_007252)
							GO:0010810	BP	regulation of cell-substrate adhesion	3	0	3	71	0.0408954	G6F53_000244(G6F53_000244);G6F53_000622(G6F53_000622);G6F53_005539(G6F53_005539)	-
							GO:0019359	BP	nicotinamide nucleotide biosynthetic process	1	2	3	71	0.0408954	G6F53_004709(G6F53_004709)	G6F53_003239(G6F53_003239);G6F53_007252(G6F53_007252)
							GO:0019363	BP	pyridine nucleotide biosynthetic process	1	2	3	71	0.0408954	G6F53_004709(G6F53_004709)	G6F53_003239(G6F53_003239);G6F53_007252(G6F53_007252)
							GO:1903531	BP	negative regulation of secretion by cell	3	0	3	71	0.0408954	G6F53_005301(G6F53_005301);G6F53_005539(G6F53_005539);G6F53_010611(G6F53_010611)	-
							GO:0031012	CC	extracellular matrix	2	0	2	30	0.0410132	G6F53_000244(G6F53_000244);G6F53_000622(G6F53_000622)	-
							GO:0051050	BP	positive regulation of transport	10	1	11	571	0.0410743	G6F53_000244(G6F53_000244);G6F53_000622(G6F53_000622);G6F53_001757(G6F53_001757);	G6F53_007252(G6F53_007252)
							GO:0006726	BP	eye pigment biosynthetic process	1	1	2	30	0.0411515	G6F53_002046(G6F53_002046)	G6F53_009664(G6F53_009664)
							GO:0042441	BP	eye pigment metabolic process	1	1	2	30	0.0411515	G6F53_002046(G6F53_002046)	G6F53_009664(G6F53_009664)
							GO:0043324	BP	pigment metabolic process involved in developmental pigmentation	1	1	2	30	0.0411515	G6F53_002046(G6F53_002046)	G6F53_009664(G6F53_009664)
							GO:0043474	BP	pigment metabolic process involved in pigmentation	1	1	2	30	0.0411515	G6F53_002046(G6F53_002046)	G6F53_009664(G6F53_009664)
							GO:0006979	BP	response to oxidative stress	7	1	8	364	0.0412772	G6F53_001846(G6F53_001846);G6F53_002046(G6F53_002046);G6F53_004709(G6F53_004709);	G6F53_000001(G6F53_000001)
							GO:0002033	BP	angiotensin-mediated vasodilation involved in regulation of systemic arterial blood pressure	1	0	1	4	0.0424961	G6F53_004709(G6F53_004709)	-
							GO:0006421	BP	asparaginyl-tRNA aminoacylation	1	0	1	4	0.0424961	G6F53_003946(G6F53_003946)	-
							GO:0008065	BP	establishment of blood-nerve barrier	1	0	1	4	0.0424961	G6F53_003427(G6F53_003427)	-
							GO:0010731	BP	protein glutathionylation	1	0	1	4	0.0424961	G6F53_004709(G6F53_004709)	-
							GO:0010732	BP	regulation of protein glutathionylation	1	0	1	4	0.0424961	G6F53_004709(G6F53_004709)	-
							GO:0010734	BP	negative regulation of protein glutathionylation	1	0	1	4	0.0424961	G6F53_004709(G6F53_004709)	-
							GO:0015889	BP	cobalamin transport	1	0	1	4	0.0424961	G6F53_002242(G6F53_002242)	-
							GO:0031394	BP	positive regulation of prostaglandin biosynthetic process	0	1	1	4	0.0424961	-	G6F53_007252(G6F53_007252)
							GO:0031622	BP	positive regulation of fever generation	0	1	1	4	0.0424961	-	G6F53_007252(G6F53_007252)
							GO:0031915	BP	positive regulation of synaptic plasticity	0	1	1	4	0.0424961	-	G6F53_007252(G6F53_007252)
							GO:0032225	BP	regulation of synaptic transmission, dopaminergic	0	1	1	4	0.0424961	-	G6F53_007252(G6F53_007252)
							GO:0032973	BP	amino acid export across plasma membrane	1	0	1	4	0.0424961	G6F53_010714(G6F53_010714)	-
							GO:0036438	BP	maintenance of lens transparency	1	0	1	4	0.0424961	G6F53_003427(G6F53_003427)	-
							GO:0048214	BP	regulation of Golgi vesicle fusion to target membrane	1	0	1	4	0.0424961	G6F53_010125(G6F53_010125)	-
							GO:0048215	BP	positive regulation of Golgi vesicle fusion to target membrane	1	0	1	4	0.0424961	G6F53_010125(G6F53_010125)	-
							GO:0051956	BP	negative regulation of amino acid transport	1	0	1	4	0.0424961	G6F53_003427(G6F53_003427)	-
							GO:0061577	BP	calcium ion transmembrane transport via high voltage-gated calcium channel	1	0	1	4	0.0424961	G6F53_004709(G6F53_004709)	-
							GO:0070881	BP	regulation of proline transport	1	0	1	4	0.0424961	G6F53_010714(G6F53_010714)	-
							GO:0071578	BP	zinc ion import across plasma membrane	1	0	1	4	0.0424961	G6F53_010611(G6F53_010611)	-
							GO:0090279	BP	regulation of calcium ion import	1	0	1	4	0.0424961	G6F53_010611(G6F53_010611)	-
							GO:0098711	BP	iron ion import across plasma membrane	1	0	1	4	0.0424961	G6F53_002726(G6F53_002726)	-
							GO:1900923	BP	regulation of glycine import across plasma membrane	1	0	1	4	0.0424961	G6F53_010714(G6F53_010714)	-
							GO:1900925	BP	positive regulation of glycine import across plasma membrane	1	0	1	4	0.0424961	G6F53_010714(G6F53_010714)	-
							GO:1901300	BP	positive regulation of hydrogen peroxide-mediated programmed cell death	0	1	1	4	0.0424961	-	G6F53_000001(G6F53_000001)
							GO:1902514	BP	regulation of calcium ion transmembrane transport via high voltage-gated calcium channel	1	0	1	4	0.0424961	G6F53_004709(G6F53_004709)	-
							GO:1903804	BP	glycine import across plasma membrane	1	0	1	4	0.0424961	G6F53_010714(G6F53_010714)	-
							GO:1904879	BP	positive regulation of calcium ion transmembrane transport via high voltage-gated calcium channel	1	0	1	4	0.0424961	G6F53_004709(G6F53_004709)	-
							GO:1905206	BP	positive regulation of hydrogen peroxide-induced cell death	0	1	1	4	0.0424961	-	G6F53_000001(G6F53_000001)
							GO:2001280	BP	positive regulation of unsaturated fatty acid biosynthetic process	0	1	1	4	0.0424961	-	G6F53_007252(G6F53_007252)
							GO:0002162	MF	dystroglycan binding	1	0	1	4	0.042924	G6F53_002661(G6F53_002661)	-
							GO:0004345	MF	glucose-6-phosphate dehydrogenase activity	1	0	1	4	0.042924	G6F53_004709(G6F53_004709)	-
							GO:0004505	MF	phenylalanine 4-monooxygenase activity	1	0	1	4	0.042924	G6F53_002046(G6F53_002046)	-
							GO:0004816	MF	asparagine-tRNA ligase activity	1	0	1	4	0.042924	G6F53_003946(G6F53_003946)	-
							GO:0008252	MF	nucleotidase activity	1	0	1	4	0.042924	G6F53_003201(G6F53_003201)	-
							GO:0008253	MF	5'-nucleotidase activity	1	0	1	4	0.042924	G6F53_003201(G6F53_003201)	-
							GO:0015038	MF	glutathione disulfide oxidoreductase activity	1	0	1	4	0.042924	G6F53_001846(G6F53_001846)	-
							GO:0015420	MF	ATPase-coupled vitamin B12 transmembrane transporter activity	1	0	1	4	0.042924	G6F53_002242(G6F53_002242)	-
							GO:0016714	MF	oxidoreductase activity, acting on paired donors, with incorporation or reduction of molecular oxygen, reduced pteridine as one donor, and incorporation of one atom of oxygen	1	0	1	4	0.042924	G6F53_002046(G6F53_002046)	-
							GO:0016774	MF	phosphotransferase activity, carboxyl group as acceptor	0	1	1	4	0.042924	-	G6F53_003239(G6F53_003239)
							GO:0019171	MF	3-hydroxyacyl-[acyl-carrier-protein] dehydratase activity	1	0	1	4	0.042924	G6F53_000105(G6F53_000105)	-
							GO:0034041	MF	ATPase-coupled sterol transmembrane transporter activity	1	0	1	4	0.042924	G6F53_007454(G6F53_007454)	-
							GO:0042285	MF	xylosyltransferase activity	1	0	1	4	0.042924	G6F53_002661(G6F53_002661)	-
							GO:0042500	MF	aspartic endopeptidase activity, intramembrane cleaving	1	0	1	4	0.042924	G6F53_008800(G6F53_008800)	-
							GO:0044058	BP	regulation of digestive system process	2	0	2	31	0.0436885	G6F53_003427(G6F53_003427);G6F53_005301(G6F53_005301)	-
							GO:0071470	BP	cellular response to osmotic stress	1	1	2	31	0.0436885	G6F53_003427(G6F53_003427)	G6F53_007252(G6F53_007252)
							GO:0030198	BP	extracellular matrix organization	3	0	3	73	0.0438352	G6F53_000244(G6F53_000244);G6F53_000622(G6F53_000622);G6F53_005539(G6F53_005539)	-
							GO:1901570	BP	fatty acid derivative biosynthetic process	2	1	3	73	0.0438352	G6F53_002548(G6F53_002548);G6F53_011293(G6F53_011293)	G6F53_007252(G6F53_007252)
							GO:0003013	BP	circulatory system process	4	1	5	180	0.0443119	G6F53_000244(G6F53_000244);G6F53_000622(G6F53_000622);G6F53_003427(G6F53_003427);	G6F53_007252(G6F53_007252)
							GO:0072525	BP	pyridine-containing compound biosynthetic process	1	2	3	74	0.0453439	G6F53_004709(G6F53_004709)	G6F53_003239(G6F53_003239);G6F53_007252(G6F53_007252)
							GO:0008509	MF	anion transmembrane transporter activity	4	1	5	180	0.0457553	G6F53_002548(G6F53_002548);G6F53_003930(G6F53_003930);G6F53_010714(G6F53_010714);	G6F53_009664(G6F53_009664)
							GO:0048069	BP	eye pigmentation	1	1	2	32	0.0462826	G6F53_002046(G6F53_002046)	G6F53_009664(G6F53_009664)
							GO:0031224	CC	intrinsic component of membrane	10	3	13	733	0.0471676	G6F53_000413(G6F53_000413);G6F53_002548(G6F53_002548);G6F53_002726(G6F53_002726);	G6F53_002323(G6F53_002323);G6F53_003651(G6F53_003651);G6F53_009664(G6F53_009664)
							GO:0051588	BP	regulation of neurotransmitter transport	3	0	3	76	0.0484383	G6F53_005539(G6F53_005539);G6F53_010611(G6F53_010611);G6F53_010714(G6F53_010714)	-
							GO:0030488	BP	tRNA methylation	2	0	2	33	0.048932	G6F53_007177(G6F53_007177);G6F53_009460(G6F53_009460)	-
							GO:0032602	BP	chemokine production	2	0	2	33	0.048932	G6F53_000244(G6F53_000244);G6F53_000622(G6F53_000622)	-
							GO:0032642	BP	regulation of chemokine production	2	0	2	33	0.048932	G6F53_000244(G6F53_000244);G6F53_000622(G6F53_000622)	-
							GO:0032722	BP	positive regulation of chemokine production	2	0	2	33	0.048932	G6F53_000244(G6F53_000244);G6F53_000622(G6F53_000622)	-
							GO:0097756	BP	negative regulation of blood vessel diameter	1	1	2	33	0.048932	G6F53_004709(G6F53_004709)	G6F53_007252(G6F53_007252)
							GO:0034220	BP	ion transmembrane transport	8	2	10	517	0.0496031	G6F53_002548(G6F53_002548);G6F53_002726(G6F53_002726);G6F53_003427(G6F53_003427);	G6F53_003651(G6F53_003651);G6F53_009664(G6F53_009664)
							GO:0097327	BP	response to antineoplastic agent	4	0	4	129	0.0501403	G6F53_002354(G6F53_002354);G6F53_005301(G6F53_005301);G6F53_005539(G6F53_005539);	-
							GO:0003824	MF	catalytic activity	36	7	43	3295	0.0503459	G6F53_000105(G6F53_000105);G6F53_000719(G6F53_000719);G6F53_000863(G6F53_000863);	G6F53_000001(G6F53_000001);G6F53_001290(G6F53_001290);G6F53_001320(G6F53_001320)
							GO:0006094	BP	gluconeogenesis	2	1	3	78	0.0516342	G6F53_002548(G6F53_002548);G6F53_005301(G6F53_005301)	G6F53_003239(G6F53_003239)
							GO:0009110	BP	vitamin biosynthetic process	2	0	2	34	0.0516355	G6F53_001438(G6F53_001438);G6F53_003325(G6F53_003325)	-
							GO:0032890	BP	regulation of organic acid transport	2	0	2	34	0.0516355	G6F53_003427(G6F53_003427);G6F53_010714(G6F53_010714)	-
							GO:0046716	BP	muscle cell cellular homeostasis	1	1	2	34	0.0516355	G6F53_002661(G6F53_002661)	G6F53_003239(G6F53_003239)
							GO:0022857	MF	transmembrane transporter activity	7	2	9	448	0.0526793	G6F53_002242(G6F53_002242);G6F53_002548(G6F53_002548);G6F53_003930(G6F53_003930);	G6F53_002323(G6F53_002323);G6F53_009664(G6F53_009664)
							GO:0043527	CC	tRNA methyltransferase complex	1	0	1	5	0.0527465	G6F53_009460(G6F53_009460)	-
							GO:0098888	CC	extrinsic component of presynaptic membrane	1	0	1	5	0.0527465	G6F53_002726(G6F53_002726)	-
							GO:0099243	CC	extrinsic component of synaptic membrane	1	0	1	5	0.0527465	G6F53_002726(G6F53_002726)	-
							GO:0001660	BP	fever generation	0	1	1	5	0.0528388	-	G6F53_007252(G6F53_007252)
							GO:0009750	BP	response to fructose	0	1	1	5	0.0528388	-	G6F53_007252(G6F53_007252)
							GO:0015691	BP	cadmium ion transport	1	0	1	5	0.0528388	G6F53_010611(G6F53_010611)	-
							GO:0015871	BP	choline transport	1	0	1	5	0.0528388	G6F53_004190(G6F53_004190)	-
							GO:0019372	BP	lipoxygenase pathway	0	1	1	5	0.0528388	-	G6F53_007252(G6F53_007252)
							GO:0030157	BP	pancreatic juice secretion	1	0	1	5	0.0528388	G6F53_003427(G6F53_003427)	-
							GO:0031620	BP	regulation of fever generation	0	1	1	5	0.0528388	-	G6F53_007252(G6F53_007252)
							GO:0031652	BP	positive regulation of heat generation	0	1	1	5	0.0528388	-	G6F53_007252(G6F53_007252)
							GO:0043252	BP	sodium-independent organic anion transport	0	1	1	5	0.0528388	-	G6F53_009664(G6F53_009664)
							GO:0070574	BP	cadmium ion transmembrane transport	1	0	1	5	0.0528388	G6F53_010611(G6F53_010611)	-
							GO:0090186	BP	regulation of pancreatic juice secretion	1	0	1	5	0.0528388	G6F53_003427(G6F53_003427)	-
							GO:0090188	BP	negative regulation of pancreatic juice secretion	1	0	1	5	0.0528388	G6F53_003427(G6F53_003427)	-
							GO:1900223	BP	positive regulation of amyloid-beta clearance	1	0	1	5	0.0528388	G6F53_002726(G6F53_002726)	-
							GO:1901033	BP	positive regulation of response to reactive oxygen species	0	1	1	5	0.0528388	-	G6F53_000001(G6F53_000001)
							GO:1901681	MF	sulfur compound binding	3	0	3	78	0.0528436	G6F53_000244(G6F53_000244);G6F53_000622(G6F53_000622);G6F53_001846(G6F53_001846)	-
							GO:0005545	MF	1-phosphatidylinositol binding	1	0	1	5	0.0533683	G6F53_002726(G6F53_002726)	-
							GO:0016433	MF	rRNA (adenine) methyltransferase activity	1	0	1	5	0.0533683	G6F53_009460(G6F53_009460)	-
							GO:0016899	MF	oxidoreductase activity, acting on the CH-OH group of donors, oxygen as acceptor	1	0	1	5	0.0533683	G6F53_001438(G6F53_001438)	-
							GO:0019855	MF	calcium channel inhibitor activity	1	0	1	5	0.0533683	G6F53_010611(G6F53_010611)	-
							GO:0047134	MF	protein-disulfide reductase activity	0	1	1	5	0.0533683	-	G6F53_003239(G6F53_003239)
							GO:0044281	BP	small molecule metabolic process	17	4	21	1381	0.0547655	G6F53_000105(G6F53_000105);G6F53_000719(G6F53_000719);G6F53_000863(G6F53_000863);	G6F53_001320(G6F53_001320);G6F53_003239(G6F53_003239);G6F53_007252(G6F53_007252)
							GO:0006767	BP	water-soluble vitamin metabolic process	3	0	3	80	0.0549306	G6F53_001438(G6F53_001438);G6F53_002242(G6F53_002242);G6F53_003325(G6F53_003325)	-
							GO:0098590	CC	plasma membrane region	7	1	8	387	0.0551158	G6F53_002726(G6F53_002726);G6F53_003325(G6F53_003325);G6F53_003427(G6F53_003427);	G6F53_009664(G6F53_009664)
							GO:0048786	CC	presynaptic active zone	2	0	2	36	0.0570113	G6F53_002726(G6F53_002726);G6F53_004599(G6F53_004599)	-
							GO:1904063	BP	negative regulation of cation transmembrane transport	2	0	2	36	0.0571986	G6F53_003427(G6F53_003427);G6F53_010611(G6F53_010611)	-
							GO:1904064	BP	positive regulation of cation transmembrane transport	2	0	2	36	0.0571986	G6F53_004709(G6F53_004709);G6F53_010714(G6F53_010714)	-
							GO:1901605	BP	alpha-amino acid metabolic process	3	2	5	194	0.0577275	G6F53_000863(G6F53_000863);G6F53_001640(G6F53_001640);G6F53_002046(G6F53_002046)	G6F53_001320(G6F53_001320);G6F53_012784(G6F53_012784)
							GO:0018105	BP	peptidyl-serine phosphorylation	5	1	6	257	0.0580919	G6F53_001040(G6F53_001040);G6F53_003427(G6F53_003427);G6F53_004599(G6F53_004599);	G6F53_007252(G6F53_007252)
							GO:0004497	MF	monooxygenase activity	1	1	2	36	0.0581999	G6F53_002046(G6F53_002046)	G6F53_001290(G6F53_001290)
							GO:0005539	MF	glycosaminoglycan binding	2	0	2	36	0.0581999	G6F53_000244(G6F53_000244);G6F53_000622(G6F53_000622)	-
							GO:0019319	BP	hexose biosynthetic process	2	1	3	82	0.0583259	G6F53_002548(G6F53_002548);G6F53_005301(G6F53_005301)	G6F53_003239(G6F53_003239)
							GO:0006820	BP	anion transport	6	1	7	323	0.0584377	G6F53_002548(G6F53_002548);G6F53_003427(G6F53_003427);G6F53_003930(G6F53_003930);	G6F53_009664(G6F53_009664)
							GO:0016651	MF	oxidoreductase activity, acting on NAD(P)H	2	1	3	82	0.0596789	G6F53_000719(G6F53_000719);G6F53_001846(G6F53_001846)	G6F53_003239(G6F53_003239)
							GO:0005930	CC	axoneme	2	0	2	37	0.0598596	G6F53_001757(G6F53_001757);G6F53_005898(G6F53_005898)	-
							GO:0044295	CC	axonal growth cone	2	0	2	37	0.0598596	G6F53_004598(G6F53_004598);G6F53_011999(G6F53_011999)	-
							GO:0097014	CC	ciliary plasm	2	0	2	37	0.0598596	G6F53_001757(G6F53_001757);G6F53_005898(G6F53_005898)	-
							GO:0018209	BP	peptidyl-serine modification	5	1	6	259	0.0598836	G6F53_001040(G6F53_001040);G6F53_003427(G6F53_003427);G6F53_004599(G6F53_004599);	G6F53_007252(G6F53_007252)
							GO:0016525	BP	negative regulation of angiogenesis	1	1	2	37	0.0600555	G6F53_005539(G6F53_005539)	G6F53_003239(G6F53_003239)
							GO:0034766	BP	negative regulation of ion transmembrane transport	2	0	2	37	0.0600555	G6F53_003427(G6F53_003427);G6F53_010611(G6F53_010611)	-
							GO:0051952	BP	regulation of amine transport	2	0	2	37	0.0600555	G6F53_003427(G6F53_003427);G6F53_010714(G6F53_010714)	-
							GO:2000181	BP	negative regulation of blood vessel morphogenesis	1	1	2	37	0.0600555	G6F53_005539(G6F53_005539)	G6F53_003239(G6F53_003239)
							GO:0016667	MF	oxidoreductase activity, acting on a sulfur group of donors	1	1	2	37	0.0611034	G6F53_001846(G6F53_001846)	G6F53_003239(G6F53_003239)
							GO:0015291	MF	secondary active transmembrane transporter activity	2	1	3	83	0.06145	G6F53_003930(G6F53_003930);G6F53_010714(G6F53_010714)	G6F53_009664(G6F53_009664)
							GO:0016616	MF	oxidoreductase activity, acting on the CH-OH group of donors, NAD or NADP as acceptor	3	0	3	83	0.06145	G6F53_002354(G6F53_002354);G6F53_003325(G6F53_003325);G6F53_004709(G6F53_004709)	-
							GO:0042578	MF	phosphoric ester hydrolase activity	5	0	5	196	0.0617155	G6F53_003201(G6F53_003201);G6F53_003256(G6F53_003256);G6F53_009583(G6F53_009583);	-
							GO:0019217	BP	regulation of fatty acid metabolic process	2	1	3	84	0.0618188	G6F53_002001(G6F53_002001);G6F53_005301(G6F53_005301)	G6F53_007252(G6F53_007252)
							GO:0009416	BP	response to light stimulus	6	1	7	328	0.0624552	G6F53_002726(G6F53_002726);G6F53_004599(G6F53_004599);G6F53_005301(G6F53_005301);	G6F53_007252(G6F53_007252)
							GO:0002028	BP	regulation of sodium ion transport	1	1	2	38	0.0629607	G6F53_003427(G6F53_003427)	G6F53_003651(G6F53_003651)
							GO:0014041	BP	regulation of neuron maturation	2	0	2	38	0.0629607	G6F53_001757(G6F53_001757);G6F53_006482(G6F53_006482)	-
							GO:0008091	CC	spectrin	1	0	1	6	0.0629618	G6F53_010532(G6F53_010532)	-
							GO:0031313	CC	extrinsic component of endosome membrane	1	0	1	6	0.0629618	G6F53_002726(G6F53_002726)	-
							GO:0032160	CC	septin filament array	1	0	1	6	0.0629618	G6F53_005898(G6F53_005898)	-
							GO:0070381	CC	endosome to plasma membrane transport vesicle	1	0	1	6	0.0629618	G6F53_002726(G6F53_002726)	-
							GO:0000001	BP	mitochondrion inheritance	0	1	1	6	0.0630714	-	G6F53_000001(G6F53_000001)
							GO:0002675	BP	positive regulation of acute inflammatory response	0	1	1	6	0.0630714	-	G6F53_007252(G6F53_007252)
							GO:0002778	BP	antibacterial peptide production	1	0	1	6	0.0630714	G6F53_010849(G6F53_010849)	-
							GO:0002786	BP	regulation of antibacterial peptide production	1	0	1	6	0.0630714	G6F53_010849(G6F53_010849)	-
							GO:0002803	BP	positive regulation of antibacterial peptide production	1	0	1	6	0.0630714	G6F53_010849(G6F53_010849)	-
							GO:0006064	BP	glucuronate catabolic process	1	0	1	6	0.0630714	G6F53_003325(G6F53_003325)	-
							GO:0006843	BP	mitochondrial citrate transmembrane transport	1	0	1	6	0.0630714	G6F53_002548(G6F53_002548)	-
							GO:0006971	BP	hypotonic response	1	0	1	6	0.0630714	G6F53_003427(G6F53_003427)	-
							GO:0007175	BP	negative regulation of epidermal growth factor-activated receptor activity	1	0	1	6	0.0630714	G6F53_007712(G6F53_007712)	-
							GO:0007621	BP	negative regulation of female receptivity	1	0	1	6	0.0630714	G6F53_003930(G6F53_003930)	-
							GO:0010958	BP	regulation of amino acid import across plasma membrane	1	0	1	6	0.0630714	G6F53_010714(G6F53_010714)	-
							GO:0018126	BP	protein hydroxylation	1	0	1	6	0.0630714	G6F53_002046(G6F53_002046)	-
							GO:0019640	BP	glucuronate catabolic process to xylulose 5-phosphate	1	0	1	6	0.0630714	G6F53_003325(G6F53_003325)	-
							GO:0031270	BP	pseudopodium retraction	1	0	1	6	0.0630714	G6F53_005898(G6F53_005898)	-
							GO:0031340	BP	positive regulation of vesicle fusion	1	0	1	6	0.0630714	G6F53_010125(G6F53_010125)	-
							GO:0031392	BP	regulation of prostaglandin biosynthetic process	0	1	1	6	0.0630714	-	G6F53_007252(G6F53_007252)
							GO:0031639	BP	plasminogen activation	0	1	1	6	0.0630714	-	G6F53_003239(G6F53_003239)
							GO:0032119	BP	sequestering of zinc ion	1	0	1	6	0.0630714	G6F53_010611(G6F53_010611)	-
							GO:0033578	BP	protein glycosylation in Golgi	1	0	1	6	0.0630714	G6F53_001757(G6F53_001757)	-
							GO:0034384	BP	high-density lipoprotein particle clearance	1	0	1	6	0.0630714	G6F53_001687(G6F53_001687)	-
							GO:0035633	BP	maintenance of blood-brain barrier	0	1	1	6	0.0630714	-	G6F53_007252(G6F53_007252)
							GO:0042839	BP	D-glucuronate metabolic process	1	0	1	6	0.0630714	G6F53_003325(G6F53_003325)	-
							GO:0042840	BP	D-glucuronate catabolic process	1	0	1	6	0.0630714	G6F53_003325(G6F53_003325)	-
							GO:0045434	BP	negative regulation of female receptivity, post-mating	1	0	1	6	0.0630714	G6F53_003930(G6F53_003930)	-
							GO:0045924	BP	regulation of female receptivity	1	0	1	6	0.0630714	G6F53_003930(G6F53_003930)	-
							GO:0046008	BP	regulation of female receptivity, post-mating	1	0	1	6	0.0630714	G6F53_003930(G6F53_003930)	-
							GO:0046146	BP	tetrahydrobiopterin metabolic process	1	0	1	6	0.0630714	G6F53_002046(G6F53_002046)	-
							GO:0046167	BP	glycerol-3-phosphate biosynthetic process	1	0	1	6	0.0630714	G6F53_002001(G6F53_002001)	-
							GO:0046317	BP	regulation of glucosylceramide biosynthetic process	1	0	1	6	0.0630714	G6F53_005301(G6F53_005301)	-
							GO:0046318	BP	negative regulation of glucosylceramide biosynthetic process	1	0	1	6	0.0630714	G6F53_005301(G6F53_005301)	-
							GO:0051167	BP	xylulose 5-phosphate metabolic process	1	0	1	6	0.0630714	G6F53_003325(G6F53_003325)	-
							GO:0051582	BP	positive regulation of neurotransmitter uptake	1	0	1	6	0.0630714	G6F53_010714(G6F53_010714)	-
							GO:0060192	BP	negative regulation of lipase activity	1	0	1	6	0.0630714	G6F53_002726(G6F53_002726)	-
							GO:0061088	BP	regulation of sequestering of zinc ion	1	0	1	6	0.0630714	G6F53_010611(G6F53_010611)	-
							GO:0070901	BP	mitochondrial tRNA methylation	1	0	1	6	0.0630714	G6F53_009460(G6F53_009460)	-
							GO:0071284	BP	cellular response to lead ion	0	1	1	6	0.0630714	-	G6F53_007252(G6F53_007252)
							GO:0071294	BP	cellular response to zinc ion	1	0	1	6	0.0630714	G6F53_010611(G6F53_010611)	-
							GO:0071476	BP	cellular hypotonic response	1	0	1	6	0.0630714	G6F53_003427(G6F53_003427)	-
							GO:0090283	BP	regulation of protein glycosylation in Golgi	1	0	1	6	0.0630714	G6F53_001757(G6F53_001757)	-
							GO:0090284	BP	positive regulation of protein glycosylation in Golgi	1	0	1	6	0.0630714	G6F53_001757(G6F53_001757)	-
							GO:0097402	BP	neuroblast migration	1	0	1	6	0.0630714	G6F53_009583(G6F53_009583)	-
							GO:0097753	BP	membrane bending	1	0	1	6	0.0630714	G6F53_002726(G6F53_002726)	-
							GO:1901159	BP	xylulose 5-phosphate biosynthetic process	1	0	1	6	0.0630714	G6F53_003325(G6F53_003325)	-
							GO:1902992	BP	negative regulation of amyloid precursor protein catabolic process	1	0	1	6	0.0630714	G6F53_002726(G6F53_002726)	-
							GO:1903109	BP	positive regulation of mitochondrial transcription	1	0	1	6	0.0630714	G6F53_005301(G6F53_005301)	-
							GO:1990546	BP	mitochondrial tricarboxylic acid transmembrane transport	1	0	1	6	0.0630714	G6F53_002548(G6F53_002548)	-
							GO:2001040	BP	positive regulation of cellular response to drug	0	1	1	6	0.0630714	-	G6F53_000001(G6F53_000001)
							GO:2001279	BP	regulation of unsaturated fatty acid biosynthetic process	0	1	1	6	0.0630714	-	G6F53_007252(G6F53_007252)
							GO:0004032	MF	alditol:NADP+ 1-oxidoreductase activity	1	0	1	6	0.0637003	G6F53_003325(G6F53_003325)	-
							GO:0004370	MF	glycerol kinase activity	1	0	1	6	0.0637003	G6F53_002001(G6F53_002001)	-
							GO:0004703	MF	G protein-coupled receptor kinase activity	1	0	1	6	0.0637003	G6F53_005301(G6F53_005301)	-
							GO:0004784	MF	superoxide dismutase activity	1	0	1	6	0.0637003	G6F53_004806(G6F53_004806)	-
							GO:0004793	MF	threonine aldolase activity	1	0	1	6	0.0637003	G6F53_001640(G6F53_001640)	-
							GO:0008732	MF	L-allo-threonine aldolase activity	1	0	1	6	0.0637003	G6F53_001640(G6F53_001640)	-
							GO:0016721	MF	oxidoreductase activity, acting on superoxide radicals as acceptor	1	0	1	6	0.0637003	G6F53_004806(G6F53_004806)	-
							GO:0032050	MF	clathrin heavy chain binding	1	0	1	6	0.0637003	G6F53_002726(G6F53_002726)	-
							GO:0042169	MF	SH2 domain binding	1	0	1	6	0.0637003	G6F53_002726(G6F53_002726)	-
							GO:0042556	MF	eukaryotic elongation factor-2 kinase regulator activity	1	0	1	6	0.0637003	G6F53_005301(G6F53_005301)	-
							GO:0042557	MF	eukaryotic elongation factor-2 kinase activator activity	1	0	1	6	0.0637003	G6F53_005301(G6F53_005301)	-
							GO:0047939	MF	L-glucuronate reductase activity	1	0	1	6	0.0637003	G6F53_003325(G6F53_003325)	-
							GO:0098660	BP	inorganic ion transmembrane transport	6	1	7	330	0.0641091	G6F53_002726(G6F53_002726);G6F53_003427(G6F53_003427);G6F53_003930(G6F53_003930);	G6F53_003651(G6F53_003651)
							GO:0010769	BP	regulation of cell morphogenesis involved in differentiation	6	0	6	264	0.0645077	G6F53_000244(G6F53_000244);G6F53_000622(G6F53_000622);G6F53_002726(G6F53_002726);	-
							GO:0140352	BP	export from cell	12	1	13	767	0.0646302	G6F53_000244(G6F53_000244);G6F53_000622(G6F53_000622);G6F53_001757(G6F53_001757);	G6F53_005055(G6F53_005055)
							GO:0016020	CC	membrane	30	5	35	2627	0.0656814	G6F53_000413(G6F53_000413);G6F53_000719(G6F53_000719);G6F53_001438(G6F53_001438);	G6F53_002323(G6F53_002323);G6F53_003239(G6F53_003239);G6F53_003651(G6F53_003651)
							GO:0015318	MF	inorganic molecular entity transmembrane transporter activity	6	1	7	329	0.0656877	G6F53_002548(G6F53_002548);G6F53_003930(G6F53_003930);G6F53_007454(G6F53_007454);	G6F53_009664(G6F53_009664)
							GO:0005975	BP	carbohydrate metabolic process	7	1	8	401	0.0658557	G6F53_001438(G6F53_001438);G6F53_002001(G6F53_002001);G6F53_002548(G6F53_002548);	G6F53_003239(G6F53_003239)
							GO:0010039	BP	response to iron ion	2	0	2	39	0.065913	G6F53_001846(G6F53_001846);G6F53_004709(G6F53_004709)	-
							GO:0015837	BP	amine transport	2	0	2	39	0.065913	G6F53_003427(G6F53_003427);G6F53_010714(G6F53_010714)	-
							GO:0022600	BP	digestive system process	2	0	2	39	0.065913	G6F53_003427(G6F53_003427);G6F53_005301(G6F53_005301)	-
							GO:0045202	CC	synapse	9	0	9	473	0.0659938	G6F53_000244(G6F53_000244);G6F53_000622(G6F53_000622);G6F53_001757(G6F53_001757);	-
							GO:0034599	BP	cellular response to oxidative stress	4	1	5	202	0.0663421	G6F53_001846(G6F53_001846);G6F53_004709(G6F53_004709);G6F53_004806(G6F53_004806);	G6F53_000001(G6F53_000001)
							GO:0008081	MF	phosphoric diester hydrolase activity	2	0	2	39	0.0670557	G6F53_010125(G6F53_010125);G6F53_011773(G6F53_011773)	-
							GO:0031984	CC	organelle subcompartment	12	1	13	775	0.0681043	G6F53_000244(G6F53_000244);G6F53_000413(G6F53_000413);G6F53_000622(G6F53_000622);	G6F53_007252(G6F53_007252)
							GO:0030970	BP	retrograde protein transport, ER to cytosol	2	0	2	40	0.068911	G6F53_004599(G6F53_004599);G6F53_008800(G6F53_008800)	-
							GO:1903513	BP	endoplasmic reticulum to cytosol transport	2	0	2	40	0.068911	G6F53_004599(G6F53_004599);G6F53_008800(G6F53_008800)	-
							GO:0099504	BP	synaptic vesicle cycle	4	0	4	144	0.0695025	G6F53_002726(G6F53_002726);G6F53_004599(G6F53_004599);G6F53_010532(G6F53_010532);	-
							GO:0007268	BP	chemical synaptic transmission	5	2	7	339	0.0718842	G6F53_002726(G6F53_002726);G6F53_004599(G6F53_004599);G6F53_005539(G6F53_005539);	G6F53_003239(G6F53_003239);G6F53_007252(G6F53_007252)
							GO:0098916	BP	anterograde trans-synaptic signaling	5	2	7	339	0.0718842	G6F53_002726(G6F53_002726);G6F53_004599(G6F53_004599);G6F53_005539(G6F53_005539);	G6F53_003239(G6F53_003239);G6F53_007252(G6F53_007252)
							GO:0099537	BP	trans-synaptic signaling	5	2	7	339	0.0718842	G6F53_002726(G6F53_002726);G6F53_004599(G6F53_004599);G6F53_005539(G6F53_005539);	G6F53_003239(G6F53_003239);G6F53_007252(G6F53_007252)
							GO:0006749	BP	glutathione metabolic process	2	0	2	41	0.0719534	G6F53_001846(G6F53_001846);G6F53_004709(G6F53_004709)	-
							GO:0035418	BP	protein localization to synapse	2	0	2	41	0.0719534	G6F53_002726(G6F53_002726);G6F53_009583(G6F53_009583)	-
							GO:1901343	BP	negative regulation of vasculature development	1	1	2	41	0.0719534	G6F53_005539(G6F53_005539)	G6F53_003239(G6F53_003239)
							GO:0030424	CC	axon	8	0	8	410	0.0722912	G6F53_002726(G6F53_002726);G6F53_004598(G6F53_004598);G6F53_004599(G6F53_004599);	-
							GO:0005879	CC	axonemal microtubule	1	0	1	7	0.0730685	G6F53_001757(G6F53_001757)	-
							GO:0032280	CC	symmetric synapse	1	0	1	7	0.0730685	G6F53_001757(G6F53_001757)	-
							GO:0048787	CC	presynaptic active zone membrane	1	0	1	7	0.0730685	G6F53_002726(G6F53_002726)	-
							GO:0072546	CC	ER membrane protein complex	1	0	1	7	0.0730685	G6F53_000413(G6F53_000413)	-
							GO:0097574	CC	lateral part of cell	1	0	1	7	0.0730685	G6F53_005301(G6F53_005301)	-
							GO:1990794	CC	basolateral part of cell	1	0	1	7	0.0730685	G6F53_005301(G6F53_005301)	-
							GO:0006545	BP	glycine biosynthetic process	1	0	1	7	0.073195	G6F53_001640(G6F53_001640)	-
							GO:0006679	BP	glucosylceramide biosynthetic process	1	0	1	7	0.073195	G6F53_005301(G6F53_005301)	-
							GO:0009073	BP	aromatic amino acid family biosynthetic process	1	0	1	7	0.073195	G6F53_002046(G6F53_002046)	-
							GO:0010312	BP	detoxification of zinc ion	1	0	1	7	0.073195	G6F53_010611(G6F53_010611)	-
							GO:0019371	BP	cyclooxygenase pathway	0	1	1	7	0.073195	-	G6F53_007252(G6F53_007252)
							GO:0019731	BP	antibacterial humoral response	1	0	1	7	0.073195	G6F53_010849(G6F53_010849)	-
							GO:0031649	BP	heat generation	0	1	1	7	0.073195	-	G6F53_007252(G6F53_007252)
							GO:0031650	BP	regulation of heat generation	0	1	1	7	0.073195	-	G6F53_007252(G6F53_007252)
							GO:0034356	BP	NAD biosynthesis via nicotinamide riboside salvage pathway	0	1	1	7	0.073195	-	G6F53_007252(G6F53_007252)
							GO:0039536	BP	negative regulation of RIG-I signaling pathway	1	0	1	7	0.073195	G6F53_004190(G6F53_004190)	-
							GO:0045986	BP	negative regulation of smooth muscle contraction	0	1	1	7	0.073195	-	G6F53_007252(G6F53_007252)
							GO:0046476	BP	glycosylceramide biosynthetic process	1	0	1	7	0.073195	G6F53_005301(G6F53_005301)	-
							GO:0046697	BP	decidualization	0	1	1	7	0.073195	-	G6F53_007252(G6F53_007252)
							GO:0047484	BP	regulation of response to osmotic stress	0	1	1	7	0.073195	-	G6F53_007252(G6F53_007252)
							GO:0051580	BP	regulation of neurotransmitter uptake	1	0	1	7	0.073195	G6F53_010714(G6F53_010714)	-
							GO:0061066	BP	positive regulation of dauer larval development	1	0	1	7	0.073195	G6F53_005301(G6F53_005301)	-
							GO:0071500	BP	cellular response to nitrosative stress	1	0	1	7	0.073195	G6F53_012219(G6F53_012219)	-
							GO:0071585	BP	detoxification of cadmium ion	1	0	1	7	0.073195	G6F53_010611(G6F53_010611)	-
							GO:0086012	BP	membrane depolarization during cardiac muscle cell action potential	0	1	1	7	0.073195	-	G6F53_003651(G6F53_003651)
							GO:0098902	BP	regulation of membrane depolarization during action potential	0	1	1	7	0.073195	-	G6F53_003651(G6F53_003651)
							GO:1900060	BP	negative regulation of ceramide biosynthetic process	1	0	1	7	0.073195	G6F53_005301(G6F53_005301)	-
							GO:1900825	BP	regulation of membrane depolarization during cardiac muscle cell action potential	0	1	1	7	0.073195	-	G6F53_003651(G6F53_003651)
							GO:1901298	BP	regulation of hydrogen peroxide-mediated programmed cell death	0	1	1	7	0.073195	-	G6F53_000001(G6F53_000001)
							GO:1903077	BP	negative regulation of protein localization to plasma membrane	1	0	1	7	0.073195	G6F53_002726(G6F53_002726)	-
							GO:1904376	BP	negative regulation of protein localization to cell periphery	1	0	1	7	0.073195	G6F53_002726(G6F53_002726)	-
							GO:1904428	BP	negative regulation of tubulin deacetylation	1	0	1	7	0.073195	G6F53_005301(G6F53_005301)	-
							GO:1905150	BP	regulation of voltage-gated sodium channel activity	0	1	1	7	0.073195	-	G6F53_003651(G6F53_003651)
							GO:0008174	MF	mRNA methyltransferase activity	1	0	1	7	0.0739212	G6F53_009460(G6F53_009460)	-
							GO:0015106	MF	bicarbonate transmembrane transporter activity	1	0	1	7	0.0739212	G6F53_003930(G6F53_003930)	-
							GO:0015301	MF	anion:anion antiporter activity	1	0	1	7	0.0739212	G6F53_003930(G6F53_003930)	-
							GO:0019531	MF	oxalate transmembrane transporter activity	1	0	1	7	0.0739212	G6F53_003930(G6F53_003930)	-
							GO:0043295	MF	glutathione binding	1	0	1	7	0.0739212	G6F53_001846(G6F53_001846)	-
							GO:0140323	MF	solute:anion antiporter activity	1	0	1	7	0.0739212	G6F53_003930(G6F53_003930)	-
							GO:1900750	MF	oligopeptide binding	1	0	1	7	0.0739212	G6F53_001846(G6F53_001846)	-
							GO:0006520	BP	cellular amino acid metabolic process	4	2	6	274	0.0743778	G6F53_000863(G6F53_000863);G6F53_001640(G6F53_001640);G6F53_002046(G6F53_002046);	G6F53_001320(G6F53_001320);G6F53_012784(G6F53_012784)
							GO:0001817	BP	regulation of cytokine production	4	1	5	209	0.0744438	G6F53_000244(G6F53_000244);G6F53_000622(G6F53_000622);G6F53_001757(G6F53_001757);	G6F53_007252(G6F53_007252)
							GO:0071944	CC	cell periphery	18	3	21	1433	0.0747693	G6F53_001687(G6F53_001687);G6F53_001846(G6F53_001846);G6F53_002242(G6F53_002242);	G6F53_002323(G6F53_002323);G6F53_003651(G6F53_003651);G6F53_009664(G6F53_009664)
							GO:0006766	BP	vitamin metabolic process	3	0	3	91	0.0747904	G6F53_001438(G6F53_001438);G6F53_002242(G6F53_002242);G6F53_003325(G6F53_003325)	-
							GO:0043270	BP	positive regulation of ion transport	3	0	3	91	0.0747904	G6F53_003427(G6F53_003427);G6F53_004709(G6F53_004709);G6F53_010714(G6F53_010714)	-
							GO:0009435	BP	NAD biosynthetic process	0	2	2	42	0.075039	-	G6F53_003239(G6F53_003239);G6F53_007252(G6F53_007252)
							GO:0099536	BP	synaptic signaling	5	2	7	345	0.0773711	G6F53_002726(G6F53_002726);G6F53_004599(G6F53_004599);G6F53_005539(G6F53_005539);	G6F53_003239(G6F53_003239);G6F53_007252(G6F53_007252)
							GO:0005788	CC	endoplasmic reticulum lumen	0	2	2	43	0.0779182	-	G6F53_005055(G6F53_005055);G6F53_007252(G6F53_007252)
							GO:0000959	BP	mitochondrial RNA metabolic process	2	0	2	43	0.0781664	G6F53_005301(G6F53_005301);G6F53_009460(G6F53_009460)	-
							GO:0046949	BP	fatty-acyl-CoA biosynthetic process	2	0	2	43	0.0781664	G6F53_002548(G6F53_002548);G6F53_011293(G6F53_011293)	-
							GO:1903431	BP	positive regulation of cell maturation	1	1	2	43	0.0781664	G6F53_001757(G6F53_001757)	G6F53_007252(G6F53_007252)
							GO:0022604	BP	regulation of cell morphogenesis	7	0	7	348	0.0802057	G6F53_000244(G6F53_000244);G6F53_000622(G6F53_000622);G6F53_002726(G6F53_002726);	-
							GO:0022804	MF	active transmembrane transporter activity	4	1	5	212	0.0804892	G6F53_002242(G6F53_002242);G6F53_003930(G6F53_003930);G6F53_007454(G6F53_007454);	G6F53_009664(G6F53_009664)
							GO:0007162	BP	negative regulation of cell adhesion	3	0	3	94	0.0806928	G6F53_000244(G6F53_000244);G6F53_000622(G6F53_000622);G6F53_005539(G6F53_005539)	-
							GO:0090407	BP	organophosphate biosynthetic process	7	2	9	492	0.0810721	G6F53_002001(G6F53_002001);G6F53_002548(G6F53_002548);G6F53_003325(G6F53_003325);	G6F53_003239(G6F53_003239);G6F53_007252(G6F53_007252)
							GO:0030122	CC	AP-2 adaptor complex	1	0	1	8	0.0830678	G6F53_002726(G6F53_002726)	-
							GO:0006465	BP	signal peptide processing	1	0	1	8	0.0832107	G6F53_008800(G6F53_008800)	-
							GO:0006567	BP	threonine catabolic process	1	0	1	8	0.0832107	G6F53_001640(G6F53_001640)	-
							GO:0006678	BP	glucosylceramide metabolic process	1	0	1	8	0.0832107	G6F53_005301(G6F53_005301)	-
							GO:0009051	BP	pentose-phosphate shunt, oxidative branch	1	0	1	8	0.0832107	G6F53_004709(G6F53_004709)	-
							GO:0010155	BP	regulation of proton transport	1	0	1	8	0.0832107	G6F53_010714(G6F53_010714)	-
							GO:0010960	BP	magnesium ion homeostasis	1	0	1	8	0.0832107	G6F53_007177(G6F53_007177)	-
							GO:0019532	BP	oxalate transport	1	0	1	8	0.0832107	G6F53_003930(G6F53_003930)	-
							GO:0022605	BP	mammalian oogenesis stage	0	1	1	8	0.0832107	-	G6F53_007252(G6F53_007252)
							GO:0031268	BP	pseudopodium organization	1	0	1	8	0.0832107	G6F53_005898(G6F53_005898)	-
							GO:0035234	BP	ectopic germ cell programmed cell death	0	1	1	8	0.0832107	-	G6F53_000001(G6F53_000001)
							GO:0039532	BP	negative regulation of viral-induced cytoplasmic pattern recognition receptor signaling pathway	1	0	1	8	0.0832107	G6F53_004190(G6F53_004190)	-
							GO:0045744	BP	negative regulation of G protein-coupled receptor signaling pathway	1	0	1	8	0.0832107	G6F53_011773(G6F53_011773)	-
							GO:0045932	BP	negative regulation of muscle contraction	0	1	1	8	0.0832107	-	G6F53_007252(G6F53_007252)
							GO:0050687	BP	negative regulation of defense response to virus	1	0	1	8	0.0832107	G6F53_004190(G6F53_004190)	-
							GO:0051968	BP	positive regulation of synaptic transmission, glutamatergic	0	1	1	8	0.0832107	-	G6F53_007252(G6F53_007252)
							GO:0060180	BP	female mating behavior	1	0	1	8	0.0832107	G6F53_003930(G6F53_003930)	-
							GO:0061762	BP	CAMKK-AMPK signaling cascade	1	0	1	8	0.0832107	G6F53_005301(G6F53_005301)	-
							GO:0070327	BP	thyroid hormone transport	0	1	1	8	0.0832107	-	G6F53_009664(G6F53_009664)
							GO:0089718	BP	amino acid import across plasma membrane	1	0	1	8	0.0832107	G6F53_010714(G6F53_010714)	-
							GO:0090155	BP	negative regulation of sphingolipid biosynthetic process	1	0	1	8	0.0832107	G6F53_005301(G6F53_005301)	-
							GO:0098901	BP	regulation of cardiac muscle cell action potential	0	1	1	8	0.0832107	-	G6F53_003651(G6F53_003651)
							GO:0099004	BP	calmodulin dependent kinase signaling pathway	1	0	1	8	0.0832107	G6F53_005301(G6F53_005301)	-
							GO:1900221	BP	regulation of amyloid-beta clearance	1	0	1	8	0.0832107	G6F53_002726(G6F53_002726)	-
							GO:2000009	BP	negative regulation of protein localization to cell surface	1	0	1	8	0.0832107	G6F53_002726(G6F53_002726)	-
							GO:0046903	BP	secretion	12	1	13	799	0.0836584	G6F53_000244(G6F53_000244);G6F53_000622(G6F53_000622);G6F53_001757(G6F53_001757);	G6F53_005055(G6F53_005055)
							GO:0034040	MF	ATPase-coupled lipid transmembrane transporter activity	1	0	1	8	0.0840323	G6F53_007454(G6F53_007454)	-
							GO:0050811	MF	GABA receptor binding	1	0	1	8	0.0840323	G6F53_001757(G6F53_001757)	-
							GO:0045923	BP	positive regulation of fatty acid metabolic process	1	1	2	45	0.0845421	G6F53_005301(G6F53_005301)	G6F53_007252(G6F53_007252)
							GO:0071248	BP	cellular response to metal ion	2	1	3	96	0.0847377	G6F53_005301(G6F53_005301);G6F53_010611(G6F53_010611)	G6F53_007252(G6F53_007252)
							GO:0006855	BP	drug transmembrane transport	3	0	3	97	0.0867925	G6F53_002242(G6F53_002242);G6F53_002548(G6F53_002548);G6F53_010714(G6F53_010714)	-
							GO:0042304	BP	regulation of fatty acid biosynthetic process	1	1	2	46	0.0877879	G6F53_005301(G6F53_005301)	G6F53_007252(G6F53_007252)
							GO:0050661	MF	NADP binding	2	0	2	46	0.0892753	G6F53_001846(G6F53_001846);G6F53_004709(G6F53_004709)	-
							GO:0006066	BP	alcohol metabolic process	5	0	5	221	0.0895409	G6F53_001687(G6F53_001687);G6F53_002001(G6F53_002001);G6F53_002046(G6F53_002046);	-
							GO:0140101	MF	catalytic activity, acting on a tRNA	3	0	3	98	0.0908497	G6F53_003946(G6F53_003946);G6F53_007177(G6F53_007177);G6F53_009460(G6F53_009460)	-
							GO:0006486	BP	protein glycosylation	3	0	3	99	0.0909656	G6F53_001757(G6F53_001757);G6F53_002661(G6F53_002661);G6F53_004599(G6F53_004599)	-
							GO:0043413	BP	macromolecule glycosylation	3	0	3	99	0.0909656	G6F53_001757(G6F53_001757);G6F53_002661(G6F53_002661);G6F53_004599(G6F53_004599)	-
							GO:0042803	MF	protein homodimerization activity	7	2	9	501	0.092214	G6F53_001846(G6F53_001846);G6F53_002046(G6F53_002046);G6F53_004709(G6F53_004709);	G6F53_000001(G6F53_000001);G6F53_007252(G6F53_007252)
							GO:0030128	CC	clathrin coat of endocytic vesicle	1	0	1	9	0.0929607	G6F53_002726(G6F53_002726)	-
							GO:0090443	CC	FAR/SIN/STRIPAK complex	0	1	1	9	0.0929607	-	G6F53_003651(G6F53_003651)
							GO:0001306	BP	age-dependent response to oxidative stress	1	0	1	9	0.0931197	G6F53_004806(G6F53_004806)	-
							GO:0001504	BP	neurotransmitter uptake	1	0	1	9	0.0931197	G6F53_010714(G6F53_010714)	-
							GO:0001893	BP	maternal placenta development	0	1	1	9	0.0931197	-	G6F53_007252(G6F53_007252)
							GO:0001963	BP	synaptic transmission, dopaminergic	0	1	1	9	0.0931197	-	G6F53_007252(G6F53_007252)
							GO:0005992	BP	trehalose biosynthetic process	1	0	1	9	0.0931197	G6F53_003256(G6F53_003256)	-
							GO:0006677	BP	glycosylceramide metabolic process	1	0	1	9	0.0931197	G6F53_005301(G6F53_005301)	-
							GO:0006688	BP	glycosphingolipid biosynthetic process	1	0	1	9	0.0931197	G6F53_005301(G6F53_005301)	-
							GO:0007571	BP	age-dependent general metabolic decline	1	0	1	9	0.0931197	G6F53_004806(G6F53_004806)	-
							GO:0009453	BP	energy taxis	1	0	1	9	0.0931197	G6F53_002726(G6F53_002726)	-
							GO:0010517	BP	regulation of phospholipase activity	1	0	1	9	0.0931197	G6F53_002726(G6F53_002726)	-
							GO:0016185	BP	synaptic vesicle budding from presynaptic endocytic zone membrane	1	0	1	9	0.0931197	G6F53_002726(G6F53_002726)	-
							GO:0019322	BP	pentose biosynthetic process	1	0	1	9	0.0931197	G6F53_004709(G6F53_004709)	-
							GO:0036251	BP	positive regulation of transcription from RNA polymerase II promoter in response to salt stress	1	0	1	9	0.0931197	G6F53_003427(G6F53_003427)	-
							GO:0042331	BP	phototaxis	1	0	1	9	0.0931197	G6F53_002726(G6F53_002726)	-
							GO:0042438	BP	melanin biosynthetic process	1	0	1	9	0.0931197	G6F53_002046(G6F53_002046)	-
							GO:0043090	BP	amino acid import	1	0	1	9	0.0931197	G6F53_010714(G6F53_010714)	-
							GO:0043268	BP	positive regulation of potassium ion transport	1	0	1	9	0.0931197	G6F53_003427(G6F53_003427)	-
							GO:0051409	BP	response to nitrosative stress	1	0	1	9	0.0931197	G6F53_012219(G6F53_012219)	-
							GO:0061065	BP	regulation of dauer larval development	1	0	1	9	0.0931197	G6F53_005301(G6F53_005301)	-
							GO:0061392	BP	regulation of transcription from RNA polymerase II promoter in response to osmotic stress	1	0	1	9	0.0931197	G6F53_003427(G6F53_003427)	-
							GO:0061393	BP	positive regulation of transcription from RNA polymerase II promoter in response to osmotic stress	1	0	1	9	0.0931197	G6F53_003427(G6F53_003427)	-
							GO:0061404	BP	positive regulation of transcription from RNA polymerase II promoter in response to increased salt	1	0	1	9	0.0931197	G6F53_003427(G6F53_003427)	-
							GO:0061416	BP	regulation of transcription from RNA polymerase II promoter in response to salt stress	1	0	1	9	0.0931197	G6F53_003427(G6F53_003427)	-
							GO:0070413	BP	trehalose metabolism in response to stress	1	0	1	9	0.0931197	G6F53_003256(G6F53_003256)	-
							GO:0086010	BP	membrane depolarization during action potential	0	1	1	9	0.0931197	-	G6F53_003651(G6F53_003651)
							GO:1902473	BP	regulation of protein localization to synapse	1	0	1	9	0.0931197	G6F53_002726(G6F53_002726)	-
							GO:1903108	BP	regulation of mitochondrial transcription	1	0	1	9	0.0931197	G6F53_005301(G6F53_005301)	-
							GO:1905048	BP	regulation of metallopeptidase activity	1	0	1	9	0.0931197	G6F53_002726(G6F53_002726)	-
							GO:1990170	BP	stress response to cadmium ion	1	0	1	9	0.0931197	G6F53_010611(G6F53_010611)	-
							GO:1990359	BP	stress response to zinc ion	1	0	1	9	0.0931197	G6F53_010611(G6F53_010611)	-
							GO:0031175	BP	neuron projection development	12	0	12	735	0.0932282	G6F53_000244(G6F53_000244);G6F53_000622(G6F53_000622);G6F53_001757(G6F53_001757);	-
							GO:0015037	MF	peptide disulfide oxidoreductase activity	1	0	1	9	0.0940346	G6F53_001846(G6F53_001846)	-
							GO:0016832	MF	aldehyde-lyase activity	1	0	1	9	0.0940346	G6F53_001640(G6F53_001640)	-
							GO:0050840	MF	extracellular matrix binding	1	0	1	9	0.0940346	G6F53_000622(G6F53_000622)	-
							GO:1902944	MF	aspartic-type endopeptidase activity involved in amyloid precursor protein catabolic process	1	0	1	9	0.0940346	G6F53_011036(G6F53_011036)	-
							GO:0006690	BP	icosanoid metabolic process	1	1	2	48	0.0943895	G6F53_002354(G6F53_002354)	G6F53_007252(G6F53_007252)
							GO:0009409	BP	response to cold	2	0	2	48	0.0943895	G6F53_002001(G6F53_002001);G6F53_005301(G6F53_005301)	-
							GO:0035725	BP	sodium ion transmembrane transport	1	1	2	48	0.0943895	G6F53_003427(G6F53_003427)	G6F53_003651(G6F53_003651)
							GO:0097746	BP	regulation of blood vessel diameter	1	1	2	48	0.0943895	G6F53_004709(G6F53_004709)	G6F53_007252(G6F53_007252)
							GO:1902414	BP	protein localization to cell junction	2	0	2	48	0.0943895	G6F53_002726(G6F53_002726);G6F53_009583(G6F53_009583)	-
							GO:0022603	BP	regulation of anatomical structure morphogenesis	8	2	10	583	0.0944816	G6F53_000244(G6F53_000244);G6F53_000622(G6F53_000622);G6F53_002726(G6F53_002726);	G6F53_003239(G6F53_003239);G6F53_007252(G6F53_007252)
							GO:0060249	BP	anatomical structure homeostasis	4	2	6	294	0.0965922	G6F53_002661(G6F53_002661);G6F53_003427(G6F53_003427);G6F53_005301(G6F53_005301);	G6F53_003239(G6F53_003239);G6F53_007252(G6F53_007252)
							GO:0032940	BP	secretion by cell	11	1	12	741	0.0976567	G6F53_000244(G6F53_000244);G6F53_000622(G6F53_000622);G6F53_001757(G6F53_001757);	G6F53_005055(G6F53_005055)
							GO:0042059	BP	negative regulation of epidermal growth factor receptor signaling pathway	2	0	2	49	0.0977431	G6F53_007712(G6F53_007712);G6F53_010364(G6F53_010364)	-
							GO:0048259	BP	regulation of receptor-mediated endocytosis	2	0	2	49	0.0977431	G6F53_002726(G6F53_002726);G6F53_011773(G6F53_011773)	-
							GO:0030001	BP	metal ion transport	4	2	6	295	0.0977884	G6F53_002726(G6F53_002726);G6F53_003427(G6F53_003427);G6F53_004709(G6F53_004709);	G6F53_003651(G6F53_003651);G6F53_007252(G6F53_007252)
							GO:0004620	MF	phospholipase activity	2	0	2	49	0.0993828	G6F53_010125(G6F53_010125);G6F53_011773(G6F53_011773)	-
							GO:0030182	BP	neuron differentiation	15	0	15	982	0.0994325	G6F53_000244(G6F53_000244);G6F53_000622(G6F53_000622);G6F53_001757(G6F53_001757);	-
							GO:0050801	BP	ion homeostasis	6	1	7	368	0.100649	G6F53_002726(G6F53_002726);G6F53_003427(G6F53_003427);G6F53_003930(G6F53_003930);	G6F53_003651(G6F53_003651)
							GO:0046365	BP	monosaccharide catabolic process	1	1	2	50	0.10113	G6F53_003325(G6F53_003325)	G6F53_003239(G6F53_003239)
							GO:1901185	BP	negative regulation of ERBB signaling pathway	2	0	2	50	0.10113	G6F53_007712(G6F53_007712);G6F53_010364(G6F53_010364)	-
							GO:0035145	CC	exon-exon junction complex	1	0	1	10	0.102748	G6F53_006576(G6F53_006576)	-
							GO:0071556	CC	integral component of lumenal side of endoplasmic reticulum membrane	1	0	1	10	0.102748	G6F53_008800(G6F53_008800)	-
							GO:0098553	CC	lumenal side of endoplasmic reticulum membrane	1	0	1	10	0.102748	G6F53_008800(G6F53_008800)	-
							GO:0003085	BP	negative regulation of systemic arterial blood pressure	1	0	1	10	0.102923	G6F53_004709(G6F53_004709)	-
							GO:0006691	BP	leukotriene metabolic process	1	0	1	10	0.102923	G6F53_002354(G6F53_002354)	-
							GO:0009235	BP	cobalamin metabolic process	1	0	1	10	0.102923	G6F53_002242(G6F53_002242)	-
							GO:0015808	BP	L-alanine transport	1	0	1	10	0.102923	G6F53_010714(G6F53_010714)	-
							GO:0015824	BP	proline transport	1	0	1	10	0.102923	G6F53_010714(G6F53_010714)	-
							GO:0019430	BP	removal of superoxide radicals	1	0	1	10	0.102923	G6F53_004806(G6F53_004806)	-
							GO:0031638	BP	zymogen activation	0	1	1	10	0.102923	-	G6F53_003239(G6F53_003239)
							GO:0032328	BP	alanine transport	1	0	1	10	0.102923	G6F53_010714(G6F53_010714)	-
							GO:0033212	BP	iron import into cell	1	0	1	10	0.102923	G6F53_002726(G6F53_002726)	-
							GO:0035524	BP	proline transmembrane transport	1	0	1	10	0.102923	G6F53_010714(G6F53_010714)	-
							GO:0043249	BP	erythrocyte maturation	1	0	1	10	0.102923	G6F53_004709(G6F53_004709)	-
							GO:0048261	BP	negative regulation of receptor-mediated endocytosis	1	0	1	10	0.102923	G6F53_002726(G6F53_002726)	-
							GO:0071318	BP	cellular response to ATP	0	1	1	10	0.102923	-	G6F53_007252(G6F53_007252)
							GO:0071450	BP	cellular response to oxygen radical	1	0	1	10	0.102923	G6F53_004806(G6F53_004806)	-
							GO:0071451	BP	cellular response to superoxide	1	0	1	10	0.102923	G6F53_004806(G6F53_004806)	-
							GO:0090336	BP	positive regulation of brown fat cell differentiation	0	1	1	10	0.102923	-	G6F53_007252(G6F53_007252)
							GO:0098900	BP	regulation of action potential	0	1	1	10	0.102923	-	G6F53_003651(G6F53_003651)
							GO:1902358	BP	sulfate transmembrane transport	1	0	1	10	0.102923	G6F53_003930(G6F53_003930)	-
							GO:1902857	BP	positive regulation of non-motile cilium assembly	1	0	1	10	0.102923	G6F53_005898(G6F53_005898)	-
							GO:0008106	MF	alcohol dehydrogenase (NADP+) activity	1	0	1	10	0.103929	G6F53_003325(G6F53_003325)	-
							GO:0015116	MF	sulfate transmembrane transporter activity	1	0	1	10	0.103929	G6F53_003930(G6F53_003930)	-
							GO:0015180	MF	L-alanine transmembrane transporter activity	1	0	1	10	0.103929	G6F53_010714(G6F53_010714)	-
							GO:0015193	MF	L-proline transmembrane transporter activity	1	0	1	10	0.103929	G6F53_010714(G6F53_010714)	-
							GO:0016423	MF	tRNA (guanine) methyltransferase activity	1	0	1	10	0.103929	G6F53_007177(G6F53_007177)	-
							GO:0022858	MF	alanine transmembrane transporter activity	1	0	1	10	0.103929	G6F53_010714(G6F53_010714)	-
							GO:0050750	MF	low-density lipoprotein particle receptor binding	1	0	1	10	0.103929	G6F53_002726(G6F53_002726)	-
							GO:0070325	MF	lipoprotein particle receptor binding	1	0	1	10	0.103929	G6F53_002726(G6F53_002726)	-
							GO:0016021	CC	integral component of membrane	8	3	11	673	0.104274	G6F53_000413(G6F53_000413);G6F53_002548(G6F53_002548);G6F53_003930(G6F53_003930);	G6F53_002323(G6F53_002323);G6F53_003651(G6F53_003651);G6F53_009664(G6F53_009664)
							GO:0000187	BP	activation of MAPK activity	2	0	2	51	0.10455	G6F53_003427(G6F53_003427);G6F53_005301(G6F53_005301)	-
							GO:0010771	BP	negative regulation of cell morphogenesis involved in differentiation	2	0	2	51	0.10455	G6F53_000244(G6F53_000244);G6F53_000622(G6F53_000622)	-
							GO:0014911	BP	positive regulation of smooth muscle cell migration	2	0	2	51	0.10455	G6F53_000244(G6F53_000244);G6F53_000622(G6F53_000622)	-
							GO:0035249	BP	synaptic transmission, glutamatergic	1	1	2	51	0.10455	G6F53_005539(G6F53_005539)	G6F53_007252(G6F53_007252)
							GO:0006006	BP	glucose metabolic process	3	1	4	167	0.105594	G6F53_002548(G6F53_002548);G6F53_003325(G6F53_003325);G6F53_005301(G6F53_005301)	G6F53_003239(G6F53_003239)
							GO:0008203	BP	cholesterol metabolic process	3	0	3	106	0.106213	G6F53_001687(G6F53_001687);G6F53_004709(G6F53_004709);G6F53_005301(G6F53_005301)	-
							GO:0097480	BP	establishment of synaptic vesicle localization	3	0	3	106	0.106213	G6F53_002726(G6F53_002726);G6F53_004599(G6F53_004599);G6F53_010532(G6F53_010532)	-
							GO:0044550	BP	secondary metabolite biosynthetic process	1	1	2	52	0.108001	G6F53_002046(G6F53_002046)	G6F53_009664(G6F53_009664)
							GO:1900077	BP	negative regulation of cellular response to insulin stimulus	2	0	2	52	0.108001	G6F53_002242(G6F53_002242);G6F53_005301(G6F53_005301)	-
							GO:0005765	CC	lysosomal membrane	3	0	3	107	0.108016	G6F53_002242(G6F53_002242);G6F53_008800(G6F53_008800);G6F53_010364(G6F53_010364)	-
							GO:0006633	BP	fatty acid biosynthetic process	2	1	3	107	0.108469	G6F53_000105(G6F53_000105);G6F53_005301(G6F53_005301)	G6F53_007252(G6F53_007252)
							GO:0005764	CC	lysosome	4	1	5	236	0.109823	G6F53_002242(G6F53_002242);G6F53_008800(G6F53_008800);G6F53_010364(G6F53_010364);	G6F53_005055(G6F53_005055)
							GO:0009165	BP	nucleotide biosynthetic process	4	2	6	305	0.110189	G6F53_002548(G6F53_002548);G6F53_004709(G6F53_004709);G6F53_005301(G6F53_005301);	G6F53_003239(G6F53_003239);G6F53_007252(G6F53_007252)
							GO:0098662	BP	inorganic cation transmembrane transport	5	1	6	305	0.110189	G6F53_002726(G6F53_002726);G6F53_003427(G6F53_003427);G6F53_004709(G6F53_004709);	G6F53_003651(G6F53_003651)
							GO:1901293	BP	nucleoside phosphate biosynthetic process	4	2	6	305	0.110189	G6F53_002548(G6F53_002548);G6F53_004709(G6F53_004709);G6F53_005301(G6F53_005301);	G6F53_003239(G6F53_003239);G6F53_007252(G6F53_007252)
							GO:0007611	BP	learning or memory	4	1	5	236	0.110496	G6F53_002046(G6F53_002046);G6F53_002726(G6F53_002726);G6F53_004599(G6F53_004599);	G6F53_007252(G6F53_007252)
							GO:0043062	BP	extracellular structure organization	3	0	3	108	0.110745	G6F53_000244(G6F53_000244);G6F53_000622(G6F53_000622);G6F53_005539(G6F53_005539)	-
							GO:0070085	BP	glycosylation	3	0	3	108	0.110745	G6F53_001757(G6F53_001757);G6F53_002661(G6F53_002661);G6F53_004599(G6F53_004599)	-
							GO:0006812	BP	cation transport	6	2	8	451	0.111285	G6F53_002726(G6F53_002726);G6F53_003427(G6F53_003427);G6F53_004190(G6F53_004190);	G6F53_003651(G6F53_003651);G6F53_007252(G6F53_007252)
							GO:0042633	BP	hair cycle	1	1	2	53	0.111483	G6F53_005539(G6F53_005539)	G6F53_007252(G6F53_007252)
							GO:0060627	BP	regulation of vesicle-mediated transport	7	0	7	378	0.111867	G6F53_001757(G6F53_001757);G6F53_002726(G6F53_002726);G6F53_004599(G6F53_004599);	-
							GO:0005604	CC	basement membrane	1	0	1	11	0.112432	G6F53_000622(G6F53_000622)	-
							GO:0098852	CC	lytic vacuole membrane	3	0	3	109	0.112569	G6F53_002242(G6F53_002242);G6F53_008800(G6F53_008800);G6F53_010364(G6F53_010364)	-
							GO:0001998	BP	angiotensin-mediated vasoconstriction involved in regulation of systemic arterial blood pressure	1	0	1	11	0.112622	G6F53_004709(G6F53_004709)	-
							GO:0002034	BP	regulation of blood vessel diameter by renin-angiotensin	1	0	1	11	0.112622	G6F53_004709(G6F53_004709)	-
							GO:0003072	BP	renal control of peripheral vascular resistance involved in regulation of systemic arterial blood pressure	1	0	1	11	0.112622	G6F53_004709(G6F53_004709)	-
							GO:0003084	BP	positive regulation of systemic arterial blood pressure	1	0	1	11	0.112622	G6F53_004709(G6F53_004709)	-
							GO:0006741	BP	NADP biosynthetic process	1	0	1	11	0.112622	G6F53_004709(G6F53_004709)	-
							GO:0006842	BP	tricarboxylic acid transport	1	0	1	11	0.112622	G6F53_002548(G6F53_002548)	-
							GO:0007026	BP	negative regulation of microtubule depolymerization	1	0	1	11	0.112622	G6F53_012996(G6F53_012996)	-
							GO:0008272	BP	sulfate transport	1	0	1	11	0.112622	G6F53_003930(G6F53_003930)	-
							GO:0009631	BP	cold acclimation	1	0	1	11	0.112622	G6F53_005301(G6F53_005301)	-
							GO:0010421	BP	hydrogen peroxide-mediated programmed cell death	0	1	1	11	0.112622	-	G6F53_000001(G6F53_000001)
							GO:0015746	BP	citrate transport	1	0	1	11	0.112622	G6F53_002548(G6F53_002548)	-
							GO:0016188	BP	synaptic vesicle maturation	1	0	1	11	0.112622	G6F53_002726(G6F53_002726)	-
							GO:0021896	BP	forebrain astrocyte differentiation	1	0	1	11	0.112622	G6F53_005539(G6F53_005539)	-
							GO:0021897	BP	forebrain astrocyte development	1	0	1	11	0.112622	G6F53_005539(G6F53_005539)	-
							GO:0023058	BP	adaptation of signaling pathway	1	0	1	11	0.112622	G6F53_011773(G6F53_011773)	-
							GO:0032891	BP	negative regulation of organic acid transport	1	0	1	11	0.112622	G6F53_003427(G6F53_003427)	-
							GO:0032941	BP	secretion by tissue	1	0	1	11	0.112622	G6F53_003427(G6F53_003427)	-
[truncated: 2,661 more rows]

## Sheet: pH 6 vs. 7
Differential Expressed Gene: GO Annotation						GO enrichment analysis
[truncated: 3,100 more rows]

[truncated: 1 more sheets: pH 8 vs. 7]
