# Supplementary material for: Transcriptomic analysis and carbohydrate metabolism-related enzyme expression across different pH values in Rhizopus delemar
Source: Front Microbiol. 2024 Mar 6;15:1359830. doi: 10.3389/fmicb.2024.1359830 (PMC10953822; doi:10.3389/fmicb.2024.1359830)
Supplement: Supplementary file 4 [file Data_Sheet_3.xlsx]

## Sheet: pH 4 vs. 7
KEGG Enrichment Analysis
PathwayID	Pathway	level1	level2	level3	Down	DEG	Total	Pvalue	Up_gene	Down_gene
ko03008	Ribosome biogenesis in eukaryotes	Genetic Information Processing	Translation	Translation	37	37	93	4.04e-23	-	G6F53_010713(G6F53_010713|K14545);G6F53_004831(G6F53_004831|K06943);G6F53_001302(G6F53_001302|K14561);
ko03020	RNA polymerase	Genetic Information Processing	Transcription	Transcription	12	13	50	3.05e-06	G6F53_000572(G6F53_000572|K03021)	G6F53_009315(G6F53_009315|K03016);G6F53_012108(G6F53_012108|K03004);G6F53_012894(G6F53_012894|K03027);
ko02010	ABC transporters	Environmental Information Processing	Membrane transport	Membrane transport	6	8	40	0.00174073	G6F53_007454(G6F53_007454|K05681);G6F53_004182(G6F53_004182|K05681)	G6F53_009850(G6F53_009850|K05681);G6F53_007179(G6F53_007179|K05681);G6F53_005870(G6F53_005870|K05661);
ko00040	Pentose and glucuronate interconversions	Metabolism	Carbohydrate metabolism	Carbohydrate metabolism	1	7	40	0.00731997	G6F53_008818(G6F53_008818|K01213);G6F53_003325(G6F53_003325|K00011);G6F53_002218(G6F53_002218|K01213);G6F53_002507(G6F53_002507|K01213);G6F53_002305(G6F53_002305|K00011);G6F53_012395(G6F53_012395|K01213)	G6F53_001986(G6F53_001986|K00699)
ko00250	Alanine, aspartate and glutamate metabolism	Metabolism	Amino acid metabolism	Amino acid metabolism	2	7	42	0.00960079	G6F53_000863(G6F53_000863|K00264);G6F53_007543(G6F53_007543|K00814);G6F53_002063(G6F53_002063|K14455);G6F53_003092(G6F53_003092|K01953);G6F53_005099(G6F53_005099|K13524)	G6F53_000344(G6F53_000344|K01915);G6F53_002910(G6F53_002910|K01915)
ko00910	Nitrogen metabolism	Metabolism	Energy metabolism	Energy metabolism	2	3	10	0.0171955	G6F53_000863(G6F53_000863|K00264)	G6F53_000344(G6F53_000344|K01915);G6F53_002910(G6F53_002910|K01915)
ko00565	Ether lipid metabolism	Metabolism	Lipid metabolism	Lipid metabolism	1	5	32	0.0353985	G6F53_001548(G6F53_001548|K00993);G6F53_010125(G6F53_010125|K01115);G6F53_011773(G6F53_011773|K01115);G6F53_000031(G6F53_000031|K14621)	G6F53_010767(G6F53_010767|K00993)
ko00561	Glycerolipid metabolism	Metabolism	Lipid metabolism	Lipid metabolism	1	6	43	0.036219	G6F53_002001(G6F53_002001|K00864);G6F53_003325(G6F53_003325|K00011);G6F53_006528(G6F53_006528|K00128);G6F53_006527(G6F53_006527|K00128);G6F53_002305(G6F53_002305|K00011)	G6F53_012123(G6F53_012123|K13506)
ko00220	Arginine biosynthesis	Metabolism	Amino acid metabolism	Amino acid metabolism	2	4	24	0.0473365	G6F53_007543(G6F53_007543|K00814);G6F53_002063(G6F53_002063|K14455)	G6F53_000344(G6F53_000344|K01915);G6F53_002910(G6F53_002910|K01915)
ko00330	Arginine and proline metabolism	Metabolism	Amino acid metabolism	Amino acid metabolism	1	5	39	0.0731712	G6F53_006528(G6F53_006528|K00128);G6F53_006527(G6F53_006527|K00128);G6F53_002063(G6F53_002063|K14455);G6F53_008906(G6F53_008906|K13366)	G6F53_012500(G6F53_012500|K13366)
ko04113	Meiosis - yeast	Cellular Processes	Cell growth and death	Cell growth and death	3	8	78	0.0812342	G6F53_011478(G6F53_011478|K02216);G6F53_007817(G6F53_007817|K04630);G6F53_003138(G6F53_003138|K06628);G6F53_000886(G6F53_000886|K06269);G6F53_008282(G6F53_008282|K04345)	G6F53_000024(G6F53_000024|K04345);G6F53_003760(G6F53_003760|K02603);G6F53_001054(G6F53_001054|K02542)
ko00410	beta-Alanine metabolism	Metabolism	Metabolism of other amino acids	Metabolism of other amino acids	1	5	41	0.0868746	G6F53_006528(G6F53_006528|K00128);G6F53_006527(G6F53_006527|K00128);G6F53_008906(G6F53_008906|K13366);G6F53_005099(G6F53_005099|K13524)	G6F53_012500(G6F53_012500|K13366)
ko00400	Phenylalanine, tyrosine and tryptophan biosynthesis	Metabolism	Amino acid metabolism	Amino acid metabolism	0	2	9	0.0926915	G6F53_002046(G6F53_002046|K00500);G6F53_002063(G6F53_002063|K14455)	-
ko00440	Phosphonate and phosphinate metabolism	Metabolism	Metabolism of other amino acids	Metabolism of other amino acids	1	2	9	0.0926915	G6F53_001548(G6F53_001548|K00993)	G6F53_010767(G6F53_010767|K00993)
ko00360	Phenylalanine metabolism	Metabolism	Amino acid metabolism	Amino acid metabolism	0	2	10	0.111565	G6F53_002046(G6F53_002046|K00500);G6F53_002063(G6F53_002063|K14455)	-
ko00650	Butanoate metabolism	Metabolism	Carbohydrate metabolism	Carbohydrate metabolism	1	3	21	0.119597	G6F53_012219(G6F53_012219|K18369);G6F53_005099(G6F53_005099|K13524)	G6F53_001108(G6F53_001108|K00109)
ko00620	Pyruvate metabolism	Metabolism	Carbohydrate metabolism	Carbohydrate metabolism	2	6	61	0.141363	G6F53_008636(G6F53_008636|K00029);G6F53_006528(G6F53_006528|K00128);G6F53_006527(G6F53_006527|K00128);G6F53_005631(G6F53_005631|K00873)	G6F53_003592(G6F53_003592|K00873);G6F53_008678(G6F53_008678|K00161)
ko04213	Longevity regulating pathway - multiple species	Organismal Systems	Aging	Aging	1	5	50	0.16314	G6F53_004806(G6F53_004806|K04565);G6F53_005301(G6F53_005301|K07198);G6F53_004599(G6F53_004599|K07198);G6F53_008282(G6F53_008282|K04345)	G6F53_000024(G6F53_000024|K04345)
ko00053	Ascorbate and aldarate metabolism	Metabolism	Carbohydrate metabolism	Carbohydrate metabolism	1	3	25	0.175345	G6F53_006528(G6F53_006528|K00128);G6F53_006527(G6F53_006527|K00128)	G6F53_001986(G6F53_001986|K00699)
ko00515	Mannose type O-glycan biosynthesis	Metabolism	Glycan biosynthesis and metabolism	Glycan biosynthesis and metabolism	0	2	15	0.216138	G6F53_002661(G6F53_002661|K09668);G6F53_003704(G6F53_003704|K00728)	-
ko00790	Folate biosynthesis	Metabolism	Metabolism of cofactors and vitamins	Metabolism of cofactors and vitamins	0	3	28	0.221019	G6F53_002046(G6F53_002046|K00500);G6F53_003325(G6F53_003325|K00011);G6F53_002305(G6F53_002305|K00011)	-
ko00906	Carotenoid biosynthesis	Metabolism	Metabolism of terpenoids and polyketides	Metabolism of terpenoids and polyketides	1	1	5	0.259323	-	G6F53_005411(G6F53_005411|K17841)
ko00590	Arachidonic acid metabolism	Metabolism	Lipid metabolism	Lipid metabolism	2	3	33	0.301208	G6F53_000031(G6F53_000031|K14621)	G6F53_001938(G6F53_001938|K18592);G6F53_001663(G6F53_001663|K00509)
ko00564	Glycerophospholipid metabolism	Metabolism	Lipid metabolism	Lipid metabolism	2	6	79	0.311098	G6F53_001548(G6F53_001548|K00993);G6F53_010125(G6F53_010125|K01115);G6F53_011773(G6F53_011773|K01115);G6F53_000031(G6F53_000031|K14621)	G6F53_010767(G6F53_010767|K00993);G6F53_012123(G6F53_012123|K13506)
ko00460	Cyanoamino acid metabolism	Metabolism	Metabolism of other amino acids	Metabolism of other amino acids	1	1	7	0.34322	-	G6F53_001938(G6F53_001938|K18592)
ko04392	Hippo signaling pathway - multiple species	Environmental Information Processing	Signal transduction	Signal transduction	1	2	21	0.348196	G6F53_003097(G6F53_003097|K04409)	G6F53_008117(G6F53_008117|K04409)
ko00340	Histidine metabolism	Metabolism	Amino acid metabolism	Amino acid metabolism	0	2	22	0.36973	G6F53_006528(G6F53_006528|K00128);G6F53_006527(G6F53_006527|K00128)	-
ko00511	Other glycan degradation	Metabolism	Glycan biosynthesis and metabolism	Glycan biosynthesis and metabolism	0	1	8	0.381554	G6F53_003761(G6F53_003761|K01191)	-
ko00010	Glycolysis / Gluconeogenesis	Metabolism	Carbohydrate metabolism	Carbohydrate metabolism	2	5	71	0.398351	G6F53_006528(G6F53_006528|K00128);G6F53_006527(G6F53_006527|K00128);G6F53_005631(G6F53_005631|K00873)	G6F53_003592(G6F53_003592|K00873);G6F53_008678(G6F53_008678|K00161)
ko00480	Glutathione metabolism	Metabolism	Metabolism of other amino acids	Metabolism of other amino acids	1	3	40	0.414785	G6F53_001846(G6F53_001846|K00383);G6F53_004709(G6F53_004709|K00036)	G6F53_001938(G6F53_001938|K18592)
ko00430	Taurine and hypotaurine metabolism	Metabolism	Metabolism of other amino acids	Metabolism of other amino acids	1	1	9	0.417662	-	G6F53_001938(G6F53_001938|K18592)
ko00514	Other types of O-glycan biosynthesis	Metabolism	Glycan biosynthesis and metabolism	Glycan biosynthesis and metabolism	0	1	9	0.417662	G6F53_003704(G6F53_003704|K00728)	-
ko03030	DNA replication	Genetic Information Processing	Replication and repair	Replication and repair	3	3	41	0.430655	-	G6F53_004041(G6F53_004041|K02685);G6F53_012726(G6F53_012726|K02326);G6F53_001054(G6F53_001054|K02542)
ko00380	Tryptophan metabolism	Metabolism	Amino acid metabolism	Amino acid metabolism	0	3	42	0.44637	G6F53_000328(G6F53_000328|K00816);G6F53_006528(G6F53_006528|K00128);G6F53_006527(G6F53_006527|K00128)	-
ko00130	Ubiquinone and other terpenoid-quinone biosynthesis	Metabolism	Metabolism of cofactors and vitamins	Metabolism of cofactors and vitamins	0	1	10	0.451672	G6F53_007770(G6F53_007770|K06127)	-
ko00630	Glyoxylate and dicarboxylate metabolism	Metabolism	Carbohydrate metabolism	Carbohydrate metabolism	2	3	43	0.461914	G6F53_009227(G6F53_009227|K02437)	G6F53_000344(G6F53_000344|K01915);G6F53_002910(G6F53_002910|K01915)
ko00770	Pantothenate and CoA biosynthesis	Metabolism	Metabolism of cofactors and vitamins	Metabolism of cofactors and vitamins	0	2	27	0.472437	G6F53_006528(G6F53_006528|K00128);G6F53_006527(G6F53_006527|K00128)	-
ko00730	Thiamine metabolism	Metabolism	Metabolism of cofactors and vitamins	Metabolism of cofactors and vitamins	0	1	11	0.483707	G6F53_001593(G6F53_001593|K04487)	-
ko03450	Non-homologous end-joining	Genetic Information Processing	Replication and repair	Replication and repair	0	1	11	0.483707	G6F53_002574(G6F53_002574|K10866)	-
ko00860	Porphyrin metabolism	Metabolism	Metabolism of cofactors and vitamins	Metabolism of cofactors and vitamins	1	2	30	0.529095	G6F53_011638(G6F53_011638|K00228)	G6F53_001986(G6F53_001986|K00699)
ko00970	Aminoacyl-tRNA biosynthesis	Genetic Information Processing	Translation	Translation	2	3	48	0.536527	G6F53_000877(G6F53_000877|K01876)	G6F53_007145(G6F53_007145|K01886);G6F53_005033(G6F53_005033|K01893)
ko03013	Nucleocytoplasmic transport	Genetic Information Processing	Translation	Translation	5	6	101	0.541771	G6F53_010730(G6F53_010730|K03231)	G6F53_006200(G6F53_006200|K20223);G6F53_006202(G6F53_006202|K20223);G6F53_002034(G6F53_002034|K20221);
ko04122	Sulfur relay system	Genetic Information Processing	Folding, sorting and degradation	Folding, sorting and degradation	0	1	13	0.542299	G6F53_001593(G6F53_001593|K04487)	-
ko00052	Galactose metabolism	Metabolism	Carbohydrate metabolism	Carbohydrate metabolism	0	2	32	0.564524	G6F53_003325(G6F53_003325|K00011);G6F53_002305(G6F53_002305|K00011)	-
ko00520	Amino sugar and nucleotide sugar metabolism	Metabolism	Carbohydrate metabolism	Carbohydrate metabolism	1	5	88	0.589584	G6F53_008328(G6F53_008328|K02564);G6F53_004952(G6F53_004952|K02564);G6F53_007823(G6F53_007823|K01183);G6F53_010151(G6F53_010151|K01183)	G6F53_004627(G6F53_004627|K00698)
ko04111	Cell cycle - yeast	Cellular Processes	Cell growth and death	Cell growth and death	3	5	88	0.589584	G6F53_011478(G6F53_011478|K02216);G6F53_003138(G6F53_003138|K06628)	G6F53_003760(G6F53_003760|K02603);G6F53_001054(G6F53_001054|K02542);G6F53_005505(G6F53_005505|K06675)
ko00350	Tyrosine metabolism	Metabolism	Amino acid metabolism	Amino acid metabolism	0	1	15	0.594274	G6F53_002063(G6F53_002063|K14455)	-
ko00450	Selenocompound metabolism	Metabolism	Metabolism of other amino acids	Metabolism of other amino acids	0	1	15	0.594274	G6F53_000328(G6F53_000328|K00816)	-
ko04011	MAPK signaling pathway - yeast	Environmental Information Processing	Signal transduction	Signal transduction	1	4	71	0.601237	G6F53_004910(G6F53_004910|K02677);G6F53_003097(G6F53_003097|K04409);G6F53_009904(G6F53_009904|K04513)	G6F53_008117(G6F53_008117|K04409)
ko03018	RNA degradation	Genetic Information Processing	Folding, sorting and degradation	Folding, sorting and degradation	4	5	90	0.609949	G6F53_009709(G6F53_009709|K04043)	G6F53_003449(G6F53_003449|K12598);G6F53_007808(G6F53_007808|K12585);G6F53_003128(G6F53_003128|K03679);
ko00062	Fatty acid elongation	Metabolism	Lipid metabolism	Lipid metabolism	1	1	17	0.640376	-	G6F53_003662(G6F53_003662|K10203)
ko00310	Lysine degradation	Metabolism	Amino acid metabolism	Amino acid metabolism	1	3	56	0.642722	G6F53_006528(G6F53_006528|K00128);G6F53_006527(G6F53_006527|K00128)	G6F53_010906(G6F53_010906|K11419)
ko00591	Linoleic acid metabolism	Metabolism	Lipid metabolism	Lipid metabolism	0	1	18	0.661434	G6F53_000031(G6F53_000031|K14621)	-
ko00600	Sphingolipid metabolism	Metabolism	Lipid metabolism	Lipid metabolism	0	2	40	0.686799	G6F53_010295(G6F53_010295|K12349);G6F53_011766(G6F53_011766|K12354)	-
ko00230	Purine metabolism	Metabolism	Nucleotide metabolism	Nucleotide metabolism	2	4	83	0.722727	G6F53_012282(G6F53_012282|K01477);G6F53_000139(G6F53_000139|K11265)	G6F53_002317(G6F53_002317|K00944);G6F53_005893(G6F53_005893|K00940)
ko00260	Glycine, serine and threonine metabolism	Metabolism	Amino acid metabolism	Amino acid metabolism	0	2	43	0.724842	G6F53_001640(G6F53_001640|K01620);G6F53_009227(G6F53_009227|K02437)	-
ko00280	Valine, leucine and isoleucine degradation	Metabolism	Amino acid metabolism	Amino acid metabolism	0	3	64	0.73071	G6F53_006528(G6F53_006528|K00128);G6F53_006527(G6F53_006527|K00128);G6F53_005099(G6F53_005099|K13524)	-
ko00051	Fructose and mannose metabolism	Metabolism	Carbohydrate metabolism	Carbohydrate metabolism	0	2	44	0.736632	G6F53_003325(G6F53_003325|K00011);G6F53_002305(G6F53_002305|K00011)	-
ko00240	Pyrimidine metabolism	Metabolism	Nucleotide metabolism	Nucleotide metabolism	2	2	45	0.74799	-	G6F53_008698(G6F53_008698|K01937);G6F53_005893(G6F53_005893|K00940)
ko03010	Ribosome	Genetic Information Processing	Translation	Translation	3	16	324	0.798493	G6F53_012296(G6F53_012296|K02921);G6F53_007822(G6F53_007822|K02927);G6F53_008068(G6F53_008068|K02868);G6F53_005532(G6F53_005532|K02900);G6F53_003692(G6F53_003692|K02922);G6F53_005275(G6F53_005275|K02915);G6F53_006775(G6F53_006775|K02912);G6F53_006934(G6F53_006934|K02958);G6F53_003448(G6F53_003448|K02921);G6F53_012212(G6F53_012212|K02964);G6F53_009319(G6F53_009319|K02918);G6F53_007667(G6F53_007667…	G6F53_003638(G6F53_003638|K02937);G6F53_008195(G6F53_008195|K02926);G6F53_005561(G6F53_005561|K02948)
ko00563	Glycosylphosphatidylinositol (GPI)-anchor biosynthesis	Metabolism	Glycan biosynthesis and metabolism	Glycan biosynthesis and metabolism	1	1	27	0.803484	-	G6F53_000878(G6F53_000878|K03861)
ko00592	alpha-Linolenic acid metabolism	Metabolism	Lipid metabolism	Lipid metabolism	0	1	27	0.803484	G6F53_000031(G6F53_000031|K14621)	-
ko00071	Fatty acid degradation	Metabolism	Lipid metabolism	Lipid metabolism	0	2	51	0.807671	G6F53_006528(G6F53_006528|K00128);G6F53_006527(G6F53_006527|K00128)	-
ko00270	Cysteine and methionine metabolism	Metabolism	Amino acid metabolism	Amino acid metabolism	0	2	51	0.807671	G6F53_000328(G6F53_000328|K00816);G6F53_002063(G6F53_002063|K14455)	-
ko03410	Base excision repair	Genetic Information Processing	Replication and repair	Replication and repair	1	1	28	0.815028	-	G6F53_012726(G6F53_012726|K02326)
ko01040	Biosynthesis of unsaturated fatty acids	Metabolism	Lipid metabolism	Lipid metabolism	1	1	29	0.825898	-	G6F53_003662(G6F53_003662|K10203)
ko00030	Pentose phosphate pathway	Metabolism	Carbohydrate metabolism	Carbohydrate metabolism	0	1	31	0.845769	G6F53_004709(G6F53_004709|K00036)	-
ko04138	Autophagy - yeast	Cellular Processes	Transport and catabolism	Transport and catabolism	1	4	102	0.855782	G6F53_004110(G6F53_004110|K14209);G6F53_011450(G6F53_011450|K14209);G6F53_008282(G6F53_008282|K04345)	G6F53_000024(G6F53_000024|K04345)
ko00513	Various types of N-glycan biosynthesis	Metabolism	Glycan biosynthesis and metabolism	Glycan biosynthesis and metabolism	0	1	33	0.863383	G6F53_007010(G6F53_007010|K01230)	-
ko03440	Homologous recombination	Genetic Information Processing	Replication and repair	Replication and repair	0	1	33	0.863383	G6F53_002574(G6F53_002574|K10866)	-
ko04146	Peroxisome	Cellular Processes	Transport and catabolism	Transport and catabolism	3	4	112	0.900971	G6F53_004806(G6F53_004806|K04565)	G6F53_001755(G6F53_001755|K13347);G6F53_004649(G6F53_004649|K11992);G6F53_004226(G6F53_004226|K05677)
ko00510	N-Glycan biosynthesis	Metabolism	Glycan biosynthesis and metabolism	Glycan biosynthesis and metabolism	0	1	39	0.905094	G6F53_007010(G6F53_007010|K01230)	-
ko00640	Propanoate metabolism	Metabolism	Carbohydrate metabolism	Carbohydrate metabolism	0	1	42	0.92092	G6F53_005099(G6F53_005099|K13524)	-
ko00020	Citrate cycle (TCA cycle)	Metabolism	Carbohydrate metabolism	Carbohydrate metabolism	1	1	44	0.929983	-	G6F53_008678(G6F53_008678|K00161)
ko03420	Nucleotide excision repair	Genetic Information Processing	Replication and repair	Replication and repair	1	1	46	0.938013	-	G6F53_012726(G6F53_012726|K02326)
ko04139	Mitophagy - yeast	Cellular Processes	Transport and catabolism	Transport and catabolism	0	1	48	0.945126	G6F53_004910(G6F53_004910|K02677)	-
ko04070	Phosphatidylinositol signaling system	Environmental Information Processing	Signal transduction	Signal transduction	0	1	51	0.954302	G6F53_004910(G6F53_004910|K02677)	-
ko04120	Ubiquitin mediated proteolysis	Genetic Information Processing	Folding, sorting and degradation	Folding, sorting and degradation	0	3	109	0.958857	G6F53_005024(G6F53_005024|K10260);G6F53_002010(G6F53_002010|K10260);G6F53_007822(G6F53_007822|K02927)	-
ko00500	Starch and sucrose metabolism	Metabolism	Carbohydrate metabolism	Carbohydrate metabolism	0	1	54	0.96195	G6F53_003256(G6F53_003256|K16055)	-
ko03015	mRNA surveillance pathway	Genetic Information Processing	Translation	Translation	1	2	106	0.987962	G6F53_000886(G6F53_000886|K06269)	G6F53_007620(G6F53_007620|K14376)
ko04144	Endocytosis	Cellular Processes	Transport and catabolism	Transport and catabolism	0	4	181	0.995119	G6F53_010125(G6F53_010125|K01115);G6F53_001757(G6F53_001757|K12494);G6F53_009904(G6F53_009904|K04513);G6F53_011773(G6F53_011773|K01115)	-
ko00190	Oxidative phosphorylation	Metabolism	Energy metabolism	Energy metabolism	0	2	142	0.998341	G6F53_000719(G6F53_000719|K03948);G6F53_009975(G6F53_009975|K03948)	-
ko03040	Spliceosome	Genetic Information Processing	Transcription	Transcription	1	1	144	0.999857	-	G6F53_008147(G6F53_008147|K12823)
ko04141	Protein processing in endoplasmic reticulum	Genetic Information Processing	Folding, sorting and degradation	Folding, sorting and degradation	0	1	161	0.999951	G6F53_007010(G6F53_007010|K01230)	-

## Sheet: pH 5 vs. 7
KEGG Enrichment Analysis
PathwayID	Pathway	level1	level2	Up	Down	DEG	Total	Pvalue	Up_gene	Down_gene
ko00040	Pentose and glucuronate interconversions	Metabolism	Carbohydrate metabolism	5	0	5	40	5.93e-05	G6F53_008818(G6F53_008818|K01213);G6F53_003325(G6F53_003325|K00011);G6F53_012395(G6F53_012395|K01213);G6F53_002218(G6F53_002218|K01213);G6F53_002507(G6F53_002507|K01213)	-
ko00910	Nitrogen metabolism	Metabolism	Energy metabolism	1	2	3	10	0.000138513	G6F53_000863(G6F53_000863|K00264)	G6F53_001320(G6F53_001320|K00264);G6F53_012784(G6F53_012784|K00264)
ko00250	Alanine, aspartate and glutamate metabolism	Metabolism	Amino acid metabolism	2	2	4	42	0.00101684	G6F53_000863(G6F53_000863|K00264);G6F53_003092(G6F53_003092|K01953)	G6F53_001320(G6F53_001320|K00264);G6F53_012784(G6F53_012784|K00264)
ko00565	Ether lipid metabolism	Metabolism	Lipid metabolism	3	0	3	32	0.0048519	G6F53_001548(G6F53_001548|K00993);G6F53_011773(G6F53_011773|K01115);G6F53_010125(G6F53_010125|K01115)	-
ko04213	Longevity regulating pathway - multiple species	Organismal Systems	Aging	3	0	3	50	0.0167577	G6F53_004806(G6F53_004806|K04565);G6F53_004599(G6F53_004599|K07198);G6F53_005301(G6F53_005301|K07198)	-
ko00790	Folate biosynthesis	Metabolism	Metabolism of cofactors and vitamins	2	0	2	28	0.0371369	G6F53_002046(G6F53_002046|K00500);G6F53_003325(G6F53_003325|K00011)	-
ko00564	Glycerophospholipid metabolism	Metabolism	Lipid metabolism	3	0	3	79	0.0545164	G6F53_001548(G6F53_001548|K00993);G6F53_011773(G6F53_011773|K01115);G6F53_010125(G6F53_010125|K01115)	-
ko00480	Glutathione metabolism	Metabolism	Metabolism of other amino acids	2	0	2	40	0.070639	G6F53_001846(G6F53_001846|K00383);G6F53_004709(G6F53_004709|K00036)	-
ko00561	Glycerolipid metabolism	Metabolism	Lipid metabolism	2	0	2	43	0.080139	G6F53_002001(G6F53_002001|K00864);G6F53_003325(G6F53_003325|K00011)	-
ko00400	Phenylalanine, tyrosine and tryptophan biosynthesis	Metabolism	Amino acid metabolism	1	0	1	9	0.0948688	G6F53_002046(G6F53_002046|K00500)	-
ko00440	Phosphonate and phosphinate metabolism	Metabolism	Metabolism of other amino acids	1	0	1	9	0.0948688	G6F53_001548(G6F53_001548|K00993)	-
ko00360	Phenylalanine metabolism	Metabolism	Amino acid metabolism	1	0	1	10	0.104854	G6F53_002046(G6F53_002046|K00500)	-
ko00450	Selenocompound metabolism	Metabolism	Metabolism of other amino acids	1	0	1	15	0.153198	G6F53_000328(G6F53_000328|K00816)	-
ko00515	Mannose type O-glycan biosynthesis	Metabolism	Glycan biosynthesis and metabolism	1	0	1	15	0.153198	G6F53_002661(G6F53_002661|K09668)	-
ko00650	Butanoate metabolism	Metabolism	Carbohydrate metabolism	1	0	1	21	0.207872	G6F53_012219(G6F53_012219|K18369)	-
ko00053	Ascorbate and aldarate metabolism	Metabolism	Carbohydrate metabolism	1	0	1	25	0.242401	G6F53_001438(G6F53_001438|K00103)	-
ko00030	Pentose phosphate pathway	Metabolism	Carbohydrate metabolism	1	0	1	31	0.29147	G6F53_004709(G6F53_004709|K00036)	-
ko00052	Galactose metabolism	Metabolism	Carbohydrate metabolism	1	0	1	32	0.299343	G6F53_003325(G6F53_003325|K00011)	-
ko00590	Arachidonic acid metabolism	Metabolism	Lipid metabolism	0	1	1	33	0.307131	-	G6F53_007252(G6F53_007252|K00509)
ko04138	Autophagy - yeast	Cellular Processes	Transport and catabolism	2	0	2	102	0.309909	G6F53_011450(G6F53_011450|K14209);G6F53_010714(G6F53_010714|K14209)	-
ko04144	Endocytosis	Cellular Processes	Transport and catabolism	3	0	3	181	0.320607	G6F53_001757(G6F53_001757|K12494);G6F53_011773(G6F53_011773|K01115);G6F53_010125(G6F53_010125|K01115)	-
ko02010	ABC transporters	Environmental Information Processing	Membrane transport	1	0	1	40	0.35934	G6F53_007454(G6F53_007454|K05681)	-
ko00380	Tryptophan metabolism	Metabolism	Amino acid metabolism	1	0	1	42	0.373541	G6F53_000328(G6F53_000328|K00816)	-
ko00260	Glycine, serine and threonine metabolism	Metabolism	Amino acid metabolism	1	0	1	43	0.380527	G6F53_001640(G6F53_001640|K01620)	-
ko00051	Fructose and mannose metabolism	Metabolism	Carbohydrate metabolism	1	0	1	44	0.387437	G6F53_003325(G6F53_003325|K00011)	-
ko00970	Aminoacyl-tRNA biosynthesis	Genetic Information Processing	Translation	1	0	1	48	0.414337	G6F53_000877(G6F53_000877|K01876)	-
ko04139	Mitophagy - yeast	Cellular Processes	Transport and catabolism	1	0	1	48	0.414337	G6F53_004910(G6F53_004910|K02677)	-
ko00270	Cysteine and methionine metabolism	Metabolism	Amino acid metabolism	1	0	1	51	0.433756	G6F53_000328(G6F53_000328|K00816)	-
ko04070	Phosphatidylinositol signaling system	Environmental Information Processing	Signal transduction	1	0	1	51	0.433756	G6F53_004910(G6F53_004910|K02677)	-
ko00500	Starch and sucrose metabolism	Metabolism	Carbohydrate metabolism	1	0	1	54	0.452549	G6F53_003256(G6F53_003256|K16055)	-
ko00010	Glycolysis / Gluconeogenesis	Metabolism	Carbohydrate metabolism	0	1	1	71	0.548141	-	G6F53_003239(G6F53_003239|K00927)
ko04011	MAPK signaling pathway - yeast	Environmental Information Processing	Signal transduction	1	0	1	71	0.548141	G6F53_004910(G6F53_004910|K02677)	-
ko04146	Peroxisome	Cellular Processes	Transport and catabolism	1	0	1	112	0.716831	G6F53_004806(G6F53_004806|K04565)	-
ko00190	Oxidative phosphorylation	Metabolism	Energy metabolism	1	0	1	142	0.799667	G6F53_000719(G6F53_000719|K03948)	-

## Sheet: pH 6 vs. 7
KEGG Enrichment Analysis
PathwayID	Pathway	level1	level2	Up	Down	DEG	Total	Pvalue	Up_gene	Down_gene
ko03008	Ribosome biogenesis in eukaryotes	Genetic Information Processing	Translation	0	7	7	93	4.06e-06	-	G6F53_002875(G6F53_002875|K06943);G6F53_005926(G6F53_005926|K14521);G6F53_004831(G6F53_004831|K06943);
ko00670	One carbon pool by folate	Metabolism	Metabolism of cofactors and vitamins	0	2	2	18	0.0081958	-	G6F53_003113(G6F53_003113|K11787);G6F53_005963(G6F53_005963|K00600)
ko02010	ABC transporters	Environmental Information Processing	Membrane transport	1	1	2	40	0.0376676	G6F53_007454(G6F53_007454|K05681)	G6F53_007332(G6F53_007332|K05681)
ko03013	Nucleocytoplasmic transport	Genetic Information Processing	Translation	0	3	3	101	0.0416661	-	G6F53_006200(G6F53_006200|K20223);G6F53_010961(G6F53_010961|K07562);G6F53_002034(G6F53_002034|K20221)
ko00260	Glycine, serine and threonine metabolism	Metabolism	Amino acid metabolism	0	2	2	43	0.0429983	-	G6F53_005963(G6F53_005963|K00600);G6F53_000487(G6F53_000487|K00281)
ko00630	Glyoxylate and dicarboxylate metabolism	Metabolism	Carbohydrate metabolism	0	2	2	43	0.0429983	-	G6F53_005963(G6F53_005963|K00600);G6F53_000487(G6F53_000487|K00281)
ko00460	Cyanoamino acid metabolism	Metabolism	Metabolism of other amino acids	0	1	1	7	0.053152	-	G6F53_005963(G6F53_005963|K00600)
ko03020	RNA polymerase	Genetic Information Processing	Transcription	0	2	2	50	0.0564511	-	G6F53_007636(G6F53_007636|K02999);G6F53_012894(G6F53_012894|K03027)
ko00400	Phenylalanine, tyrosine and tryptophan biosynthesis	Metabolism	Amino acid metabolism	1	0	1	9	0.0678339	G6F53_002046(G6F53_002046|K00500)	-
ko00360	Phenylalanine metabolism	Metabolism	Amino acid metabolism	1	0	1	10	0.0750929	G6F53_002046(G6F53_002046|K00500)	-
ko00750	Vitamin B6 metabolism	Metabolism	Metabolism of cofactors and vitamins	0	1	1	10	0.0750929	-	G6F53_007708(G6F53_007708|K07758)
ko00230	Purine metabolism	Metabolism	Nucleotide metabolism	0	2	2	83	0.134555	-	G6F53_005964(G6F53_005964|K01756);G6F53_003113(G6F53_003113|K11787)
ko00680	Methane metabolism	Metabolism	Energy metabolism	0	1	1	22	0.158082	-	G6F53_005963(G6F53_005963|K00600)
ko00790	Folate biosynthesis	Metabolism	Metabolism of cofactors and vitamins	1	0	1	28	0.196852	G6F53_002046(G6F53_002046|K00500)	-
ko00250	Alanine, aspartate and glutamate metabolism	Metabolism	Amino acid metabolism	0	1	1	42	0.280774	-	G6F53_005964(G6F53_005964|K01756)
ko00240	Pyrimidine metabolism	Metabolism	Nucleotide metabolism	0	1	1	45	0.297631	-	G6F53_008698(G6F53_008698|K01937)
ko04213	Longevity regulating pathway - multiple species	Organismal Systems	Aging	1	0	1	50	0.324886	G6F53_005301(G6F53_005301|K07198)	-
ko00520	Amino sugar and nucleotide sugar metabolism	Metabolism	Carbohydrate metabolism	0	1	1	88	0.501334	-	G6F53_001950(G6F53_001950|K01183)
ko03040	Spliceosome	Genetic Information Processing	Transcription	0	1	1	144	0.683158	-	G6F53_008147(G6F53_008147|K12823)
ko03010	Ribosome	Genetic Information Processing	Translation	0	1	1	324	0.930613	-	G6F53_003638(G6F53_003638|K02937)

## Sheet: pH 8 vs. 7
KEGG Enrichment Analysis
PathwayID	Pathway	level1	level2	Up	Down	DEG	Total	Pvalue	Up_gene	Down_gene
ko03030	DNA replication	Genetic Information Processing	Replication and repair	0	10	10	41	8.82e-09	-	G6F53_000599(G6F53_000599|K02324);G6F53_002554(G6F53_002554|K10755);G6F53_006517(G6F53_006517|K02327);
ko03430	Mismatch repair	Genetic Information Processing	Replication and repair	0	8	8	27	5.75e-08	-	G6F53_002554(G6F53_002554|K10755);G6F53_006517(G6F53_006517|K02327);G6F53_001911(G6F53_001911|K10756);
ko03420	Nucleotide excision repair	Genetic Information Processing	Replication and repair	0	8	8	46	4.85e-06	-	G6F53_000599(G6F53_000599|K02324);G6F53_002554(G6F53_002554|K10755);G6F53_006517(G6F53_006517|K02327);
ko03008	Ribosome biogenesis in eukaryotes	Genetic Information Processing	Translation	0	8	8	93	0.000831552	-	G6F53_008556(G6F53_008556|K14539);G6F53_005409(G6F53_005409|K14558);G6F53_005029(G6F53_005029|K14555);
ko00250	Alanine, aspartate and glutamate metabolism	Metabolism	Amino acid metabolism	2	3	5	42	0.00201093	G6F53_000882(G6F53_000882|K11540);G6F53_000164(G6F53_000164|K01580)	G6F53_003140(G6F53_003140|K01940);G6F53_000275(G6F53_000275|K01948);G6F53_001363(G6F53_001363|K01756)
ko03020	RNA polymerase	Genetic Information Processing	Transcription	0	5	5	50	0.00437271	-	G6F53_005915(G6F53_005915|K03019);G6F53_012108(G6F53_012108|K03004);G6F53_004958(G6F53_004958|K03000);
ko00670	One carbon pool by folate	Metabolism	Metabolism of cofactors and vitamins	0	3	3	18	0.00655978	-	G6F53_006303(G6F53_006303|K00560);G6F53_010464(G6F53_010464|K00297);G6F53_000469(G6F53_000469|K00297)
ko00240	Pyrimidine metabolism	Metabolism	Nucleotide metabolism	1	3	4	45	0.0162082	G6F53_000882(G6F53_000882|K11540)	G6F53_003633(G6F53_003633|K10807);G6F53_006303(G6F53_006303|K00560);G6F53_002768(G6F53_002768|K10807)
ko04070	Phosphatidylinositol signaling system	Environmental Information Processing	Signal transduction	4	0	4	51	0.0246446	G6F53_006729(G6F53_006729|K19662);G6F53_010576(G6F53_010576|K02183);G6F53_006870(G6F53_006870|K00901);G6F53_012142(G6F53_012142|K19662)	-
ko03440	Homologous recombination	Genetic Information Processing	Replication and repair	0	3	3	33	0.0347059	-	G6F53_006517(G6F53_006517|K02327);G6F53_010064(G6F53_010064|K10739);G6F53_008510(G6F53_008510|K07466)
ko00261	Monobactam biosynthesis	Metabolism	Biosynthesis of other secondary metabolites	0	1	1	3	0.0645772	-	G6F53_004699(G6F53_004699|K13811)
ko00260	Glycine, serine and threonine metabolism	Metabolism	Amino acid metabolism	2	1	3	43	0.0672867	G6F53_000585(G6F53_000585|K01620);G6F53_006153(G6F53_006153|K01620)	G6F53_003087(G6F53_003087|K01079)
ko00220	Arginine biosynthesis	Metabolism	Amino acid metabolism	0	2	2	24	0.096538	-	G6F53_003140(G6F53_003140|K01940);G6F53_000275(G6F53_000275|K01948)
ko00230	Purine metabolism	Metabolism	Nucleotide metabolism	0	4	4	83	0.108092	-	G6F53_003633(G6F53_003633|K10807);G6F53_004699(G6F53_004699|K13811);G6F53_002768(G6F53_002768|K10807);
ko03410	Base excision repair	Genetic Information Processing	Replication and repair	0	2	2	28	0.12512	-	G6F53_000599(G6F53_000599|K02324);G6F53_006517(G6F53_006517|K02327)
ko00565	Ether lipid metabolism	Metabolism	Lipid metabolism	1	1	2	32	0.155431	G6F53_003269(G6F53_003269|K01115)	G6F53_010767(G6F53_010767|K00993)
ko00430	Taurine and hypotaurine metabolism	Metabolism	Metabolism of other amino acids	1	0	1	9	0.181652	G6F53_000164(G6F53_000164|K01580)	-
ko00440	Phosphonate and phosphinate metabolism	Metabolism	Metabolism of other amino acids	0	1	1	9	0.181652	-	G6F53_010767(G6F53_010767|K00993)
ko00750	Vitamin B6 metabolism	Metabolism	Metabolism of cofactors and vitamins	1	0	1	10	0.199707	G6F53_007708(G6F53_007708|K07758)	-
ko00910	Nitrogen metabolism	Metabolism	Energy metabolism	0	1	1	10	0.199707	-	G6F53_000275(G6F53_000275|K01948)
ko00480	Glutathione metabolism	Metabolism	Metabolism of other amino acids	0	2	2	40	0.219344	-	G6F53_003633(G6F53_003633|K10807);G6F53_002768(G6F53_002768|K10807)
ko00410	beta-Alanine metabolism	Metabolism	Metabolism of other amino acids	2	0	2	41	0.227519	G6F53_000164(G6F53_000164|K01580);G6F53_005344(G6F53_005344|K05605)	-
ko00920	Sulfur metabolism	Metabolism	Energy metabolism	0	1	1	12	0.234649	-	G6F53_004699(G6F53_004699|K13811)
ko04113	Meiosis - yeast	Cellular Processes	Cell growth and death	0	3	3	78	0.245072	-	G6F53_008663(G6F53_008663|K03348);G6F53_003512(G6F53_003512|K03353);G6F53_002424(G6F53_002424|K02209)
ko00564	Glycerophospholipid metabolism	Metabolism	Lipid metabolism	2	1	3	79	0.251027	G6F53_003269(G6F53_003269|K01115);G6F53_006870(G6F53_006870|K00901)	G6F53_010767(G6F53_010767|K00993)
ko04122	Sulfur relay system	Genetic Information Processing	Folding, sorting and degradation	0	1	1	13	0.251552	-	G6F53_012375(G6F53_012375|K14168)
ko00450	Selenocompound metabolism	Metabolism	Metabolism of other amino acids	0	1	1	15	0.284262	-	G6F53_004699(G6F53_004699|K13811)
ko04111	Cell cycle - yeast	Cellular Processes	Cell growth and death	0	3	3	88	0.305425	-	G6F53_008663(G6F53_008663|K03348);G6F53_003512(G6F53_003512|K03353);G6F53_002424(G6F53_002424|K02209)
ko03018	RNA degradation	Genetic Information Processing	Folding, sorting and degradation	1	2	3	90	0.317632	G6F53_011993(G6F53_011993|K13126)	G6F53_006795(G6F53_006795|K01148);G6F53_006251(G6F53_006251|K11600)
ko00650	Butanoate metabolism	Metabolism	Carbohydrate metabolism	1	0	1	21	0.374172	G6F53_000164(G6F53_000164|K01580)	-
ko00680	Methane metabolism	Metabolism	Energy metabolism	0	1	1	22	0.388034	-	G6F53_003087(G6F53_003087|K01079)
ko04120	Ubiquitin mediated proteolysis	Genetic Information Processing	Folding, sorting and degradation	0	3	3	109	0.43268	-	G6F53_006832(G6F53_006832|K20217);G6F53_008663(G6F53_008663|K03348);G6F53_003512(G6F53_003512|K03353)
ko00563	Glycosylphosphatidylinositol (GPI)-anchor biosynthesis	Metabolism	Glycan biosynthesis and metabolism	1	0	1	27	0.452932	G6F53_001127(G6F53_001127|K01127)	-
ko00562	Inositol phosphate metabolism	Metabolism	Carbohydrate metabolism	0	1	1	34	0.53254	-	G6F53_006927(G6F53_006927|K01858)
ko00520	Amino sugar and nucleotide sugar metabolism	Metabolism	Carbohydrate metabolism	2	0	2	88	0.583016	G6F53_007854(G6F53_007854|K01443);G6F53_002616(G6F53_002616|K00966)	-
ko02010	ABC transporters	Environmental Information Processing	Membrane transport	1	0	1	40	0.591606	G6F53_009467(G6F53_009467|K05681)	-
ko00640	Propanoate metabolism	Metabolism	Carbohydrate metabolism	1	0	1	42	0.609611	G6F53_005344(G6F53_005344|K05605)	-
ko00561	Glycerolipid metabolism	Metabolism	Lipid metabolism	1	0	1	43	0.618317	G6F53_006870(G6F53_006870|K00901)	-
ko00051	Fructose and mannose metabolism	Metabolism	Carbohydrate metabolism	1	0	1	44	0.626833	G6F53_002616(G6F53_002616|K00966)	-
ko04213	Longevity regulating pathway - multiple species	Organismal Systems	Aging	1	0	1	50	0.674131	G6F53_008084(G6F53_008084|K04456)	-
ko03015	mRNA surveillance pathway	Genetic Information Processing	Translation	2	0	2	106	0.685009	G6F53_011993(G6F53_011993|K13126);G6F53_001693(G6F53_001693|K11124)	-
ko00310	Lysine degradation	Metabolism	Amino acid metabolism	0	1	1	56	0.715511	-	G6F53_006338(G6F53_006338|K11426)
ko00280	Valine, leucine and isoleucine degradation	Metabolism	Amino acid metabolism	1	0	1	64	0.762729	G6F53_005344(G6F53_005344|K05605)	-
ko04145	Phagosome	Cellular Processes	Transport and catabolism	1	0	1	78	0.827496	G6F53_004590(G6F53_004590|K05692)	-
ko03010	Ribosome	Genetic Information Processing	Translation	0	4	4	324	0.937263	-	G6F53_006836(G6F53_006836|K02896);G6F53_003638(G6F53_003638|K02937);G6F53_004964(G6F53_004964|K02956);
ko00190	Oxidative phosphorylation	Metabolism	Energy metabolism	0	1	1	142	0.960599	-	G6F53_000625(G6F53_000625|K03964)
ko04141	Protein processing in endoplasmic reticulum	Genetic Information Processing	Folding, sorting and degradation	0	1	1	161	0.974741	-	G6F53_011730(G6F53_011730|K09518)
ko04144	Endocytosis	Cellular Processes	Transport and catabolism	1	0	1	181	0.984232	G6F53_003269(G6F53_003269|K01115)	-
