# Supplementary material for: Transcriptomic analysis and carbohydrate metabolism-related enzyme expression across different pH values in Rhizopus delemar
Source: Front Microbiol. 2024 Mar 6;15:1359830. doi: 10.3389/fmicb.2024.1359830 (PMC10953822; doi:10.3389/fmicb.2024.1359830)
Supplement: Supplementary file 5 [file Data_Sheet_4.xlsx]

## Sheet: pH4 vs. pH7
Differentially Expressed Genes CAZy Enzyme Genes pH4 vs. pH7
families	id	baseMean	foldChange(pH7/pH4)	log2FoldChange	pval	Family	Class	Class_definition
AAs	G6F53_002091	4.02154	2.95944	1.56533	0.53073	AA1	AA	Auxiliary Activities
	G6F53_007494	34.3399	1.22701	0.295148	0.58177	AA1	AA	Auxiliary Activities
	G6F53_000791	17.5868	1.10304	0.141483	0.925206	AA1_2	AA	Auxiliary Activities
	G6F53_004795	12.5084	0.799553	-0.322735	0.976514	AA1_2	AA	Auxiliary Activities
	G6F53_002772	1780.57	3.09324	1.62912	0.233655	AA1_3	AA	Auxiliary Activities
	G6F53_003727	35.3729	1.00785	0.011279	0.928347	AA1_3	AA	Auxiliary Activities
	G6F53_010484	29.2266	0.439342	-1.18658	0.134158	AA12	AA	Auxiliary Activities
	G6F53_006601	51.0245	3.0563	1.61179	0.297891	AA12	AA	Auxiliary Activities
	G6F53_000296	1079.2	0.36209	-1.46558	0.147518	AA2	AA	Auxiliary Activities
	G6F53_011317	933.322	1.31254	0.39236	0.497712	AA2	AA	Auxiliary Activities
	G6F53_011871	248.007	1.39078	0.475897	0.504704	AA2	AA	Auxiliary Activities
	G6F53_004174	33.7286	0.370207	-1.4336	0.0599957	AA3	AA	Auxiliary Activities
	G6F53_000220	2274.49	1.41016	0.495857	0.426883	AA3	AA	Auxiliary Activities
	G6F53_007703	541.799	0.816398	-0.292656	0.758234	AA3	AA	Auxiliary Activities
	G6F53_003166	3339.99	1.10782	0.147729	0.96445	AA3	AA	Auxiliary Activities
	G6F53_004326	328.99	0.929593	-0.105329	0.886492	AA3_2	AA	Auxiliary Activities
	G6F53_004901	145.177	1.56417	0.645401	0.203189	AA4	AA	Auxiliary Activities
	G6F53_010930	344.669	1.59827	0.676509	0.297854	AA4	AA	Auxiliary Activities
	G6F53_002931	639.759	0.902876	-0.147401	0.913771	AA4	AA	Auxiliary Activities
	G6F53_010318	607.186	0.488049	-1.0349	0.14294	AA5_1	AA	Auxiliary Activities
	G6F53_004479	145981	2.22059	1.15094	0.284758	AA5_1	AA	Auxiliary Activities
	G6F53_007002	19483.8	0.645121	-0.632358	0.321115	AA6	AA	Auxiliary Activities
	G6F53_001056	431.089	0.624717	-0.678726	0.340086	AA6	AA	Auxiliary Activities
	G6F53_007001	757.313	0.846129	-0.241051	0.647307	AA6	AA	Auxiliary Activities
	G6F53_001057	336.15	1.22714	0.295295	0.77221	AA6	AA	Auxiliary Activities
	G6F53_001153	7.1974	0.742065	-0.430382	0.906336	AA6	AA	Auxiliary Activities
	G6F53_003587	469.738	1.78266	0.834028	0.182966	AA7	AA	Auxiliary Activities
CBMs	G6F53_012569	198.611	0.509289	-0.973443	0.132359	CBM1	CBM	Carbohydrate-Binding Modules
	G6F53_013247	10.1189	4.18451	2.06506	0.360969	CBM1	CBM	Carbohydrate-Binding Modules
	G6F53_005968	63210.6	0.856897	-0.222807	0.802415	CBM12	CBM	Carbohydrate-Binding Modules
	G6F53_003685	34356.7	1.06792	0.094803	0.958864	CBM12	CBM	Carbohydrate-Binding Modules
	G6F53_004257	61.1442	9.84677	3.29965	0.178911	CBM13	CBM	Carbohydrate-Binding Modules
	G6F53_008778	1824.05	2.05654	1.04022	0.322513	CBM13	CBM	Carbohydrate-Binding Modules
	G6F53_013591	8962.69	0.646393	-0.629515	0.495473	CBM13	CBM	Carbohydrate-Binding Modules
	G6F53_003388	3883.16	1.26067	0.334192	0.559419	CBM13	CBM	Carbohydrate-Binding Modules
	G6F53_005062	232.556	1.23742	0.307333	0.593465	CBM13	CBM	Carbohydrate-Binding Modules
	G6F53_010503	660.041	1.32541	0.406435	0.631695	CBM13	CBM	Carbohydrate-Binding Modules
	G6F53_011724	22925.7	1.20335	0.267061	0.70827	CBM13	CBM	Carbohydrate-Binding Modules
	G6F53_002879	197.046	1.11363	0.155264	0.711982	CBM13	CBM	Carbohydrate-Binding Modules
	G6F53_005883	4128.1	1.20096	0.264186	0.821549	CBM13	CBM	Carbohydrate-Binding Modules
	G6F53_000481	1898.63	1.04698	0.0662385	0.894877	CBM13	CBM	Carbohydrate-Binding Modules
	G6F53_001049	442.153	2.6522	1.40719	0.167006	CBM21	CBM	Carbohydrate-Binding Modules
	G6F53_010794	2268.48	1.87924	0.910153	0.214111	CBM21	CBM	Carbohydrate-Binding Modules
	G6F53_011670	1275.83	4.91607	2.2975	0.274427	CBM21	CBM	Carbohydrate-Binding Modules
	G6F53_004862	1454.96	1.97294	0.980347	0.365586	CBM21	CBM	Carbohydrate-Binding Modules
	G6F53_007463	126.127	0.853353	-0.228785	0.680231	CBM21	CBM	Carbohydrate-Binding Modules
	G6F53_008500	2162.24	1.11393	0.155659	0.70914	CBM21	CBM	Carbohydrate-Binding Modules
	G6F53_000558	146.201	1.15886	0.212707	0.935422	CBM21	CBM	Carbohydrate-Binding Modules
	G6F53_002504	447.831	0.600852	-0.73492	0.300949	CBM32	CBM	Carbohydrate-Binding Modules
	G6F53_006190	554.688	0.980785	-0.0279917	0.915778	CBM32	CBM	Carbohydrate-Binding Modules
	G6F53_003216	695.33	20.0773	4.32749	2.79502e-06	CBM48	CBM	Carbohydrate-Binding Modules
	G6F53_008878	140.308	4.48716	2.1658	0.0413993	CBM48	CBM	Carbohydrate-Binding Modules
	G6F53_001438	2919.37	3.81006	1.92982	0.0480552	CBM48	CBM	Carbohydrate-Binding Modules
	G6F53_005995	4461.06	0.424938	-1.23468	0.183183	CBM50	CBM	Carbohydrate-Binding Modules
	G6F53_000065	23259.2	0.662871	-0.5932	0.264059	CBM50	CBM	Carbohydrate-Binding Modules
	G6F53_002914	2873.77	0.762619	-0.390966	0.435322	CBM50	CBM	Carbohydrate-Binding Modules
	G6F53_013185	13922.9	0.747901	-0.419081	0.507257	CBM50	CBM	Carbohydrate-Binding Modules
	G6F53_005689	57879.6	0.837986	-0.255002	0.544748	CBM50	CBM	Carbohydrate-Binding Modules
	G6F53_011620	5417.81	1.87561	0.907364	0.570714	CBM50	CBM	Carbohydrate-Binding Modules
	G6F53_007331	3176.19	0.90743	-0.140141	0.591226	CBM50	CBM	Carbohydrate-Binding Modules
	G6F53_011213	1121.41	0.954219	-0.0676084	0.763014	CBM50	CBM	Carbohydrate-Binding Modules
	G6F53_001932	6284.43	1.05394	0.0757929	0.799053	CBM50	CBM	Carbohydrate-Binding Modules
	G6F53_002580	243.561	1.26823	0.342815	0.958405	CBM50	CBM	Carbohydrate-Binding Modules
CEs	G6F53_001331	100.326	0.428398	-1.22298	0.143447	CE1	CE	Carbohydrate Esterases
	G6F53_005999	14.5599	17.4035	4.1213	0.161407	CE1	CE	Carbohydrate Esterases
	G6F53_010136	356.584	0.549606	-0.86353	0.24619	CE1	CE	Carbohydrate Esterases
	G6F53_011442	178.275	0.575184	-0.797905	0.248724	CE1	CE	Carbohydrate Esterases
	G6F53_011105	5.96188	8.44374	3.07788	0.259844	CE1	CE	Carbohydrate Esterases
	G6F53_011471	1274.9	1.62117	0.697035	0.289792	CE1	CE	Carbohydrate Esterases
	G6F53_004835	484.204	0.806577	-0.310116	0.601362	CE1	CE	Carbohydrate Esterases
	G6F53_004391	1325.53	0.786533	-0.34642	0.617387	CE1	CE	Carbohydrate Esterases
	G6F53_012020	562.379	1.31705	0.397314	0.625697	CE1	CE	Carbohydrate Esterases
	G6F53_010493	240.769	0.770238	-0.376625	0.66104	CE1	CE	Carbohydrate Esterases
	G6F53_005622	2060.09	0.816263	-0.292894	0.686869	CE1	CE	Carbohydrate Esterases
	G6F53_010344	1493.72	0.787217	-0.345167	0.697948	CE1	CE	Carbohydrate Esterases
	G6F53_003974	1421.99	0.847197	-0.23923	0.72292	CE1	CE	Carbohydrate Esterases
	G6F53_013025	1416.65	2.2005	1.13783	0.0590883	CE10	CE	Carbohydrate Esterases
	G6F53_011297	172.927	2.42726	1.27933	0.0659294	CE10	CE	Carbohydrate Esterases
	G6F53_013640	537.305	2.09674	1.06815	0.0744768	CE10	CE	Carbohydrate Esterases
	G6F53_011224	78.0302	0.406133	-1.29997	0.111417	CE10	CE	Carbohydrate Esterases
	G6F53_002722	1680.5	2.26717	1.18089	0.113968	CE10	CE	Carbohydrate Esterases
	G6F53_006872	302.642	0.474169	-1.07653	0.12012	CE10	CE	Carbohydrate Esterases
	G6F53_008011	153.195	0.562183	-0.830888	0.156981	CE10	CE	Carbohydrate Esterases
	G6F53_005698	29.7231	0.152571	-2.71245	0.285054	CE10	CE	Carbohydrate Esterases
	G6F53_005946	3168.31	0.573926	-0.801063	0.304567	CE10	CE	Carbohydrate Esterases
	G6F53_004853	424.49	1.49528	0.580417	0.333058	CE10	CE	Carbohydrate Esterases
	G6F53_011522	47.7845	0.478717	-1.06276	0.354518	CE10	CE	Carbohydrate Esterases
	G6F53_001432	758.033	0.62989	-0.666827	0.37124	CE10	CE	Carbohydrate Esterases
	G6F53_005418	532.606	1.54597	0.62851	0.445849	CE10	CE	Carbohydrate Esterases
	G6F53_009127	250.417	0.697438	-0.519863	0.46457	CE10	CE	Carbohydrate Esterases
	G6F53_007505	621.721	0.872674	-0.196486	0.570434	CE10	CE	Carbohydrate Esterases
	G6F53_010792	854.954	0.735833	-0.44255	0.595308	CE10	CE	Carbohydrate Esterases
	G6F53_006690	632.007	0.78962	-0.340769	0.616086	CE10	CE	Carbohydrate Esterases
	G6F53_005091	24110	1.73681	0.796436	0.666826	CE10	CE	Carbohydrate Esterases
	G6F53_012257	696.516	1.12999	0.176311	0.67793	CE10	CE	Carbohydrate Esterases
	G6F53_001957	356.617	0.914086	-0.129599	0.73161	CE10	CE	Carbohydrate Esterases
	G6F53_000774	493.576	0.887208	-0.172655	0.761822	CE10	CE	Carbohydrate Esterases
	G6F53_006156	689.68	0.846142	-0.241029	0.776901	CE10	CE	Carbohydrate Esterases
	G6F53_011039	164.051	0.916065	-0.126477	0.829832	CE10	CE	Carbohydrate Esterases
	G6F53_001133	385.708	0.938934	-0.0909039	0.895233	CE10	CE	Carbohydrate Esterases
	G6F53_000449	478.245	1.01174	0.0168413	0.926375	CE10	CE	Carbohydrate Esterases
	G6F53_011164	1101.21	1.00174	0.00250906	0.944961	CE10	CE	Carbohydrate Esterases
	G6F53_000652	337.114	1.05647	0.0792469	0.870361	CE12	CE	Carbohydrate Esterases
	G6F53_002721	781.656	0.425179	-1.23386	0.106204	CE14	CE	Carbohydrate Esterases
	G6F53_000846	15.8629	2.66194	1.41248	0.158046	CE16	CE	Carbohydrate Esterases
	G6F53_005152	17474.1	1.8874	0.916398	0.282302	CE16	CE	Carbohydrate Esterases
	G6F53_008157	2.80121	4.54646	2.18474	0.303819	CE16	CE	Carbohydrate Esterases
	G6F53_007201	205.46	0.802115	-0.318119	0.599862	CE16	CE	Carbohydrate Esterases
	G6F53_001455	891.464	1.0405	0.0572716	0.890615	CE16	CE	Carbohydrate Esterases
	G6F53_005017	981.062	0.874758	-0.193044	0.737108	CE2	CE	Carbohydrate Esterases
	G6F53_008192	148.841	9.39727	3.23224	3.61782e-06	CE4	CE	Carbohydrate Esterases
	G6F53_000518	2190.23	6.31394	2.65854	4.07106e-05	CE4	CE	Carbohydrate Esterases
	G6F53_003958	1327.87	5.76881	2.52827	0.00202606	CE4	CE	Carbohydrate Esterases
	G6F53_012465	3800.57	2.53525	1.34213	0.0392727	CE4	CE	Carbohydrate Esterases
	G6F53_005030	1938.28	2.9805	1.57555	0.0499014	CE4	CE	Carbohydrate Esterases
	G6F53_001917	137.635	2.35581	1.23622	0.0609721	CE4	CE	Carbohydrate Esterases
	G6F53_007647	8062.34	2.11868	1.08317	0.0849267	CE4	CE	Carbohydrate Esterases
	G6F53_009276	62.686	2.28388	1.19148	0.113058	CE4	CE	Carbohydrate Esterases
	G6F53_012637	2.77795	17.4255	4.12313	0.148485	CE4	CE	Carbohydrate Esterases
	G6F53_005776	5.03532	5.6467	2.49741	0.199438	CE4	CE	Carbohydrate Esterases
	G6F53_000280	166504	2.46849	1.30363	0.248029	CE4	CE	Carbohydrate Esterases
	G6F53_009853	56.892	1.93549	0.952696	0.261874	CE4	CE	Carbohydrate Esterases
	G6F53_008057	11417.6	0.682872	-0.550313	0.269104	CE4	CE	Carbohydrate Esterases
	G6F53_007473	18.5483	0.550272	-0.861782	0.273235	CE4	CE	Carbohydrate Esterases
	G6F53_000202	6168.89	2.56149	1.35698	0.311526	CE4	CE	Carbohydrate Esterases
	G6F53_009344	5.65057	3.27846	1.71302	0.320927	CE4	CE	Carbohydrate Esterases
	G6F53_000108	13105.1	0.678451	-0.559684	0.336346	CE4	CE	Carbohydrate Esterases
	G6F53_008083	2437.08	0.749914	-0.415203	0.370845	CE4	CE	Carbohydrate Esterases
	G6F53_005367	36770.8	1.37942	0.464066	0.40813	CE4	CE	Carbohydrate Esterases
	G6F53_000821	1858.16	0.640768	-0.642126	0.421454	CE4	CE	Carbohydrate Esterases
	G6F53_006772	85632.2	1.41958	0.505461	0.541409	CE4	CE	Carbohydrate Esterases
	G6F53_004570	3937.49	0.776585	-0.364785	0.546845	CE4	CE	Carbohydrate Esterases
	G6F53_001198	4.41152	0.392867	-1.34789	0.563385	CE4	CE	Carbohydrate Esterases
	G6F53_003022	830.848	0.765989	-0.384604	0.599607	CE4	CE	Carbohydrate Esterases
	G6F53_005874	3716.4	0.800499	-0.321029	0.605032	CE4	CE	Carbohydrate Esterases
	G6F53_004506	15.3133	1.33937	0.421554	0.653539	CE4	CE	Carbohydrate Esterases
	G6F53_008750	67.4121	1.24908	0.320871	0.698311	CE4	CE	Carbohydrate Esterases
	G6F53_001199	6307.01	0.976653	-0.0340819	0.709222	CE4	CE	Carbohydrate Esterases
	G6F53_003305	87.5164	1.30497	0.384011	0.752165	CE4	CE	Carbohydrate Esterases
	G6F53_007813	12994.4	1.20036	0.263464	0.861163	CE4	CE	Carbohydrate Esterases
	G6F53_002239	619.137	1.11534	0.15749	0.896097	CE4	CE	Carbohydrate Esterases
	G6F53_010689	36.4133	1.06635	0.0926798	0.951654	CE4	CE	Carbohydrate Esterases
	G6F53_006865	0.811485	0.689573	-0.536225	1	CE4	CE	Carbohydrate Esterases
	G6F53_013272	6.70178	0.801057	-0.320023	1	CE4	CE	Carbohydrate Esterases
	G6F53_007366	58.681	1.14153	0.190963	1	CE5	CE	Carbohydrate Esterases
	G6F53_011868	309.519	1.73511	0.795026	0.30061	CE6	CE	Carbohydrate Esterases
	G6F53_001747	88.125	0.643586	-0.635795	0.306359	CE8	CE	Carbohydrate Esterases
	G6F53_001590	2.91006	4.49534	2.16843	0.341425	CE8	CE	Carbohydrate Esterases
	G6F53_001952	5.90901	1.73455	0.794565	0.510255	CE8	CE	Carbohydrate Esterases
	G6F53_007854	2724.07	2.46235	1.30004	0.209532	CE9	CE	Carbohydrate Esterases
GHs	G6F53_005218	1739.57	0.565823	-0.821577	0.321062	GH109	GH	Glycoside Hydrolases
	G6F53_000303	1297.48	1.44432	0.530388	0.484424	GH109	GH	Glycoside Hydrolases
	G6F53_007698	1567.95	0.943952	-0.0832152	0.831078	GH109	GH	Glycoside Hydrolases
	G6F53_009358	1329.62	6.44376	2.6879	0.0326583	GH125	GH	Glycoside Hydrolases
	G6F53_000019	551.24	1.14935	0.200818	0.647739	GH125	GH	Glycoside Hydrolases
	G6F53_001143	72.5706	2.27316	1.1847	0.110093	GH13_1	GH	Glycoside Hydrolases
	G6F53_009106	6073.06	1.84021	0.879867	0.213676	GH13_25	GH	Glycoside Hydrolases
	G6F53_009867	3176.06	0.381883	-1.3888	0.495525	GH13_8	GH	Glycoside Hydrolases
	G6F53_004536	2374.88	0.655693	-0.608908	0.782932	GH13_8	GH	Glycoside Hydrolases
	G6F53_002508	9.89508	12.677	3.66414	0.170946	GH134	GH	Glycoside Hydrolases
	G6F53_004792	3.79768	5.56402	2.47613	0.19415	GH134	GH	Glycoside Hydrolases
	G6F53_003210	23.0558	7.31136	2.87014	0.324299	GH134	GH	Glycoside Hydrolases
	G6F53_004976	1240.62	2.51	1.32769	0.426593	GH134	GH	Glycoside Hydrolases
	G6F53_006384	6.23455	1.93883	0.955189	0.622669	GH134	GH	Glycoside Hydrolases
	G6F53_012677	0.62456	0.950572	-0.0731318	1	GH134	GH	Glycoside Hydrolases
	G6F53_000245	280.726	4.15762	2.05576	0.00364186	GH15	GH	Glycoside Hydrolases
	G6F53_000762	465.146	2.0512	1.03647	0.101325	GH15	GH	Glycoside Hydrolases
	G6F53_002837	26372	1.42383	0.50978	0.471085	GH15	GH	Glycoside Hydrolases
	G6F53_007328	256.761	0.578258	-0.790216	0.516812	GH15	GH	Glycoside Hydrolases
	G6F53_004128	120.415	1.32958	0.410971	0.620157	GH15	GH	Glycoside Hydrolases
	G6F53_001245	558.441	0.898952	-0.153683	0.83984	GH15	GH	Glycoside Hydrolases
	G6F53_006403	4496.78	0.903179	-0.146916	0.968172	GH15	GH	Glycoside Hydrolases
	G6F53_006072	11.2461	8.0851	3.01527	0.221482	GH16	GH	Glycoside Hydrolases
	G6F53_009798	17.7627	3.35488	1.74626	0.345299	GH16	GH	Glycoside Hydrolases
	G6F53_006740	674.222	1.18063	0.239551	0.652585	GH16	GH	Glycoside Hydrolases
	G6F53_009374	9.27144	0.806226	-0.310743	0.84826	GH16	GH	Glycoside Hydrolases
	G6F53_005393	27802.7	0.819409	-0.287345	1	GH16	GH	Glycoside Hydrolases
	G6F53_007725	118.182	1.94618	0.960644	0.0982139	GH17	GH	Glycoside Hydrolases
	G6F53_000178	123.838	1.47272	0.558481	0.425774	GH17	GH	Glycoside Hydrolases
	G6F53_004769	216.757	0.230312	-2.11834	0.00337507	GH18	GH	Glycoside Hydrolases
	G6F53_007823	73.9356	16.9359	4.08201	0.0455185	GH18	GH	Glycoside Hydrolases
	G6F53_010151	13217.4	2.29035	1.19557	0.0495218	GH18	GH	Glycoside Hydrolases
	G6F53_005286	1862.68	0.347331	-1.52562	0.0520667	GH18	GH	Glycoside Hydrolases
	G6F53_001950	352.845	0.21475	-2.21927	0.164149	GH18	GH	Glycoside Hydrolases
	G6F53_009026	56.4756	2.28603	1.19285	0.295957	GH18	GH	Glycoside Hydrolases
	G6F53_010336	1262.68	1.45193	0.537972	0.367627	GH18	GH	Glycoside Hydrolases
	G6F53_010580	117.026	1.48235	0.56789	0.582331	GH18	GH	Glycoside Hydrolases
	G6F53_005700	2087.86	0.784989	-0.349255	0.589399	GH18	GH	Glycoside Hydrolases
	G6F53_004201	17.5765	1.36688	0.450887	0.59108	GH18	GH	Glycoside Hydrolases
	G6F53_011422	28.0385	1.21849	0.285099	0.600553	GH18	GH	Glycoside Hydrolases
	G6F53_012905	776.586	1.38406	0.468903	0.632211	GH18	GH	Glycoside Hydrolases
	G6F53_002698	6.48234	1.28627	0.36319	0.67259	GH18	GH	Glycoside Hydrolases
	G6F53_006982	0.556889	1.20531	0.269402	1	GH18	GH	Glycoside Hydrolases
	G6F53_009592	819.003	1.09519	0.131175	1	GH18	GH	Glycoside Hydrolases
	G6F53_010409	79.1306	2.2911	1.19604	0.0767954	GH20	GH	Glycoside Hydrolases
	G6F53_007282	1320.25	3.10367	1.63397	0.191886	GH20	GH	Glycoside Hydrolases
	G6F53_001112	12.936	1.55406	0.63604	0.587672	GH20	GH	Glycoside Hydrolases
	G6F53_002218	5.89976	17.4256	4.12314	0.0161516	GH28	GH	Glycoside Hydrolases
	G6F53_002507	7.13384	21.2798	4.41141	0.0169938	GH28	GH	Glycoside Hydrolases
	G6F53_012395	46.6661	9.77166	3.2886	0.0439658	GH28	GH	Glycoside Hydrolases
	G6F53_004575	52.0424	0.369377	-1.43683	0.154515	GH28	GH	Glycoside Hydrolases
	G6F53_001858	5.94457	2.72064	1.44394	0.326708	GH28	GH	Glycoside Hydrolases
	G6F53_010838	2.81412	3.66636	1.87435	0.330676	GH28	GH	Glycoside Hydrolases
	G6F53_005209	1790.56	0.787172	-0.345249	0.416937	GH28	GH	Glycoside Hydrolases
	G6F53_000300	919.87	0.93035	-0.104155	0.892118	GH28	GH	Glycoside Hydrolases
	G6F53_011563	10.7012	0.901588	-0.149461	1	GH28	GH	Glycoside Hydrolases
	G6F53_012092	162.242	17.5608	4.13429	0.098317	GH3	GH	Glycoside Hydrolases
	G6F53_006133	45.0912	0.729821	-0.454385	0.554816	GH3	GH	Glycoside Hydrolases
	G6F53_011872	1087.34	1.165	0.220334	0.620288	GH3	GH	Glycoside Hydrolases
	G6F53_008617	4.049	1.59483	0.673406	0.624754	GH3	GH	Glycoside Hydrolases
	G6F53_009521	1.36	2.00686	1.00494	0.801158	GH3	GH	Glycoside Hydrolases
	G6F53_008470	1185.61	1.25738	0.330415	0.552133	GH31	GH	Glycoside Hydrolases
	G6F53_008193	165.407	1.29462	0.372533	0.55821	GH31	GH	Glycoside Hydrolases
	G6F53_003271	1094.83	1.28243	0.358884	0.626569	GH31	GH	Glycoside Hydrolases
	G6F53_006988	2900.56	1.29331	0.371065	0.801586	GH31	GH	Glycoside Hydrolases
	G6F53_008303	1576.9	0.987338	-0.0183842	0.989919	GH31	GH	Glycoside Hydrolases
	G6F53_003631	3949.87	1.42059	0.506487	0.386031	GH35	GH	Glycoside Hydrolases
	G6F53_002669	89063.7	2.91745	1.54471	0.0135623	GH36	GH	Glycoside Hydrolases
	G6F53_009064	1954.54	1.67538	0.744486	0.386554	GH36	GH	Glycoside Hydrolases
	G6F53_002677	418.3	8.3452	3.06095	0.173874	GH37	GH	Glycoside Hydrolases
	G6F53_011671	12422.7	6.96382	2.79988	0.177377	GH37	GH	Glycoside Hydrolases
	G6F53_005580	2671.41	1.83064	0.872351	0.349375	GH37	GH	Glycoside Hydrolases
	G6F53_007837	1.56175	2.38313	1.25286	0.708096	GH37	GH	Glycoside Hydrolases
	G6F53_010239	1742.63	0.900679	-0.150915	0.737261	GH37	GH	Glycoside Hydrolases
	G6F53_003761	1539.83	2.25554	1.17347	0.0414493	GH38	GH	Glycoside Hydrolases
	G6F53_009445	82.7523	0.718726	-0.476487	0.711717	GH38	GH	Glycoside Hydrolases
	G6F53_000087	1654.91	1.76571	0.82025	0.38634	GH43_25	GH	Glycoside Hydrolases
	G6F53_006717	9.41951	1.35742	0.440862	0.820741	GH43_5	GH	Glycoside Hydrolases
	G6F53_007398	2.18697	16.321	4.02866	0.204323	GH45	GH	Glycoside Hydrolases
	G6F53_003543	59.2017	1.66991	0.739771	0.321147	GH45	GH	Glycoside Hydrolases
	G6F53_013760	257.736	0.89038	-0.167507	0.721939	GH45	GH	Glycoside Hydrolases
	G6F53_008827	477.609	0.705242	-0.50381	0.486387	GH46	GH	Glycoside Hydrolases
	G6F53_011344	3.40215	1.35083	0.433847	0.897676	GH46	GH	Glycoside Hydrolases
	G6F53_007010	27.4962	19.8745	4.31284	0.00854617	GH47	GH	Glycoside Hydrolases
	G6F53_001348	289.462	2.26973	1.18252	0.070966	GH47	GH	Glycoside Hydrolases
	G6F53_009002	99.7077	0.399804	-1.32263	0.0882667	GH47	GH	Glycoside Hydrolases
	G6F53_000397	298.131	0.491938	-1.02345	0.157424	GH47	GH	Glycoside Hydrolases
	G6F53_008581	504.872	2.61694	1.38788	0.197446	GH47	GH	Glycoside Hydrolases
	G6F53_008730	301.094	0.549792	-0.863041	0.233557	GH47	GH	Glycoside Hydrolases
	G6F53_006523	176.847	2.94098	1.5563	0.359974	GH47	GH	Glycoside Hydrolases
	G6F53_006518	373.962	0.885208	-0.175912	0.81547	GH47	GH	Glycoside Hydrolases
	G6F53_003377	295.403	0.872902	-0.196108	0.820355	GH47	GH	Glycoside Hydrolases
	G6F53_007131	0.717841	1.38064	0.465339	0.915454	GH47	GH	Glycoside Hydrolases
	G6F53_012067	373.876	0.929627	-0.105276	0.929072	GH47	GH	Glycoside Hydrolases
	G6F53_004408	1604.72	1.44317	0.529236	0.496702	GH5_12	GH	Glycoside Hydrolases
	G6F53_009934	1210.48	1.04446	0.0627564	0.899438	GH5_12	GH	Glycoside Hydrolases
	G6F53_010430	212.444	30.1038	4.91187	0.0425487	GH5_7	GH	Glycoside Hydrolases
	G6F53_006567	855.794	0.607722	-0.718517	0.345092	GH5_9	GH	Glycoside Hydrolases
	G6F53_005406	2.66494	3.22298	1.68839	0.44683	GH5_9	GH	Glycoside Hydrolases
	G6F53_012546	6.15473	1.29763	0.375882	0.713888	GH5_9	GH	Glycoside Hydrolases
	G6F53_002154	3255.3	0.892681	-0.163784	0.754211	GH5_9	GH	Glycoside Hydrolases
	G6F53_012455	277.648	0.693331	-0.528384	0.624332	GH63	GH	Glycoside Hydrolases
	G6F53_005300	5.64492	1.10967	0.150127	1	GH72	GH	Glycoside Hydrolases
	G6F53_003781	1590.65	0.940321	-0.0887745	0.94409	GH74	GH	Glycoside Hydrolases
	G6F53_002984	1388.39	1.10858	0.148719	0.777241	GH8	GH	Glycoside Hydrolases
	G6F53_005708	0.46713	0.549186	-0.864633	1	GH81	GH	Glycoside Hydrolases
	G6F53_003327	10585	2.18161	1.12539	0.256047	GH9	GH	Glycoside Hydrolases
	G6F53_002064	284.577	1.30541	0.384507	0.599611	GH9	GH	Glycoside Hydrolases
	G6F53_000002	3750.35	1.14933	0.200797	0.890299	GH9	GH	Glycoside Hydrolases
	G6F53_000505	385.59	1.10321	0.141714	0.995044	GH9	GH	Glycoside Hydrolases
GTs	G6F53_001986	2623.88	0.150662	-2.73061	0.0342267	GT1	GT	Glycosyl Transferases
	G6F53_000885	21.9301	2.32248	1.21566	0.217349	GT1	GT	Glycosyl Transferases
	G6F53_012760	2428.79	0.538402	-0.893245	0.299708	GT1	GT	Glycosyl Transferases
	G6F53_012591	300.572	0.521021	-0.940585	0.533544	GT1	GT	Glycosyl Transferases
	G6F53_003129	1002.25	1.41293	0.498686	0.552501	GT1	GT	Glycosyl Transferases
	G6F53_007706	819.284	1.24119	0.311728	0.55519	GT1	GT	Glycosyl Transferases
	G6F53_005802	2.1257	3.01416	1.59175	0.574891	GT1	GT	Glycosyl Transferases
	G6F53_011524	986.64	1.006	0.00862894	0.919959	GT10	GT	Glycosyl Transferases
	G6F53_006040	73.686	2.74723	1.45798	0.0425318	GT15	GT	Glycosyl Transferases
	G6F53_004751	1311.2	2.77774	1.47391	0.130791	GT15	GT	Glycosyl Transferases
	G6F53_012389	162.437	0.543482	-0.879695	0.138657	GT15	GT	Glycosyl Transferases
	G6F53_011022	283.251	0.485223	-1.04328	0.190847	GT15	GT	Glycosyl Transferases
	G6F53_010460	2712.75	2.20559	1.14116	0.292381	GT15	GT	Glycosyl Transferases
	G6F53_010617	612.027	0.7232	-0.467533	0.450521	GT15	GT	Glycosyl Transferases
	G6F53_000584	322.428	0.78044	-0.35764	0.529816	GT15	GT	Glycosyl Transferases
	G6F53_004608	4774.63	1.33109	0.412605	0.551126	GT15	GT	Glycosyl Transferases
	G6F53_010612	738.155	1.25983	0.333224	0.747278	GT15	GT	Glycosyl Transferases
	G6F53_002015	5.1897	1.59321	0.671933	0.765886	GT15	GT	Glycosyl Transferases
	G6F53_009774	1062.47	0.87111	-0.199073	0.787589	GT15	GT	Glycosyl Transferases
	G6F53_002383	354.631	1.1353	0.183077	0.856662	GT15	GT	Glycosyl Transferases
	G6F53_008511	320.194	1.0783	0.108758	0.926265	GT15	GT	Glycosyl Transferases
	G6F53_006560	384.182	0.452892	-1.14276	0.11174	GT17	GT	Glycosyl Transferases
	G6F53_007011	7.26928	8.9197	3.157	0.0231853	GT2	GT	Glycosyl Transferases
	G6F53_006684	29.7109	3.21218	1.68355	0.054694	GT2	GT	Glycosyl Transferases
	G6F53_005117	2.86556	21.6955	4.43933	0.0779489	GT2	GT	Glycosyl Transferases
	G6F53_008053	3586.64	2.28219	1.19042	0.10754	GT2	GT	Glycosyl Transferases
	G6F53_001596	3.73003	7.35479	2.87868	0.121267	GT2	GT	Glycosyl Transferases
	G6F53_004037	350.227	0.473304	-1.07916	0.152859	GT2	GT	Glycosyl Transferases
	G6F53_000467	4936.45	1.92789	0.947023	0.170184	GT2	GT	Glycosyl Transferases
	G6F53_004697	17.9338	2.45099	1.29336	0.225561	GT2	GT	Glycosyl Transferases
	G6F53_001692	29.3447	2.01534	1.01102	0.240561	GT2	GT	Glycosyl Transferases
	G6F53_002510	425.79	0.668302	-0.581427	0.248635	GT2	GT	Glycosyl Transferases
	G6F53_007493	2216.52	1.97322	0.980555	0.2724	GT2	GT	Glycosyl Transferases
	G6F53_011328	6430.24	1.63265	0.707218	0.354173	GT2	GT	Glycosyl Transferases
	G6F53_002614	6995.04	1.37645	0.460957	0.4406	GT2	GT	Glycosyl Transferases
	G6F53_005796	254.228	0.767466	-0.381825	0.499166	GT2	GT	Glycosyl Transferases
	G6F53_010198	7179.82	1.37754	0.462096	0.51279	GT2	GT	Glycosyl Transferases
	G6F53_010928	9365.77	1.5462	0.628724	0.616082	GT2	GT	Glycosyl Transferases
	G6F53_010238	3667.18	1.2368	0.306618	0.623413	GT2	GT	Glycosyl Transferases
	G6F53_009924	4.57566	1.95401	0.966434	0.625195	GT2	GT	Glycosyl Transferases
	G6F53_003157	502.712	0.782634	-0.353591	0.686906	GT2	GT	Glycosyl Transferases
	G6F53_006486	147.994	0.722095	-0.46974	0.709832	GT2	GT	Glycosyl Transferases
	G6F53_002386	4969.46	1.1644	0.219581	0.752853	GT2	GT	Glycosyl Transferases
	G6F53_004218	45.7326	0.734467	-0.44523	0.763102	GT2	GT	Glycosyl Transferases
	G6F53_001603	552.351	1.1268	0.172234	0.774606	GT2	GT	Glycosyl Transferases
	G6F53_006726	534.175	1.15568	0.208748	0.800778	GT2	GT	Glycosyl Transferases
	G6F53_010090	2416.52	0.948803	-0.0758195	0.80811	GT2	GT	Glycosyl Transferases
	G6F53_007129	2648.73	0.998779	-0.00176317	0.959092	GT2	GT	Glycosyl Transferases
	G6F53_007457	2.49571	1.26467	0.338763	1	GT2	GT	Glycosyl Transferases
	G6F53_003256	118.428	8.28905	3.05121	5.08541e-05	GT20	GT	Glycosyl Transferases
	G6F53_005682	4438.06	2.07645	1.05412	0.123871	GT20	GT	Glycosyl Transferases
	G6F53_005354	749.026	1.54944	0.631748	0.300082	GT20	GT	Glycosyl Transferases
	G6F53_006431	400.186	0.666388	-0.585567	0.311819	GT20	GT	Glycosyl Transferases
	G6F53_007912	3931.1	2.08789	1.06205	0.537117	GT20	GT	Glycosyl Transferases
	G6F53_008649	9056.07	1.31324	0.393126	0.89529	GT20	GT	Glycosyl Transferases
	G6F53_006054	419.975	0.874276	-0.193839	0.944422	GT20	GT	Glycosyl Transferases
	G6F53_010235	7909.16	1.04941	0.0695738	0.956053	GT20	GT	Glycosyl Transferases
	G6F53_006728	390.188	0.794855	-0.331236	0.585822	GT21	GT	Glycosyl Transferases
	G6F53_004662	447.971	0.604725	-0.725649	0.473266	GT22	GT	Glycosyl Transferases
	G6F53_002037	194.433	0.694151	-0.526678	0.646112	GT22	GT	Glycosyl Transferases
	G6F53_004923	389.666	0.978345	-0.0315844	0.88291	GT22	GT	Glycosyl Transferases
	G6F53_002926	740.922	0.912328	-0.132375	0.927804	GT24	GT	Glycosyl Transferases
	G6F53_013435	1167.05	0.644622	-0.633475	0.283287	GT28	GT	Glycosyl Transferases
	G6F53_000169	1311.78	1.44163	0.527701	0.475143	GT28	GT	Glycosyl Transferases
	G6F53_006053	16.1639	1.04775	0.0673002	0.991151	GT28	GT	Glycosyl Transferases
	G6F53_006155	3631.91	2.59641	1.37652	0.234908	GT3	GT	Glycosyl Transferases
	G6F53_008680	639.877	2.507	1.32596	0.364398	GT3	GT	Glycosyl Transferases
	G6F53_000479	7077.84	1.38101	0.465728	0.677786	GT3	GT	Glycosyl Transferases
	G6F53_004634	649.926	0.436556	-1.19576	0.0964488	GT31	GT	Glycosyl Transferases
	G6F53_007267	271.013	0.604886	-0.725266	0.312215	GT31	GT	Glycosyl Transferases
	G6F53_009307	354.314	0.812457	-0.299636	0.845835	GT31	GT	Glycosyl Transferases
	G6F53_003952	147.299	0.448336	-1.15735	0.132692	GT32	GT	Glycosyl Transferases
	G6F53_010434	1479.76	0.709711	-0.494696	0.525582	GT32	GT	Glycosyl Transferases
	G6F53_010970	500.38	0.96982	-0.0442113	0.903898	GT32	GT	Glycosyl Transferases
	G6F53_003096	742.963	0.624715	-0.67873	0.368121	GT33	GT	Glycosyl Transferases
	G6F53_000646	1273.17	0.8749	-0.192811	0.65462	GT34	GT	Glycosyl Transferases
	G6F53_000171	2218.02	0.945635	-0.080644	0.909196	GT34	GT	Glycosyl Transferases
	G6F53_010012	15294.6	1.28046	0.356658	0.46265	GT35	GT	Glycosyl Transferases
	G6F53_008978	6007.13	0.934537	-0.0976766	0.841303	GT35	GT	Glycosyl Transferases
	G6F53_003704	14.7049	7.91082	2.98383	0.0269868	GT39	GT	Glycosyl Transferases
	G6F53_006689	128.225	2.33517	1.22353	0.387174	GT39	GT	Glycosyl Transferases
	G6F53_009939	921.619	1.61049	0.687502	0.39336	GT39	GT	Glycosyl Transferases
	G6F53_001380	677.277	0.76027	-0.395417	0.600167	GT39	GT	Glycosyl Transferases
	G6F53_010737	499.543	0.908752	-0.138041	0.962181	GT39	GT	Glycosyl Transferases
	G6F53_007119	1447.27	0.969481	-0.0447156	0.987519	GT39	GT	Glycosyl Transferases
	G6F53_009303	274.558	0.476228	-1.07028	0.164168	GT4	GT	Glycosyl Transferases
	G6F53_009513	6442.61	2.5605	1.35643	0.196479	GT4	GT	Glycosyl Transferases
	G6F53_004904	1172.23	1.44761	0.533672	0.361736	GT4	GT	Glycosyl Transferases
	G6F53_009186	119.177	1.51648	0.600725	0.437636	GT4	GT	Glycosyl Transferases
	G6F53_001654	286.903	1.17387	0.231269	0.74903	GT4	GT	Glycosyl Transferases
	G6F53_007167	194.954	0.96653	-0.0491133	0.947461	GT4	GT	Glycosyl Transferases
	G6F53_004189	337.49	0.843254	-0.245961	0.945061	GT45	GT	Glycosyl Transferases
	G6F53_010629	849.878	0.691883	-0.5314	0.456197	GT47	GT	Glycosyl Transferases
	G6F53_000541	263.767	1.73055	0.791233	0.265513	GT48	GT	Glycosyl Transferases
	G6F53_008641	5.67975	2.36049	1.23909	0.427006	GT48	GT	Glycosyl Transferases
	G6F53_004906	41.6973	0.793051	-0.334515	0.652323	GT48	GT	Glycosyl Transferases
	G6F53_002661	808.847	6.04286	2.59523	0.000686084	GT49	GT	Glycosyl Transferases
	G6F53_000523	3729.33	0.631808	-0.662441	0.201335	GT49	GT	Glycosyl Transferases
	G6F53_002975	1072.2	0.5686	-0.814513	0.241429	GT49	GT	Glycosyl Transferases
	G6F53_007876	315.802	0.661848	-0.595427	0.389902	GT49	GT	Glycosyl Transferases
	G6F53_012995	479.545	0.65168	-0.617765	0.43173	GT49	GT	Glycosyl Transferases
	G6F53_008226	1099.27	0.731686	-0.450703	0.460176	GT49	GT	Glycosyl Transferases
	G6F53_001368	492.958	0.806647	-0.309991	0.597669	GT49	GT	Glycosyl Transferases
	G6F53_012317	371.176	0.713061	-0.487904	0.665387	GT49	GT	Glycosyl Transferases
	G6F53_001315	2945.17	1.20125	0.264539	0.75942	GT49	GT	Glycosyl Transferases
	G6F53_009218	572.476	0.42993	-1.21783	0.101566	GT5	GT	Glycosyl Transferases
	G6F53_004133	218.955	0.512377	-0.964721	0.200094	GT5	GT	Glycosyl Transferases
	G6F53_009587	134.499	1.25229	0.324564	0.802858	GT5	GT	Glycosyl Transferases
	G6F53_006962	426.673	0.729793	-0.454441	0.672664	GT50	GT	Glycosyl Transferases
	G6F53_006624	114.888	0.360133	-1.4734	0.0738156	GT57	GT	Glycosyl Transferases
	G6F53_011398	81.2138	1.04262	0.0602109	0.857728	GT57	GT	Glycosyl Transferases
	G6F53_006896	436.398	0.716033	-0.481902	0.417297	GT58	GT	Glycosyl Transferases
	G6F53_009284	313.096	0.592555	-0.754979	0.35577	GT62	GT	Glycosyl Transferases
	G6F53_007618	876.218	0.76128	-0.3935	0.601287	GT62	GT	Glycosyl Transferases
	G6F53_008407	1694.31	0.844124	-0.244472	0.684341	GT62	GT	Glycosyl Transferases
	G6F53_011390	576.178	0.724103	-0.465733	0.451444	GT64	GT	Glycosyl Transferases
	G6F53_009676	3172.65	0.701463	-0.511561	0.50657	GT66	GT	Glycosyl Transferases
	G6F53_006218	187.826	0.479668	-1.05989	0.0944525	GT68	GT	Glycosyl Transferases
	G6F53_001070	119.303	1.68695	0.754415	0.384311	GT68	GT	Glycosyl Transferases
	G6F53_011511	1030.35	1.45248	0.538517	0.526891	GT68	GT	Glycosyl Transferases
	G6F53_012064	88.8902	1.22238	0.289693	0.698753	GT68	GT	Glycosyl Transferases
	G6F53_008541	300.276	0.864633	-0.20984	0.755709	GT68	GT	Glycosyl Transferases
	G6F53_002754	1968.95	0.871463	-0.198489	0.898461	GT68	GT	Glycosyl Transferases
	G6F53_011028	279.374	0.401075	-1.31806	0.0349477	GT71	GT	Glycosyl Transferases
	G6F53_002384	1214.79	0.510044	-0.971305	0.16769	GT71	GT	Glycosyl Transferases
	G6F53_003104	2133.51	0.94269	-0.0851444	0.914122	GT71	GT	Glycosyl Transferases
	G6F53_001228	236.125	0.622463	-0.68394	0.4095	GT76	GT	Glycosyl Transferases
	G6F53_002993	2223.35	1.16829	0.224394	0.825913	GT77	GT	Glycosyl Transferases
	G6F53_005186	17.6452	0.863969	-0.210948	1	GT77	GT	Glycosyl Transferases
	G6F53_004461	468.052	1.39754	0.482894	0.484197	GT8	GT	Glycosyl Transferases
	G6F53_002539	216.269	0.680522	-0.555287	0.495515	GT8	GT	Glycosyl Transferases
	G6F53_007429	4883	0.776322	-0.365274	0.611815	GT8	GT	Glycosyl Transferases
	G6F53_001575	672.295	1.24555	0.316784	0.688587	GT8	GT	Glycosyl Transferases
	G6F53_002818	613.175	0.821685	-0.283342	0.756832	GT8	GT	Glycosyl Transferases
PLs	G6F53_003760	278.771	0.305263	-1.71187	0.029743	PL14_3	PL	Polysaccharide Lyases
	G6F53_009105	196.661	0.893613	-0.162278	0.62022	PL14_3	PL	Polysaccharide Lyases
	G6F53_005733	44.0444	1.4932	0.578403	0.623086	PL14_3	PL	Polysaccharide Lyases
	G6F53_007024	2701.24	1.3076	0.386916	0.792449	PL14_5	PL	Polysaccharide Lyases
	G6F53_004651	1451.82	1.2038	0.267601	0.838902	PL14_5	PL	Polysaccharide Lyases
	G6F53_001288	19.8852	1.34347	0.425962	0.789678	PL8	PL	Polysaccharide Lyases

## Sheet: pH 5 vs. pH 7
Differentially Expressed Genes CAZy Enzyme Genes pH5 vs. pH7
families	id	baseMean	foldChange(pH7/pH5)	log2FoldChange	pval	Family	Class	Class_definition
AAs	G6F53_007494	22.5512	2.49303	1.3179	0.106724	AA1	AA	Auxiliary Activities
	G6F53_002091	4.31706	1.4746	0.560327	0.97251	AA1	AA	Auxiliary Activities
	G6F53_000791	40.7146	0.239492	-2.06195	0.12593	AA1_2	AA	Auxiliary Activities
	G6F53_004795	7.0594	2.02643	1.01894	0.35909	AA1_2	AA	Auxiliary Activities
	G6F53_003727	34.8189	0.768279	-0.380297	0.62659	AA1_3	AA	Auxiliary Activities
	G6F53_002772	1908.5	1.51863	0.602771	0.669419	AA1_3	AA	Auxiliary Activities
	G6F53_010484	16.5577	0.854715	-0.226484	0.532955	AA12	AA	Auxiliary Activities
	G6F53_006601	64.271	1.04833	0.0680885	0.82635	AA12	AA	Auxiliary Activities
	G6F53_011871	296.174	0.710051	-0.494005	0.487317	AA2	AA	Auxiliary Activities
	G6F53_000296	472.21	1.07066	0.0985019	0.644572	AA2	AA	Auxiliary Activities
	G6F53_011317	816.92	1.23454	0.303979	0.658823	AA2	AA	Auxiliary Activities
	G6F53_007703	496.325	0.71772	-0.478508	0.49437	AA3	AA	Auxiliary Activities
	G6F53_004174	16.6022	0.882435	-0.180438	0.753057	AA3	AA	Auxiliary Activities
	G6F53_000220	2236.01	1.02975	0.0422953	0.830057	AA3	AA	Auxiliary Activities
	G6F53_003166	3027.53	0.980261	-0.0287626	0.879725	AA3	AA	Auxiliary Activities
	G6F53_004326	322.151	0.722216	-0.469498	0.442917	AA3_2	AA	Auxiliary Activities
	G6F53_004901	131.635	1.33784	0.419908	0.452562	AA4	AA	Auxiliary Activities
	G6F53_010930	328.875	1.21982	0.286665	0.703988	AA4	AA	Auxiliary Activities
	G6F53_002931	562.331	0.850977	-0.232808	0.808967	AA4	AA	Auxiliary Activities
	G6F53_010318	377.134	0.817658	-0.290431	0.672132	AA5_1	AA	Auxiliary Activities
	G6F53_004479	161053	1.14728	0.198218	0.882148	AA5_1	AA	Auxiliary Activities
	G6F53_007002	18462.3	0.544574	-0.8768	0.221399	AA6	AA	Auxiliary Activities
	G6F53_007001	763.855	0.631936	-0.66215	0.341909	AA6	AA	Auxiliary Activities
	G6F53_001153	3.93167	1.96087	0.971495	0.544987	AA6	AA	Auxiliary Activities
	G6F53_001056	335.043	0.728537	-0.456926	0.55051	AA6	AA	Auxiliary Activities
	G6F53_001057	287.356	1.22422	0.291866	0.605267	AA6	AA	Auxiliary Activities
	G6F53_001438	352.945	2.65637	1.40946	0.0365431	AA7	AA	Auxiliary Activities
CBMs	G6F53_013247	7.73924	8.66791	3.11568	0.289869	CBM1	CBM	Carbohydrate-Binding Modules
	G6F53_012569	127.787	0.809381	-0.305109	0.67922	CBM1	CBM	Carbohydrate-Binding Modules
	G6F53_005968	53519.3	0.867156	-0.205637	0.798286	CBM12	CBM	Carbohydrate-Binding Modules
	G6F53_003685	30368	0.995968	-0.00582828	0.890398	CBM12	CBM	Carbohydrate-Binding Modules
	G6F53_013591	9903.95	0.433924	-1.20449	0.236945	CBM13	CBM	Carbohydrate-Binding Modules
	G6F53_008778	1578.16	1.95323	0.965863	0.387442	CBM13	CBM	Carbohydrate-Binding Modules
	G6F53_003388	4269.84	0.761029	-0.393976	0.636163	CBM13	CBM	Carbohydrate-Binding Modules
	G6F53_010503	562.085	1.33244	0.414068	0.647295	CBM13	CBM	Carbohydrate-Binding Modules
	G6F53_011724	22978.3	0.868891	-0.202753	0.712033	CBM13	CBM	Carbohydrate-Binding Modules
	G6F53_002879	197.699	0.808796	-0.306152	0.75909	CBM13	CBM	Carbohydrate-Binding Modules
	G6F53_005883	3784.09	1.03355	0.047613	0.85574	CBM13	CBM	Carbohydrate-Binding Modules
	G6F53_004257	88.2823	1.16732	0.223203	0.875163	CBM13	CBM	Carbohydrate-Binding Modules
	G6F53_005062	212.63	1.06438	0.0900175	0.928592	CBM13	CBM	Carbohydrate-Binding Modules
	G6F53_000481	1660.1	0.995368	-0.00669761	0.988423	CBM13	CBM	Carbohydrate-Binding Modules
	G6F53_010794	1908.01	1.96186	0.972225	0.172898	CBM21	CBM	Carbohydrate-Binding Modules
	G6F53_001049	416.194	1.93529	0.952551	0.336293	CBM21	CBM	Carbohydrate-Binding Modules
	G6F53_004862	1797.77	0.849005	-0.236156	0.607875	CBM21	CBM	Carbohydrate-Binding Modules
	G6F53_000558	116.684	1.35056	0.433553	0.662879	CBM21	CBM	Carbohydrate-Binding Modules
	G6F53_011670	1517.78	1.48841	0.573767	0.72208	CBM21	CBM	Carbohydrate-Binding Modules
	G6F53_007463	103.101	0.92305	-0.11552	0.752788	CBM21	CBM	Carbohydrate-Binding Modules
	G6F53_008500	2092.68	0.863978	-0.210933	0.933231	CBM21	CBM	Carbohydrate-Binding Modules
	G6F53_002504	300.234	0.911991	-0.132909	0.835835	CBM32	CBM	Carbohydrate-Binding Modules
	G6F53_006190	443.581	1.11959	0.162968	0.874504	CBM32	CBM	Carbohydrate-Binding Modules
	G6F53_003216	595.606	18.9137	4.24136	5.65504e-06	CBM48	CBM	Carbohydrate-Binding Modules
	G6F53_003587	2750.59	2.52758	1.33776	0.115885	CBM48	CBM	Carbohydrate-Binding Modules
	G6F53_008878	139.013	2.39116	1.25771	0.18686	CBM48	CBM	Carbohydrate-Binding Modules
	G6F53_002580	172.481	2.08196	1.05794	0.41346	CBM50	CBM	Carbohydrate-Binding Modules
	G6F53_000065	17383	0.836778	-0.257083	0.493479	CBM50	CBM	Carbohydrate-Binding Modules
	G6F53_002914	1859.01	1.33183	0.413405	0.599024	CBM50	CBM	Carbohydrate-Binding Modules
	G6F53_005689	49844.1	0.824855	-0.277787	0.637307	CBM50	CBM	Carbohydrate-Binding Modules
	G6F53_007331	2198.87	1.4243	0.510254	0.65409	CBM50	CBM	Carbohydrate-Binding Modules
	G6F53_011620	4773.73	1.72742	0.788615	0.66483	CBM50	CBM	Carbohydrate-Binding Modules
	G6F53_005995	2518.15	0.81864	-0.288699	0.714068	CBM50	CBM	Carbohydrate-Binding Modules
	G6F53_001932	5469.93	1.01656	0.0236884	0.833388	CBM50	CBM	Carbohydrate-Binding Modules
	G6F53_011213	869.273	1.16516	0.22053	0.898658	CBM50	CBM	Carbohydrate-Binding Modules
	G6F53_013185	10139.5	1.00453	0.0065222	0.964184	CBM50	CBM	Carbohydrate-Binding Modules
CEs	G6F53_010493	268.229	0.49919	-1.00234	0.13604	CE1	CE	Carbohydrate Esterases
	G6F53_005999	12.2169	28.3201	4.82375	0.154079	CE1	CE	Carbohydrate Esterases
	G6F53_011105	5.21698	6.56288	2.71433	0.325902	CE1	CE	Carbohydrate Esterases
	G6F53_001331	66.4757	0.625744	-0.676355	0.451285	CE1	CE	Carbohydrate Esterases
	G6F53_010136	257.791	0.717644	-0.478659	0.543196	CE1	CE	Carbohydrate Esterases
	G6F53_010344	1343.9	0.714315	-0.485368	0.544603	CE1	CE	Carbohydrate Esterases
	G6F53_004835	393.343	0.882246	-0.180747	0.671067	CE1	CE	Carbohydrate Esterases
	G6F53_005622	1468.42	1.16144	0.215917	0.680516	CE1	CE	Carbohydrate Esterases
	G6F53_011442	116.197	0.913509	-0.130509	0.717083	CE1	CE	Carbohydrate Esterases
	G6F53_011471	1274.8	1.11631	0.158741	0.775965	CE1	CE	Carbohydrate Esterases
	G6F53_003974	1162.47	0.916233	-0.126213	0.858047	CE1	CE	Carbohydrate Esterases
	G6F53_004391	970.972	1.05455	0.0766215	0.884825	CE1	CE	Carbohydrate Esterases
	G6F53_012020	533.817	1.04423	0.0624435	0.962534	CE1	CE	Carbohydrate Esterases
	G6F53_011297	153.754	2.12057	1.08446	0.138992	CE10	CE	Carbohydrate Esterases
	G6F53_007505	635.085	0.637169	-0.650251	0.248315	CE10	CE	Carbohydrate Esterases
	G6F53_005698	24.4427	0.158417	-2.6582	0.253087	CE10	CE	Carbohydrate Esterases
	G6F53_006156	687.109	0.644518	-0.633708	0.336356	CE10	CE	Carbohydrate Esterases
	G6F53_011522	20.337	1.83769	0.877895	0.342393	CE10	CE	Carbohydrate Esterases
	G6F53_008011	107.853	0.774481	-0.368699	0.392506	CE10	CE	Carbohydrate Esterases
	G6F53_006872	196.055	0.73383	-0.446482	0.437031	CE10	CE	Carbohydrate Esterases
	G6F53_011039	157.747	0.735656	-0.442896	0.44698	CE10	CE	Carbohydrate Esterases
	G6F53_005946	2396.22	0.695774	-0.523309	0.489048	CE10	CE	Carbohydrate Esterases
	G6F53_002722	1697.4	1.4199	0.505788	0.506096	CE10	CE	Carbohydrate Esterases
	G6F53_009127	205.962	0.741591	-0.431305	0.546702	CE10	CE	Carbohydrate Esterases
	G6F53_001133	371.523	0.749491	-0.416017	0.56388	CE10	CE	Carbohydrate Esterases
	G6F53_010792	719.957	0.750458	-0.414157	0.567623	CE10	CE	Carbohydrate Esterases
	G6F53_012257	787.268	0.664938	-0.588709	0.655215	CE10	CE	Carbohydrate Esterases
	G6F53_001432	561.376	0.799998	-0.321932	0.680467	CE10	CE	Carbohydrate Esterases
	G6F53_012676	0.733081	4.10751	2.03826	0.701606	CE10	CE	Carbohydrate Esterases
	G6F53_000774	366.591	1.1725	0.229587	0.75365	CE10	CE	Carbohydrate Esterases
	G6F53_001957	263.663	1.22838	0.296758	0.774524	CE10	CE	Carbohydrate Esterases
	G6F53_000449	382.128	1.15587	0.208975	0.788322	CE10	CE	Carbohydrate Esterases
	G6F53_011224	37.0094	1.07452	0.103693	0.789934	CE10	CE	Carbohydrate Esterases
	G6F53_004853	405.134	1.14915	0.200568	0.802327	CE10	CE	Carbohydrate Esterases
	G6F53_005091	22369.3	1.41207	0.497814	0.825508	CE10	CE	Carbohydrate Esterases
	G6F53_013640	694.87	0.804833	-0.313239	0.831821	CE10	CE	Carbohydrate Esterases
	G6F53_005418	521.423	1.12616	0.171412	0.860023	CE10	CE	Carbohydrate Esterases
	G6F53_006690	462.283	1.05802	0.0813725	0.903057	CE10	CE	Carbohydrate Esterases
	G6F53_011164	997.715	0.88923	-0.169372	0.916096	CE10	CE	Carbohydrate Esterases
	G6F53_013025	1716.03	0.935466	-0.0962433	0.917457	CE10	CE	Carbohydrate Esterases
	G6F53_000652	327.961	0.817958	-0.289901	0.685498	CE12	CE	Carbohydrate Esterases
	G6F53_002721	418.919	0.899892	-0.152177	0.937181	CE14	CE	Carbohydrate Esterases
	G6F53_000846	16.1715	1.55188	0.634016	0.491918	CE16	CE	Carbohydrate Esterases
	G6F53_008157	2.92728	1.99658	0.997528	0.625132	CE16	CE	Carbohydrate Esterases
	G6F53_001455	721.283	1.1657	0.221193	0.781763	CE16	CE	Carbohydrate Esterases
	G6F53_005152	19340.9	1.01873	0.0267668	0.943031	CE16	CE	Carbohydrate Esterases
	G6F53_007201	154.028	1.02493	0.0355318	0.954467	CE16	CE	Carbohydrate Esterases
	G6F53_005017	816.718	0.915333	-0.127632	0.801743	CE2	CE	Carbohydrate Esterases
	G6F53_008192	136.97	5.11056	2.35348	0.000306108	CE4	CE	Carbohydrate Esterases
	G6F53_000518	2038.61	3.77134	1.91508	0.000846327	CE4	CE	Carbohydrate Esterases
	G6F53_000821	2378.02	0.350867	-1.511	0.0327858	CE4	CE	Carbohydrate Esterases
	G6F53_001917	117.188	2.35838	1.2378	0.0359136	CE4	CE	Carbohydrate Esterases
	G6F53_007473	22.2471	0.33798	-1.56499	0.0460854	CE4	CE	Carbohydrate Esterases
	G6F53_005030	1669.12	2.84763	1.50976	0.0518501	CE4	CE	Carbohydrate Esterases
	G6F53_003958	1576.92	1.57213	0.652721	0.27471	CE4	CE	Carbohydrate Esterases
	G6F53_003305	67.4228	1.6863	0.753861	0.284562	CE4	CE	Carbohydrate Esterases
	G6F53_010689	49.1014	0.483223	-1.04924	0.341642	CE4	CE	Carbohydrate Esterases
	G6F53_008057	9137.57	0.764299	-0.387792	0.380017	CE4	CE	Carbohydrate Esterases
	G6F53_000202	5446.74	2.29793	1.20034	0.400607	CE4	CE	Carbohydrate Esterases
	G6F53_008750	122.582	0.351557	-1.50817	0.494379	CE4	CE	Carbohydrate Esterases
	G6F53_012465	4096.71	1.3129	0.392757	0.505586	CE4	CE	Carbohydrate Esterases
	G6F53_008083	1952.92	0.84096	-0.24989	0.545439	CE4	CE	Carbohydrate Esterases
	G6F53_005776	5.84392	1.66324	0.733999	0.557991	CE4	CE	Carbohydrate Esterases
	G6F53_000108	8337.52	1.18429	0.244019	0.633767	CE4	CE	Carbohydrate Esterases
	G6F53_009276	65.0885	1.3318	0.413379	0.6467	CE4	CE	Carbohydrate Esterases
	G6F53_009853	54.5208	1.42084	0.506745	0.655576	CE4	CE	Carbohydrate Esterases
	G6F53_005367	34211.4	1.1342	0.181673	0.705781	CE4	CE	Carbohydrate Esterases
	G6F53_001199	5341.92	0.994745	-0.00760101	0.757282	CE4	CE	Carbohydrate Esterases
	G6F53_000280	181123	1.26954	0.344307	0.768817	CE4	CE	Carbohydrate Esterases
	G6F53_007647	8618.3	1.18434	0.244081	0.773081	CE4	CE	Carbohydrate Esterases
	G6F53_003022	585.705	1.10136	0.13929	0.793481	CE4	CE	Carbohydrate Esterases
	G6F53_009344	7.44703	0.98746	-0.0182053	0.816404	CE4	CE	Carbohydrate Esterases
	G6F53_002239	502.11	1.25163	0.323807	0.841077	CE4	CE	Carbohydrate Esterases
	G6F53_004570	2992.98	0.961689	-0.0563581	0.844942	CE4	CE	Carbohydrate Esterases
	G6F53_001198	2.76163	0.619958	-0.689758	0.892071	CE4	CE	Carbohydrate Esterases
	G6F53_006772	81547.6	1.11042	0.15111	0.897729	CE4	CE	Carbohydrate Esterases
	G6F53_007813	11969.3	1.02272	0.0324102	0.913514	CE4	CE	Carbohydrate Esterases
	G6F53_005874	2757.57	1.04469	0.0630813	0.971581	CE4	CE	Carbohydrate Esterases
	G6F53_004506	16.2375	0.850716	-0.233251	0.999629	CE4	CE	Carbohydrate Esterases
	G6F53_006865	0.5544	1.02971	0.0422434	1	CE4	CE	Carbohydrate Esterases
	G6F53_007366	39.8844	2.03468	1.02481	0.333372	CE5	CE	Carbohydrate Esterases
	G6F53_011868	306.335	1.20836	0.273047	0.864831	CE6	CE	Carbohydrate Esterases
	G6F53_001952	3.88892	4.58132	2.19576	0.238695	CE8	CE	Carbohydrate Esterases
	G6F53_001747	45.1364	1.88134	0.91176	0.267723	CE8	CE	Carbohydrate Esterases
	G6F53_001590	3.89278	1.08456	0.117116	0.686432	CE8	CE	Carbohydrate Esterases
	G6F53_004476	1.29994	3.75921	1.91043	0.877482	CE8	CE	Carbohydrate Esterases
	G6F53_007854	2763.65	1.4937	0.578887	0.513915	CE9	CE	Carbohydrate Esterases
GHs	G6F53_007698	1476.03	0.785842	-0.347688	0.461024	GH109	GH	Glycoside Hydrolases
	G6F53_005218	967.983	1.23633	0.306058	0.548646	GH109	GH	Glycoside Hydrolases
	G6F53_000303	1119.71	1.40449	0.490042	0.572705	GH109	GH	Glycoside Hydrolases
	G6F53_009358	1458.24	2.0466	1.03323	0.219732	GH125	GH	Glycoside Hydrolases
	G6F53_000019	459.506	1.20271	0.266284	0.639077	GH125	GH	Glycoside Hydrolases
	G6F53_001143	109.083	0.648182	-0.625529	0.389027	GH13_1	GH	Glycoside Hydrolases
	G6F53_009106	6319.89	1.1339	0.181294	0.924537	GH13_25	GH	Glycoside Hydrolases
	G6F53_009867	2659.38	0.390534	-1.35648	0.202275	GH13_8	GH	Glycoside Hydrolases
	G6F53_004536	2233.37	0.557853	-0.842044	0.574052	GH13_8	GH	Glycoside Hydrolases
	G6F53_004792	3.56512	3.35076	1.74449	0.408807	GH134	GH	Glycoside Hydrolases
	G6F53_003210	22.3137	3.39425	1.76309	0.476193	GH134	GH	Glycoside Hydrolases
	G6F53_002508	10.753	2.71299	1.43988	0.524803	GH134	GH	Glycoside Hydrolases
	G6F53_006259	1.54589	2.12596	1.08812	0.754266	GH134	GH	Glycoside Hydrolases
	G6F53_006384	6.48953	1.16569	0.221179	0.883888	GH134	GH	Glycoside Hydrolases
	G6F53_009694	3.74289	0.975102	-0.0363753	0.895545	GH134	GH	Glycoside Hydrolases
	G6F53_004976	1386.96	1.20879	0.273566	0.945159	GH134	GH	Glycoside Hydrolases
	G6F53_000762	407.616	1.88881	0.917481	0.208803	GH15	GH	Glycoside Hydrolases
	G6F53_000245	309.11	1.66501	0.735532	0.310338	GH15	GH	Glycoside Hydrolases
	G6F53_007328	192.183	0.71313	-0.487763	0.557773	GH15	GH	Glycoside Hydrolases
	G6F53_006403	4402.96	0.702114	-0.510223	0.559287	GH15	GH	Glycoside Hydrolases
	G6F53_001245	515.599	0.774995	-0.367742	0.612666	GH15	GH	Glycoside Hydrolases
	G6F53_004128	109.373	1.14908	0.200476	0.649934	GH15	GH	Glycoside Hydrolases
	G6F53_002837	25160.9	1.10224	0.140444	0.778332	GH15	GH	Glycoside Hydrolases
	G6F53_006072	10.6206	4.02281	2.0082	0.332181	GH16	GH	Glycoside Hydrolases
	G6F53_009374	8.88066	0.656845	-0.606376	0.598804	GH16	GH	Glycoside Hydrolases
	G6F53_007241	2.20856	0.341738	-1.54904	0.698592	GH16	GH	Glycoside Hydrolases
	G6F53_006740	591.721	1.10858	0.148719	0.76411	GH16	GH	Glycoside Hydrolases
	G6F53_005393	19774.9	1.16662	0.222331	0.819914	GH16	GH	Glycoside Hydrolases
	G6F53_009798	20.602	1.31801	0.398359	1	GH16	GH	Glycoside Hydrolases
	G6F53_007725	118.49	1.27676	0.352487	0.303318	GH17	GH	Glycoside Hydrolases
	G6F53_000178	106.779	1.43044	0.516457	0.54804	GH17	GH	Glycoside Hydrolases
	G6F53_007823	63.8044	14.7569	3.88332	0.0636086	GH18	GH	Glycoside Hydrolases
	G6F53_004769	98.1415	0.543547	-0.879523	0.180127	GH18	GH	Glycoside Hydrolases
	G6F53_010151	13357.9	1.42086	0.506763	0.297172	GH18	GH	Glycoside Hydrolases
	G6F53_005700	1980.51	0.653171	-0.614467	0.30114	GH18	GH	Glycoside Hydrolases
	G6F53_002698	4.30585	2.57266	1.36326	0.317744	GH18	GH	Glycoside Hydrolases
	G6F53_004201	13.6907	1.70993	0.77394	0.449704	GH18	GH	Glycoside Hydrolases
	G6F53_005286	1097.71	0.592725	-0.754566	0.469726	GH18	GH	Glycoside Hydrolases
	G6F53_010580	99.7939	1.49086	0.576145	0.51336	GH18	GH	Glycoside Hydrolases
	G6F53_011422	22.043	1.46644	0.552315	0.524016	GH18	GH	Glycoside Hydrolases
	G6F53_009592	633.915	1.3641	0.447952	0.537095	GH18	GH	Glycoside Hydrolases
	G6F53_001950	86.0645	1.61199	0.688843	0.563706	GH18	GH	Glycoside Hydrolases
	G6F53_010336	1457.6	0.776697	-0.364575	0.599	GH18	GH	Glycoside Hydrolases
	G6F53_012905	782.412	0.96775	-0.0472936	0.788031	GH18	GH	Glycoside Hydrolases
	G6F53_009026	59.4431	1.29938	0.377825	0.965036	GH18	GH	Glycoside Hydrolases
	G6F53_006982	0.402069	1.80129	0.849029	1	GH18	GH	Glycoside Hydrolases
	G6F53_010409	72.8146	1.81453	0.859593	0.14658	GH20	GH	Glycoside Hydrolases
	G6F53_007282	1357.33	1.69601	0.762142	0.547879	GH20	GH	Glycoside Hydrolases
	G6F53_001112	11.4929	1.40032	0.485759	0.563615	GH20	GH	Glycoside Hydrolases
	G6F53_012395	39.2298	11.1386	3.47749	0.0349867	GH28	GH	Glycoside Hydrolases
	G6F53_002218	5.50054	6.41514	2.68148	0.0433765	GH28	GH	Glycoside Hydrolases
	G6F53_002507	6.56478	7.84982	2.97266	0.0435414	GH28	GH	Glycoside Hydrolases
	G6F53_011563	6.50703	1.96809	0.976797	0.379231	GH28	GH	Glycoside Hydrolases
	G6F53_005209	1616.02	0.71622	-0.481525	0.475216	GH28	GH	Glycoside Hydrolases
	G6F53_006045	0.88763	5.49941	2.45928	0.666805	GH28	GH	Glycoside Hydrolases
	G6F53_001858	6.58217	1.28619	0.363101	0.670676	GH28	GH	Glycoside Hydrolases
	G6F53_004575	23.3209	1.05269	0.0740843	0.828291	GH28	GH	Glycoside Hydrolases
	G6F53_000300	778.622	0.943066	-0.0845691	0.891848	GH28	GH	Glycoside Hydrolases
	G6F53_009945	0.511181	2.74297	1.45574	1	GH28	GH	Glycoside Hydrolases
	G6F53_012092	157.548	5.04172	2.33392	0.290433	GH3	GH	Glycoside Hydrolases
	G6F53_011872	1175.13	0.736487	-0.441268	0.55302	GH3	GH	Glycoside Hydrolases
	G6F53_006133	37.0583	0.777472	-0.363137	0.559581	GH3	GH	Glycoside Hydrolases
	G6F53_008617	3.75456	1.28823	0.365395	0.828219	GH3	GH	Glycoside Hydrolases
	G6F53_008470	1207.51	0.872024	-0.19756	0.782879	GH31	GH	Glycoside Hydrolases
	G6F53_006988	2956.67	0.896843	-0.157073	0.827421	GH31	GH	Glycoside Hydrolases
	G6F53_003271	1065.95	0.970132	-0.0437475	0.884386	GH31	GH	Glycoside Hydrolases
	G6F53_008193	154.355	1.06324	0.0884635	0.935262	GH31	GH	Glycoside Hydrolases
	G6F53_008303	1310.86	1.03948	0.0558607	0.965801	GH31	GH	Glycoside Hydrolases
	G6F53_003631	3978.12	0.985754	-0.0207003	0.959319	GH35	GH	Glycoside Hydrolases
	G6F53_002669	84133.7	2.0524	1.03731	0.0826521	GH36	GH	Glycoside Hydrolases
	G6F53_009064	2022.49	1.07104	0.0990068	1	GH36	GH	Glycoside Hydrolases
	G6F53_002677	362.098	7.17865	2.84371	0.229327	GH37	GH	Glycoside Hydrolases
	G6F53_005580	2555.3	1.35872	0.442249	0.552787	GH37	GH	Glycoside Hydrolases
	G6F53_011671	14077.8	1.94753	0.961643	0.576574	GH37	GH	Glycoside Hydrolases
	G6F53_010239	1501.89	0.883704	-0.178364	0.651111	GH37	GH	Glycoside Hydrolases
	G6F53_007837	1.96598	0.910841	-0.134729	1	GH37	GH	Glycoside Hydrolases
	G6F53_003761	1596.27	1.31934	0.399811	0.451339	GH38	GH	Glycoside Hydrolases
	G6F53_009445	59.8779	0.967167	-0.0481631	0.920322	GH38	GH	Glycoside Hydrolases
	G6F53_000087	1330.77	2.09019	1.06363	0.315341	GH43_25	GH	Glycoside Hydrolases
	G6F53_006717	5.56291	5.01316	2.32572	0.127804	GH43_5	GH	Glycoside Hydrolases
	G6F53_003543	44.4168	2.44753	1.29133	0.0512685	GH45	GH	Glycoside Hydrolases
	G6F53_013760	191.477	1.17894	0.237487	0.650752	GH45	GH	Glycoside Hydrolases
	G6F53_007398	2.55933	2.19712	1.13562	0.651226	GH45	GH	Glycoside Hydrolases
	G6F53_005468	0.882427	0.189579	-2.39913	0.832563	GH45	GH	Glycoside Hydrolases
	G6F53_011344	1.91026	6.72551	2.74964	0.274586	GH46	GH	Glycoside Hydrolases
	G6F53_008827	275.353	1.5708	0.651498	0.287694	GH46	GH	Glycoside Hydrolases
	G6F53_001348	243.289	2.38209	1.25223	0.0510349	GH47	GH	Glycoside Hydrolases
	G6F53_007010	28.2945	3.78793	1.92141	0.179619	GH47	GH	Glycoside Hydrolases
	G6F53_000397	207.449	0.676647	-0.563525	0.359114	GH47	GH	Glycoside Hydrolases
	G6F53_008730	221.453	0.697347	-0.520052	0.439718	GH47	GH	Glycoside Hydrolases
	G6F53_006523	178.522	1.69113	0.757984	0.536775	GH47	GH	Glycoside Hydrolases
	G6F53_008581	508.804	1.58816	0.667355	0.675151	GH47	GH	Glycoside Hydrolases
	G6F53_003377	253.909	0.858248	-0.220533	0.794197	GH47	GH	Glycoside Hydrolases
	G6F53_012067	296.129	1.07591	0.10556	0.813815	GH47	GH	Glycoside Hydrolases
	G6F53_006518	298.956	1.00212	0.00305807	0.939877	GH47	GH	Glycoside Hydrolases
	G6F53_009002	47.2243	1.05597	0.0785635	0.97914	GH47	GH	Glycoside Hydrolases
	G6F53_004408	1313.64	1.6048	0.68239	0.365047	GH5_12	GH	Glycoside Hydrolases
	G6F53_009934	1064.22	0.981221	-0.02735	0.968234	GH5_12	GH	Glycoside Hydrolases
	G6F53_010430	274.646	1.78561	0.836414	0.574971	GH5_7	GH	Glycoside Hydrolases
	G6F53_012546	9.28853	0.467297	-1.09759	0.481594	GH5_9	GH	Glycoside Hydrolases
	G6F53_006567	524.169	1.10887	0.149085	0.769974	GH5_9	GH	Glycoside Hydrolases
	G6F53_002154	2490.91	1.10893	0.149175	0.846768	GH5_9	GH	Glycoside Hydrolases
	G6F53_005406	3.76075	0.857482	-0.221823	0.895759	GH5_9	GH	Glycoside Hydrolases
	G6F53_012455	270.272	0.557385	-0.843254	0.324854	GH63	GH	Glycoside Hydrolases
	G6F53_005300	7.80356	0.479786	-1.05954	0.339231	GH72	GH	Glycoside Hydrolases
	G6F53_003781	1496.88	0.779858	-0.358717	0.724309	GH74	GH	Glycoside Hydrolases
	G6F53_002984	1169.85	1.13647	0.184558	0.678617	GH8	GH	Glycoside Hydrolases
	G6F53_005708	0.413771	0.514857	-0.957757	0.993934	GH81	GH	Glycoside Hydrolases
	G6F53_011187	0.64997	3.75921	1.91043	1	GH85	GH	Glycoside Hydrolases
	G6F53_000505	411.466	0.723103	-0.467727	0.334854	GH9	GH	Glycoside Hydrolases
	G6F53_003327	10354.6	1.49392	0.579103	0.538411	GH9	GH	Glycoside Hydrolases
	G6F53_000002	2932.06	1.40466	0.490219	0.57915	GH9	GH	Glycoside Hydrolases
	G6F53_002064	240.476	1.33338	0.415083	0.589291	GH9	GH	Glycoside Hydrolases
GTs	G6F53_012760	2453.24	0.418308	-1.25736	0.0693591	GT1	GT	Glycosyl Transferases
	G6F53_012591	326.91	0.365775	-1.45097	0.328935	GT1	GT	Glycosyl Transferases
	G6F53_000885	22.0278	1.46078	0.546737	0.413412	GT1	GT	Glycosyl Transferases
	G6F53_005802	1.64855	4.74287	2.24576	0.490913	GT1	GT	Glycosyl Transferases
	G6F53_007706	702.747	1.22215	0.289425	0.601814	GT1	GT	Glycosyl Transferases
	G6F53_003129	883.082	1.3123	0.3921	0.719858	GT1	GT	Glycosyl Transferases
	G6F53_001986	583.633	1.00124	0.00178569	0.846964	GT1	GT	Glycosyl Transferases
	G6F53_011524	882.839	0.914008	-0.129721	0.922668	GT10	GT	Glycosyl Transferases
	G6F53_002015	3.64131	2.93603	1.55387	0.355878	GT15	GT	Glycosyl Transferases
	G6F53_012389	77.1934	1.72138	0.783566	0.380442	GT15	GT	Glycosyl Transferases
	G6F53_006040	83.1667	1.2401	0.310453	0.609055	GT15	GT	Glycosyl Transferases
	G6F53_011022	178.861	0.786135	-0.347151	0.70587	GT15	GT	Glycosyl Transferases
	G6F53_000584	250.537	0.927891	-0.107972	0.746532	GT15	GT	Glycosyl Transferases
	G6F53_002383	293.656	1.21157	0.276874	0.787746	GT15	GT	Glycosyl Transferases
	G6F53_004608	4376.69	1.13395	0.181359	0.835829	GT15	GT	Glycosyl Transferases
	G6F53_009774	819.314	1.05888	0.0825439	0.838702	GT15	GT	Glycosyl Transferases
	G6F53_010612	754.354	0.871189	-0.198943	0.874154	GT15	GT	Glycosyl Transferases
	G6F53_010617	419.733	1.09162	0.126469	0.880307	GT15	GT	Glycosyl Transferases
	G6F53_010460	3131.93	1.03721	0.0527055	0.890479	GT15	GT	Glycosyl Transferases
	G6F53_004751	1521.54	1.18134	0.240429	0.936483	GT15	GT	Glycosyl Transferases
	G6F53_008511	276.167	1.05388	0.0757057	0.982225	GT15	GT	Glycosyl Transferases
	G6F53_006041	0.612442	0.238428	-2.06838	0.995701	GT15	GT	Glycosyl Transferases
	G6F53_006560	202.305	1.0171	0.0244606	0.94483	GT17	GT	Glycosyl Transferases
	G6F53_007011	5.84022	19.8504	4.3111	0.0113403	GT2	GT	Glycosyl Transferases
	G6F53_006684	26.5123	2.6745	1.41927	0.0995303	GT2	GT	Glycosyl Transferases
	G6F53_001596	3.53661	3.76762	1.91365	0.164595	GT2	GT	Glycosyl Transferases
	G6F53_000467	4279.97	1.8427	0.88182	0.177282	GT2	GT	Glycosyl Transferases
	G6F53_004697	15.4964	2.32418	1.21672	0.196922	GT2	GT	Glycosyl Transferases
	G6F53_004218	49.1704	0.503394	-0.990241	0.262742	GT2	GT	Glycosyl Transferases
	G6F53_010928	7630.05	1.7558	0.812127	0.447671	GT2	GT	Glycosyl Transferases
	G6F53_001603	437.114	1.32843	0.409722	0.452905	GT2	GT	Glycosyl Transferases
	G6F53_010238	3092.2	1.26878	0.343443	0.470075	GT2	GT	Glycosyl Transferases
	G6F53_007493	2125.34	1.44764	0.533701	0.534293	GT2	GT	Glycosyl Transferases
	G6F53_002386	4111.03	1.2454	0.31661	0.605466	GT2	GT	Glycosyl Transferases
	G6F53_010198	6530.17	1.19122	0.252446	0.620071	GT2	GT	Glycosyl Transferases
	G6F53_002614	6351.97	1.19146	0.252727	0.621595	GT2	GT	Glycosyl Transferases
	G6F53_008053	3688.14	1.36682	0.450827	0.627016	GT2	GT	Glycosyl Transferases
	G6F53_009924	3.99677	1.82573	0.86847	0.709035	GT2	GT	Glycosyl Transferases
	G6F53_003157	424.168	0.795308	-0.330414	0.712384	GT2	GT	Glycosyl Transferases
	G6F53_001692	30.4083	1.22054	0.287516	0.7356	GT2	GT	Glycosyl Transferases
	G6F53_006486	129.588	0.6863	-0.543089	0.793288	GT2	GT	Glycosyl Transferases
	G6F53_011328	6469.97	1.11096	0.151811	0.817256	GT2	GT	Glycosyl Transferases
	G6F53_005796	173.72	1.18328	0.242787	0.81943	GT2	GT	Glycosyl Transferases
	G6F53_007129	2148.68	1.10525	0.144378	0.830995	GT2	GT	Glycosyl Transferases
	G6F53_004037	211.678	0.825068	-0.277414	0.885899	GT2	GT	Glycosyl Transferases
	G6F53_010090	2030.34	0.978176	-0.0318336	0.887711	GT2	GT	Glycosyl Transferases
	G6F53_006726	503.083	0.943759	-0.0835091	0.893683	GT2	GT	Glycosyl Transferases
	G6F53_007457	1.74523	2.15454	1.10738	0.922726	GT2	GT	Glycosyl Transferases
	G6F53_002510	279.113	1.09152	0.126338	0.964816	GT2	GT	Glycosyl Transferases
	G6F53_005117	5.40124	0.756851	-0.401918	0.994365	GT2	GT	Glycosyl Transferases
	G6F53_003256	109.998	4.54977	2.18579	0.00162601	GT20	GT	Glycosyl Transferases
	G6F53_010235	8124.29	0.739388	-0.435596	0.359462	GT20	GT	Glycosyl Transferases
	G6F53_005682	4289.03	1.47262	0.558388	0.467346	GT20	GT	Glycosyl Transferases
	G6F53_005354	686.528	1.29992	0.37842	0.480959	GT20	GT	Glycosyl Transferases
	G6F53_007912	4844.9	0.884808	-0.176564	0.522549	GT20	GT	Glycosyl Transferases
	G6F53_006054	396.524	0.725208	-0.463534	0.581348	GT20	GT	Glycosyl Transferases
	G6F53_006431	291.166	0.883481	-0.178728	0.621064	GT20	GT	Glycosyl Transferases
	G6F53_008649	8485.12	1.07551	0.105021	0.890693	GT20	GT	Glycosyl Transferases
	G6F53_006728	342.474	0.754952	-0.405543	0.601721	GT21	GT	Glycosyl Transferases
	G6F53_004662	428.855	0.503821	-0.989017	0.156822	GT22	GT	Glycosyl Transferases
	G6F53_002037	182.26	0.592583	-0.754911	0.295283	GT22	GT	Glycosyl Transferases
	G6F53_004923	350.837	0.882036	-0.18109	0.604625	GT22	GT	Glycosyl Transferases
	G6F53_002926	675.546	0.803906	-0.314902	0.635485	GT24	GT	Glycosyl Transferases
	G6F53_013435	969.3	0.674552	-0.567998	0.412571	GT28	GT	Glycosyl Transferases
	G6F53_000169	1172.77	1.29115	0.368655	0.603291	GT28	GT	Glycosyl Transferases
	G6F53_006053	17.0046	0.709163	-0.495811	0.613312	GT28	GT	Glycosyl Transferases
	G6F53_008680	528.726	2.78722	1.47883	0.377586	GT3	GT	Glycosyl Transferases
	G6F53_006155	3719.05	1.51737	0.60157	0.673899	GT3	GT	Glycosyl Transferases
	G6F53_000479	6868.36	1.04275	0.0603953	0.830593	GT3	GT	Glycosyl Transferases
	G6F53_007267	209.723	0.708828	-0.496493	0.448539	GT31	GT	Glycosyl Transferases
	G6F53_004634	397.151	0.733961	-0.446224	0.524342	GT31	GT	Glycosyl Transferases
	G6F53_009307	273.867	0.975202	-0.0362273	0.995803	GT31	GT	Glycosyl Transferases
	G6F53_003952	95.3698	0.686339	-0.543008	0.554493	GT32	GT	Glycosyl Transferases
	G6F53_010970	368.125	1.32908	0.410428	0.582835	GT32	GT	Glycosyl Transferases
	G6F53_010434	1165.08	0.815524	-0.294202	0.76793	GT32	GT	Glycosyl Transferases
	G6F53_003096	539.864	0.820626	-0.285203	0.700565	GT33	GT	Glycosyl Transferases
	G6F53_000171	1733.03	1.12953	0.175719	0.867476	GT34	GT	Glycosyl Transferases
	G6F53_000646	962.148	1.11455	0.156458	0.909266	GT34	GT	Glycosyl Transferases
	G6F53_008978	6463.09	0.620287	-0.688992	0.284532	GT35	GT	Glycosyl Transferases
	G6F53_010012	16796.6	0.770752	-0.375661	0.709685	GT35	GT	Glycosyl Transferases
	G6F53_003704	13.4063	4.96885	2.31291	0.0628404	GT39	GT	Glycosyl Transferases
	G6F53_006689	98.9889	3.37079	1.75309	0.303648	GT39	GT	Glycosyl Transferases
	G6F53_001380	576.957	0.760224	-0.395503	0.53169	GT39	GT	Glycosyl Transferases
	G6F53_010737	465.433	0.77008	-0.37692	0.634455	GT39	GT	Glycosyl Transferases
	G6F53_009939	1054.5	0.853123	-0.229174	0.776748	GT39	GT	Glycosyl Transferases
	G6F53_007119	1213.84	1.00002	3.33676e-05	0.898299	GT39	GT	Glycosyl Transferases
	G6F53_009303	185.496	0.684837	-0.546167	0.469836	GT4	GT	Glycosyl Transferases
	G6F53_009186	130.731	0.880951	-0.182866	0.678546	GT4	GT	Glycosyl Transferases
	G6F53_004904	1137.37	1.07912	0.10985	0.684658	GT4	GT	Glycosyl Transferases
	G6F53_009513	6923.89	1.33648	0.418433	0.799985	GT4	GT	Glycosyl Transferases
	G6F53_007167	174.182	0.881651	-0.18172	0.849946	GT4	GT	Glycosyl Transferases
	G6F53_001654	266.007	0.986337	-0.019848	0.962501	GT4	GT	Glycosyl Transferases
	G6F53_004189	283.355	0.863577	-0.211603	0.900847	GT45	GT	Glycosyl Transferases
	G6F53_010629	634.03	0.875624	-0.191617	0.777844	GT47	GT	Glycosyl Transferases
	G6F53_000541	236.298	1.52244	0.606382	0.384419	GT48	GT	Glycosyl Transferases
	G6F53_008641	4.99763	2.12153	1.08511	0.492346	GT48	GT	Glycosyl Transferases
	G6F53_004906	37.6002	0.71807	-0.477804	0.543949	GT48	GT	Glycosyl Transferases
	G6F53_002661	761.123	3.51265	1.81256	0.0283154	GT49	GT	Glycosyl Transferases
	G6F53_001368	458.021	0.694496	-0.525962	0.398987	GT49	GT	Glycosyl Transferases
	G6F53_002975	767.182	0.759419	-0.397033	0.5633	GT49	GT	Glycosyl Transferases
	G6F53_012317	317.587	0.706084	-0.502087	0.689939	GT49	GT	Glycosyl Transferases
	G6F53_007876	233.23	0.85034	-0.233888	0.75334	GT49	GT	Glycosyl Transferases
	G6F53_000523	2514.04	0.962445	-0.0552245	0.756905	GT49	GT	Glycosyl Transferases
	G6F53_012995	349.325	0.855896	-0.224492	0.825253	GT49	GT	Glycosyl Transferases
	G6F53_008226	821.193	0.931421	-0.102494	0.844139	GT49	GT	Glycosyl Transferases
	G6F53_001315	2548.13	1.16654	0.222239	0.950516	GT49	GT	Glycosyl Transferases
	G6F53_004133	141.978	0.800665	-0.32073	0.642297	GT5	GT	Glycosyl Transferases
	G6F53_009218	328.584	0.803714	-0.315246	0.675479	GT5	GT	Glycosyl Transferases
	G6F53_009587	125.947	1.02777	0.0395121	0.978325	GT5	GT	Glycosyl Transferases
	G6F53_006962	358.055	0.747716	-0.419437	0.6398	GT50	GT	Glycosyl Transferases
	G6F53_011398	88.7091	0.659973	-0.599521	0.54334	GT57	GT	Glycosyl Transferases
	G6F53_006624	59.1882	0.776454	-0.365028	0.767953	GT57	GT	Glycosyl Transferases
	G6F53_006896	318.11	0.954292	-0.0674966	0.760175	GT58	GT	Glycosyl Transferases
	G6F53_009284	252.541	0.645714	-0.631033	0.45637	GT62	GT	Glycosyl Transferases
	G6F53_007618	763.411	0.732021	-0.450042	0.578658	GT62	GT	Glycosyl Transferases
	G6F53_008407	1509.43	0.779981	-0.358489	0.800168	GT62	GT	Glycosyl Transferases
	G6F53_011390	439.354	0.885463	-0.175496	0.776123	GT64	GT	Glycosyl Transferases
	G6F53_009676	2664.14	0.718805	-0.476329	0.521887	GT66	GT	Glycosyl Transferases
	G6F53_001070	99.2952	1.81035	0.856267	0.305377	GT68	GT	Glycosyl Transferases
	G6F53_002754	1828.86	0.745488	-0.423743	0.545206	GT68	GT	Glycosyl Transferases
	G6F53_012064	75.9442	1.21481	0.28073	0.614735	GT68	GT	Glycosyl Transferases
	G6F53_006218	112.229	0.861466	-0.215134	0.778789	GT68	GT	Glycosyl Transferases
	G6F53_011511	959.297	1.18988	0.250815	0.871019	GT68	GT	Glycosyl Transferases
	G6F53_008541	251.462	0.893587	-0.16232	0.999028	GT68	GT	Glycosyl Transferases
	G6F53_011028	160.704	0.737958	-0.43839	0.343361	GT71	GT	Glycosyl Transferases
	G6F53_003104	1974.33	0.807355	-0.308725	0.669529	GT71	GT	Glycosyl Transferases
	G6F53_002384	772.043	0.826825	-0.274345	0.747318	GT71	GT	Glycosyl Transferases
	G6F53_001228	174.039	0.795736	-0.329638	0.730649	GT76	GT	Glycosyl Transferases
	G6F53_005186	9.59768	2.63746	1.39915	0.201104	GT77	GT	Glycosyl Transferases
	G6F53_002993	1851.57	1.23263	0.30174	0.61389	GT77	GT	Glycosyl Transferases
	G6F53_002539	232.312	0.473046	-1.07995	0.120667	GT8	GT	Glycosyl Transferases
	G6F53_001575	566.852	1.27751	0.353339	0.625834	GT8	GT	Glycosyl Transferases
	G6F53_007429	3476.6	1.10035	0.137963	0.799372	GT8	GT	Glycosyl Transferases
	G6F53_004461	474.393	0.961775	-0.0562282	0.837891	GT8	GT	Glycosyl Transferases
	G6F53_002818	496.122	0.902795	-0.14753	0.944039	GT8	GT	Glycosyl Transferases
PLs	G6F53_005733	27.5805	4.48356	2.16464	0.0555415	PL14_3	PL	Polysaccharide Lyases
	G6F53_003760	125.126	0.795461	-0.330137	0.826923	PL14_3	PL	Polysaccharide Lyases
	G6F53_009105	143.805	1.2285	0.296898	0.8795	PL14_3	PL	Polysaccharide Lyases
	G6F53_007024	2301.47	1.31677	0.397003	0.736506	PL14_5	PL	Polysaccharide Lyases
	G6F53_004651	1376.29	0.96821	-0.0466079	0.802562	PL14_5	PL	Polysaccharide Lyases
	G6F53_001288	19.2222	1.02386	0.0340206	0.875192	PL8	PL	Polysaccharide Lyases

## Sheet: pH 6 vs. pH 7
Differentially Expressed Genes CAZy Enzyme Genes pH6 vs. pH7
families	id	baseMean	foldChange(pH7/pH6)	log2FoldChange	pval	Family	Class	Class_definition
AAs	G6F53_007494	22.0246	3.01879	1.59397	0.0636964	AA1	AA	Auxiliary Activities
	G6F53_002091	5.25295	1.01483	0.0212332	0.930157	AA1	AA	Auxiliary Activities
	G6F53_000791	42.1907	0.237366	-2.07482	0.00582145	AA1_2	AA	Auxiliary Activities
	G6F53_004795	6.79422	2.51579	1.33101	0.208725	AA1_2	AA	Auxiliary Activities
	G6F53_002772	1852.7	1.76787	0.822015	0.585588	AA1_3	AA	Auxiliary Activities
	G6F53_003727	30.4577	1.0447	0.0630858	0.804843	AA1_3	AA	Auxiliary Activities
	G6F53_010484	18.099	0.765661	-0.385222	0.587306	AA12	AA	Auxiliary Activities
	G6F53_006601	70.1126	0.932513	-0.100804	0.765343	AA12	AA	Auxiliary Activities
	G6F53_011317	720.272	1.81396	0.85914	0.253376	AA2	AA	Auxiliary Activities
	G6F53_011871	302.577	0.718146	-0.477652	0.427902	AA2	AA	Auxiliary Activities
	G6F53_000296	494.922	1.03013	0.0428244	0.751571	AA2	AA	Auxiliary Activities
	G6F53_000220	2190.1	1.13997	0.188991	0.646034	AA3	AA	Auxiliary Activities
	G6F53_004174	18.3876	0.77111	-0.374992	0.667755	AA3	AA	Auxiliary Activities
	G6F53_007703	411.677	1.07517	0.104569	0.706664	AA3	AA	Auxiliary Activities
	G6F53_003166	2951.9	1.09264	0.127819	0.941387	AA3	AA	Auxiliary Activities
	G6F53_004326	291.059	0.913193	-0.131008	0.797619	AA3_2	AA	Auxiliary Activities
	G6F53_010930	313.614	1.45445	0.540471	0.331697	AA4	AA	Auxiliary Activities
	G6F53_004901	143.637	1.17032	0.226901	0.486303	AA4	AA	Auxiliary Activities
	G6F53_002931	575.623	0.858193	-0.220626	0.798486	AA4	AA	Auxiliary Activities
	G6F53_010318	469.665	0.59105	-0.758647	0.240728	AA5_1	AA	Auxiliary Activities
	G6F53_004479	167835	1.11533	0.157475	0.943584	AA5_1	AA	Auxiliary Activities
	G6F53_001153	3.31342	4.19155	2.06748	0.355619	AA6	AA	Auxiliary Activities
	G6F53_001057	370.891	0.780984	-0.356636	0.450987	AA6	AA	Auxiliary Activities
	G6F53_007001	650.512	0.877959	-0.187775	0.787751	AA6	AA	Auxiliary Activities
	G6F53_001056	285.682	1.03375	0.0478825	0.847008	AA6	AA	Auxiliary Activities
	G6F53_007002	13885.8	0.930606	-0.103758	0.940323	AA6	AA	Auxiliary Activities
	G6F53_001438	427.85	1.60467	0.682276	0.284862	AA7	AA	Auxiliary Activities
CBMs	G6F53_012569	149.765	0.646246	-0.629845	0.333076	CBM1	CBM	Carbohydrate-Binding Modules
	G6F53_013247	9.44131	3.08168	1.62372	0.493396	CBM1	CBM	Carbohydrate-Binding Modules
	G6F53_005968	49236.5	1.08	0.111025	0.694786	CBM12	CBM	Carbohydrate-Binding Modules
	G6F53_003685	29417	1.12675	0.172166	0.867882	CBM12	CBM	Carbohydrate-Binding Modules
	G6F53_003388	3521.13	1.16878	0.224998	0.588974	CBM13	CBM	Carbohydrate-Binding Modules
	G6F53_004257	75.0583	1.87038	0.90333	0.663274	CBM13	CBM	Carbohydrate-Binding Modules
	G6F53_010503	578.075	1.33186	0.41344	0.667497	CBM13	CBM	Carbohydrate-Binding Modules
	G6F53_011724	23784.2	0.858688	-0.219793	0.705141	CBM13	CBM	Carbohydrate-Binding Modules
	G6F53_002879	205.519	0.792855	-0.334871	0.767126	CBM13	CBM	Carbohydrate-Binding Modules
	G6F53_000481	1814.48	0.8846	-0.176903	0.770116	CBM13	CBM	Carbohydrate-Binding Modules
	G6F53_005062	216.191	1.09014	0.124515	0.77673	CBM13	CBM	Carbohydrate-Binding Modules
	G6F53_008778	2454.98	0.775982	-0.365906	0.822414	CBM13	CBM	Carbohydrate-Binding Modules
	G6F53_005883	3728.43	1.12982	0.176099	0.929815	CBM13	CBM	Carbohydrate-Binding Modules
	G6F53_013591	6450.74	0.915588	-0.12723	0.941625	CBM13	CBM	Carbohydrate-Binding Modules
	G6F53_010794	2123.47	1.57721	0.657378	0.323256	CBM21	CBM	Carbohydrate-Binding Modules
	G6F53_001049	457.708	1.60749	0.684812	0.548769	CBM21	CBM	Carbohydrate-Binding Modules
	G6F53_011670	1375.08	2.11517	1.08077	0.612124	CBM21	CBM	Carbohydrate-Binding Modules
	G6F53_007463	91.5702	1.24996	0.321877	0.676251	CBM21	CBM	Carbohydrate-Binding Modules
	G6F53_008500	1901.58	1.10244	0.140698	0.744662	CBM21	CBM	Carbohydrate-Binding Modules
	G6F53_004862	1528.33	1.24976	0.321653	0.8356	CBM21	CBM	Carbohydrate-Binding Modules
	G6F53_000558	132.513	1.08469	0.117281	0.917715	CBM21	CBM	Carbohydrate-Binding Modules
	G6F53_002504	325.297	0.827248	-0.273607	0.725223	CBM32	CBM	Carbohydrate-Binding Modules
	G6F53_006190	483.735	0.992518	-0.010835	0.988156	CBM32	CBM	Carbohydrate-Binding Modules
	G6F53_003216	764.356	3.18495	1.67127	0.0231943	CBM48	CBM	Carbohydrate-Binding Modules
	G6F53_003587	2983.33	2.1156	1.08107	0.198974	CBM48	CBM	Carbohydrate-Binding Modules
	G6F53_008878	150.335	2.03393	1.02427	0.278673	CBM48	CBM	Carbohydrate-Binding Modules
	G6F53_000065	20982.1	0.634642	-0.655985	0.141522	CBM50	CBM	Carbohydrate-Binding Modules
	G6F53_002914	2311.84	0.895102	-0.159875	0.55265	CBM50	CBM	Carbohydrate-Binding Modules
	G6F53_005689	50410.8	0.850729	-0.233229	0.606458	CBM50	CBM	Carbohydrate-Binding Modules
	G6F53_005995	2493.17	0.877453	-0.188606	0.668113	CBM50	CBM	Carbohydrate-Binding Modules
	G6F53_001932	5776.65	0.964589	-0.0520131	0.712481	CBM50	CBM	Carbohydrate-Binding Modules
	G6F53_011620	5205.92	1.48372	0.569219	0.775645	CBM50	CBM	Carbohydrate-Binding Modules
	G6F53_013185	10702.5	0.953703	-0.068388	0.786088	CBM50	CBM	Carbohydrate-Binding Modules
	G6F53_011213	970.115	0.983912	-0.0233988	0.822583	CBM50	CBM	Carbohydrate-Binding Modules
	G6F53_007331	2431.55	1.20523	0.269308	0.896751	CBM50	CBM	Carbohydrate-Binding Modules
	G6F53_002580	227.01	1.11855	0.161635	0.930077	CBM50	CBM	Carbohydrate-Binding Modules
CEs	G6F53_005999	12.8402	17.2742	4.11055	0.163234	CE1	CE	Carbohydrate Esterases
	G6F53_011105	6.02009	3.3979	1.76464	0.40375	CE1	CE	Carbohydrate Esterases
	G6F53_012020	502.649	1.26175	0.335429	0.617124	CE1	CE	Carbohydrate Esterases
	G6F53_011442	126.196	0.824801	-0.277883	0.650244	CE1	CE	Carbohydrate Esterases
	G6F53_011471	1530.63	0.824159	-0.279005	0.692226	CE1	CE	Carbohydrate Esterases
	G6F53_005622	1739.9	0.873688	-0.19481	0.734082	CE1	CE	Carbohydrate Esterases
	G6F53_010136	246.139	0.818362	-0.289189	0.757346	CE1	CE	Carbohydrate Esterases
	G6F53_001331	60.4069	0.771903	-0.373508	0.772165	CE1	CE	Carbohydrate Esterases
	G6F53_004391	882.255	1.38522	0.470119	0.798542	CE1	CE	Carbohydrate Esterases
	G6F53_010344	1262.98	0.83783	-0.255271	0.811733	CE1	CE	Carbohydrate Esterases
	G6F53_003974	1219.65	0.881988	-0.181169	0.819777	CE1	CE	Carbohydrate Esterases
	G6F53_010493	180.544	1.03551	0.0503352	0.850616	CE1	CE	Carbohydrate Esterases
	G6F53_004835	383.281	0.979051	-0.0305447	0.873292	CE1	CE	Carbohydrate Esterases
	G6F53_006872	243.043	0.541238	-0.885664	0.141448	CE10	CE	Carbohydrate Esterases
	G6F53_013025	1498.51	1.32055	0.40114	0.369409	CE10	CE	Carbohydrate Esterases
	G6F53_011522	19.9738	2.10927	1.07674	0.375632	CE10	CE	Carbohydrate Esterases
	G6F53_000449	365.863	1.3571	0.440523	0.381445	CE10	CE	Carbohydrate Esterases
	G6F53_011164	854.966	1.29834	0.376668	0.41324	CE10	CE	Carbohydrate Esterases
	G6F53_002722	1728.93	1.45307	0.539099	0.481572	CE10	CE	Carbohydrate Esterases
	G6F53_005946	2503.56	0.677607	-0.561478	0.486023	CE10	CE	Carbohydrate Esterases
	G6F53_004853	401.294	1.24689	0.318338	0.513604	CE10	CE	Carbohydrate Esterases
	G6F53_011224	36.2928	1.18869	0.249367	0.558688	CE10	CE	Carbohydrate Esterases
	G6F53_005418	488.68	1.38764	0.472634	0.573185	CE10	CE	Carbohydrate Esterases
	G6F53_001432	578.94	0.795942	-0.329265	0.613519	CE10	CE	Carbohydrate Esterases
	G6F53_009127	203.06	0.799222	-0.323331	0.615492	CE10	CE	Carbohydrate Esterases
	G6F53_006156	516.853	1.15438	0.207118	0.627044	CE10	CE	Carbohydrate Esterases
	G6F53_001133	302.462	1.17917	0.237768	0.630464	CE10	CE	Carbohydrate Esterases
	G6F53_011297	196.939	1.20034	0.263439	0.727571	CE10	CE	Carbohydrate Esterases
	G6F53_000774	428.751	0.903138	-0.146982	0.771551	CE10	CE	Carbohydrate Esterases
	G6F53_005091	26244.9	1.0543	0.0762901	0.776035	CE10	CE	Carbohydrate Esterases
	G6F53_007505	468.4	1.1857	0.245743	0.820371	CE10	CE	Carbohydrate Esterases
	G6F53_006690	505.839	0.934402	-0.097885	0.831406	CE10	CE	Carbohydrate Esterases
	G6F53_008011	89.9625	1.16516	0.220533	0.881471	CE10	CE	Carbohydrate Esterases
	G6F53_001957	297.564	1.00907	0.0130284	0.884098	CE10	CE	Carbohydrate Esterases
	G6F53_011039	132.269	1.08225	0.114035	0.89697	CE10	CE	Carbohydrate Esterases
	G6F53_012257	729.877	0.795892	-0.329356	0.914509	CE10	CE	Carbohydrate Esterases
	G6F53_010792	667.088	0.907957	-0.139304	0.927511	CE10	CE	Carbohydrate Esterases
	G6F53_013640	653.356	0.951799	-0.0712717	0.930173	CE10	CE	Carbohydrate Esterases
	G6F53_005698	8.29796	0.707411	-0.499379	0.932725	CE10	CE	Carbohydrate Esterases
	G6F53_000652	276.97	1.21182	0.277172	0.595153	CE12	CE	Carbohydrate Esterases
	G6F53_002721	562.571	0.569203	-0.812986	0.24939	CE14	CE	Carbohydrate Esterases
	G6F53_008157	2.7356	2.74421	1.45639	0.437013	CE16	CE	Carbohydrate Esterases
	G6F53_000846	16.2344	1.65356	0.725573	0.448595	CE16	CE	Carbohydrate Esterases
	G6F53_005152	20678.8	0.943197	-0.0843693	0.634539	CE16	CE	Carbohydrate Esterases
	G6F53_007201	149.875	1.14957	0.201099	0.812453	CE16	CE	Carbohydrate Esterases
	G6F53_001455	741.413	1.1666	0.222306	0.946771	CE16	CE	Carbohydrate Esterases
	G6F53_005017	848.656	0.897049	-0.156742	0.783951	CE2	CE	Carbohydrate Esterases
	G6F53_008192	159.833	2.79994	1.4854	0.00654939	CE4	CE	Carbohydrate Esterases
	G6F53_000518	2471.3	2.03352	1.02398	0.0497941	CE4	CE	Carbohydrate Esterases
	G6F53_003958	1459.15	2.11545	1.08096	0.0719984	CE4	CE	Carbohydrate Esterases
	G6F53_009344	4.3691	6.75171	2.75525	0.0976692	CE4	CE	Carbohydrate Esterases
	G6F53_012637	2.44734	16.6055	4.05359	0.163759	CE4	CE	Carbohydrate Esterases
	G6F53_005030	2018.64	1.69566	0.761849	0.212488	CE4	CE	Carbohydrate Esterases
	G6F53_005776	4.73174	3.82505	1.93548	0.240685	CE4	CE	Carbohydrate Esterases
	G6F53_001199	6477.7	0.733173	-0.447775	0.28214	CE4	CE	Carbohydrate Esterases
	G6F53_008750	54.9472	1.47843	0.56407	0.320193	CE4	CE	Carbohydrate Esterases
	G6F53_005874	3472.99	0.715678	-0.482617	0.352065	CE4	CE	Carbohydrate Esterases
	G6F53_003305	125.257	0.53273	-0.908523	0.354973	CE4	CE	Carbohydrate Esterases
	G6F53_007473	8.52422	2.10406	1.07317	0.368861	CE4	CE	Carbohydrate Esterases
	G6F53_001917	148.676	1.32027	0.400829	0.392577	CE4	CE	Carbohydrate Esterases
	G6F53_009276	65.3366	1.40985	0.495544	0.414329	CE4	CE	Carbohydrate Esterases
	G6F53_004506	13.3676	1.34802	0.430842	0.448455	CE4	CE	Carbohydrate Esterases
	G6F53_000108	10720.7	0.765794	-0.384972	0.462616	CE4	CE	Carbohydrate Esterases
	G6F53_008083	2038.15	0.819012	-0.288044	0.481914	CE4	CE	Carbohydrate Esterases
	G6F53_010689	29.6212	1.24806	0.319691	0.527323	CE4	CE	Carbohydrate Esterases
	G6F53_009853	56.9741	1.36665	0.450639	0.527474	CE4	CE	Carbohydrate Esterases
	G6F53_006772	95916.2	0.852097	-0.230911	0.543325	CE4	CE	Carbohydrate Esterases
	G6F53_007813	13697.9	0.832692	-0.264145	0.587936	CE4	CE	Carbohydrate Esterases
	G6F53_004570	3357.72	0.815627	-0.294019	0.590352	CE4	CE	Carbohydrate Esterases
	G6F53_008057	8702.57	0.879457	-0.185314	0.631158	CE4	CE	Carbohydrate Esterases
	G6F53_001198	3.49673	0.450645	-1.14994	0.656809	CE4	CE	Carbohydrate Esterases
	G6F53_013272	4.14434	1.68365	0.751594	0.675474	CE4	CE	Carbohydrate Esterases
	G6F53_000280	209100	0.993251	-0.00976988	0.805003	CE4	CE	Carbohydrate Esterases
	G6F53_005367	40057.8	0.875862	-0.191225	0.83619	CE4	CE	Carbohydrate Esterases
	G6F53_000821	1388.92	0.84283	-0.246686	0.843575	CE4	CE	Carbohydrate Esterases
	G6F53_007647	9243.89	1.08272	0.114662	0.885784	CE4	CE	Carbohydrate Esterases
	G6F53_003022	621.731	1.03108	0.044156	0.922914	CE4	CE	Carbohydrate Esterases
	G6F53_012465	4820.08	0.984624	-0.0223545	0.930893	CE4	CE	Carbohydrate Esterases
	G6F53_002239	549.833	1.09282	0.128053	0.975593	CE4	CE	Carbohydrate Esterases
	G6F53_000202	7216.08	1.1785	0.23695	0.999775	CE4	CE	Carbohydrate Esterases
	G6F53_006865	0.566914	1.03911	0.055355	1	CE4	CE	Carbohydrate Esterases
	G6F53_007366	53.1454	1.07282	0.101413	0.952985	CE5	CE	Carbohydrate Esterases
	G6F53_011868	303.672	1.31302	0.392893	0.566649	CE6	CE	Carbohydrate Esterases
	G6F53_001952	4.76157	2.21938	1.15016	0.455832	CE8	CE	Carbohydrate Esterases
	G6F53_001747	51.1602	1.45458	0.540602	0.513144	CE8	CE	Carbohydrate Esterases
	G6F53_001590	4.09804	1.03495	0.0495585	0.910122	CE8	CE	Carbohydrate Esterases
	G6F53_004476	1.7411	1.54229	0.625077	1	CE8	CE	Carbohydrate Esterases
	G6F53_007854	3322.72	1.05029	0.0707902	0.885764	CE9	CE	Carbohydrate Esterases
GHs	G6F53_007698	1043.95	1.77759	0.829921	0.144502	GH109	GH	Glycoside Hydrolases
	G6F53_005218	1119.43	0.967423	-0.0477819	0.815704	GH109	GH	Glycoside Hydrolases
	G6F53_000303	1355.55	0.984493	-0.0225475	0.82381	GH109	GH	Glycoside Hydrolases
	G6F53_000019	449.073	1.34967	0.432607	0.347104	GH125	GH	Glycoside Hydrolases
	G6F53_009358	1686.47	1.48132	0.566884	0.441384	GH125	GH	Glycoside Hydrolases
	G6F53_001143	72.041	1.58018	0.660086	0.174277	GH13_1	GH	Glycoside Hydrolases
	G6F53_009106	6553.49	1.11439	0.156248	0.768455	GH13_25	GH	Glycoside Hydrolases
	G6F53_004536	1664.29	0.977778	-0.0324207	0.802336	GH13_8	GH	Glycoside Hydrolases
	G6F53_009867	1737.95	0.792307	-0.335868	0.882419	GH13_8	GH	Glycoside Hydrolases
	G6F53_002508	10.1794	3.85454	1.94656	0.37824	GH134	GH	Glycoside Hydrolases
	G6F53_004976	1694.52	0.854498	-0.226851	0.60555	GH134	GH	Glycoside Hydrolases
	G6F53_003210	31.3768	1.30047	0.379028	0.709625	GH134	GH	Glycoside Hydrolases
	G6F53_006384	6.50207	1.23132	0.30021	0.790495	GH134	GH	Glycoside Hydrolases
	G6F53_006259	2.45753	0.785412	-0.348479	0.811412	GH134	GH	Glycoside Hydrolases
	G6F53_009694	3.03728	1.67024	0.740054	0.84227	GH134	GH	Glycoside Hydrolases
	G6F53_004792	6.24347	0.826052	-0.275696	0.882697	GH134	GH	Glycoside Hydrolases
	G6F53_000762	708.935	0.630057	-0.666447	0.250312	GH15	GH	Glycoside Hydrolases
	G6F53_000245	324.589	1.5759	0.656173	0.33042	GH15	GH	Glycoside Hydrolases
	G6F53_004128	92.0964	1.88456	0.914227	0.378276	GH15	GH	Glycoside Hydrolases
	G6F53_001245	409.05	1.30335	0.382225	0.412355	GH15	GH	Glycoside Hydrolases
	G6F53_007328	163.553	1.01188	0.0170345	0.731967	GH15	GH	Glycoside Hydrolases
	G6F53_006403	3985.17	0.882093	-0.180997	0.972553	GH15	GH	Glycoside Hydrolases
	G6F53_002837	28875.2	0.886859	-0.173224	0.978763	GH15	GH	Glycoside Hydrolases
	G6F53_009798	17.1978	2.33946	1.22618	0.48517	GH16	GH	Glycoside Hydrolases
	G6F53_006072	16.8118	1.08595	0.118952	0.713192	GH16	GH	Glycoside Hydrolases
	G6F53_007241	1.83647	0.459043	-1.1233	0.727573	GH16	GH	Glycoside Hydrolases
	G6F53_005393	22008.5	0.991435	-0.0124096	0.839752	GH16	GH	Glycoside Hydrolases
	G6F53_009374	8.2438	0.782662	-0.353538	0.854186	GH16	GH	Glycoside Hydrolases
	G6F53_006740	625.645	1.04647	0.0655305	0.858237	GH16	GH	Glycoside Hydrolases
	G6F53_007725	119.842	1.32654	0.407671	0.370443	GH17	GH	Glycoside Hydrolases
	G6F53_000178	109.791	1.43028	0.516295	0.389087	GH17	GH	Glycoside Hydrolases
	G6F53_001950	349.677	0.185241	-2.43253	0.0213829	GH18	GH	Glycoside Hydrolases
	G6F53_004769	107.655	0.492861	-1.02075	0.113158	GH18	GH	Glycoside Hydrolases
	G6F53_005286	1661.08	0.3387	-1.56192	0.262446	GH18	GH	Glycoside Hydrolases
	G6F53_002698	4.87106	1.89375	0.921248	0.42313	GH18	GH	Glycoside Hydrolases
	G6F53_009592	846.383	0.800271	-0.321439	0.568036	GH18	GH	Glycoside Hydrolases
	G6F53_004201	16.0288	1.24281	0.3136	0.572384	GH18	GH	Glycoside Hydrolases
	G6F53_010151	14955.8	1.16906	0.225343	0.580497	GH18	GH	Glycoside Hydrolases
	G6F53_009026	58.9601	1.41531	0.50112	0.660973	GH18	GH	Glycoside Hydrolases
	G6F53_012905	714.316	1.24159	0.312193	0.723629	GH18	GH	Glycoside Hydrolases
	G6F53_010580	108.311	1.3108	0.390449	0.724105	GH18	GH	Glycoside Hydrolases
	G6F53_005700	1556.81	1.0701	0.0977473	0.792295	GH18	GH	Glycoside Hydrolases
	G6F53_010336	1399.98	0.879753	-0.184829	0.84441	GH18	GH	Glycoside Hydrolases
	G6F53_007823	109.449	1.28104	0.357317	0.954061	GH18	GH	Glycoside Hydrolases
	G6F53_011422	28.5592	0.894452	-0.160924	0.970114	GH18	GH	Glycoside Hydrolases
	G6F53_001112	9.34297	2.81292	1.49207	0.135443	GH20	GH	Glycoside Hydrolases
	G6F53_010409	84.3824	1.33597	0.417892	0.470617	GH20	GH	Glycoside Hydrolases
	G6F53_007282	1424.57	1.60712	0.684475	0.597593	GH20	GH	Glycoside Hydrolases
	G6F53_012395	42.7718	6.44754	2.68875	0.0658426	GH28	GH	Glycoside Hydrolases
	G6F53_001858	4.71262	4.20124	2.07082	0.144722	GH28	GH	Glycoside Hydrolases
	G6F53_008818	15.7316	2.60115	1.37915	0.155726	GH28	GH	Glycoside Hydrolases
	G6F53_002507	7.52334	3.89578	1.96191	0.209389	GH28	GH	Glycoside Hydrolases
	G6F53_004575	30.5065	0.675243	-0.566522	0.489154	GH28	GH	Glycoside Hydrolases
	G6F53_002218	7.59215	1.81328	0.858601	0.51029	GH28	GH	Glycoside Hydrolases
	G6F53_010838	2.82831	2.14793	1.10295	0.550264	GH28	GH	Glycoside Hydrolases
	G6F53_011563	7.48618	1.45275	0.538786	0.608507	GH28	GH	Glycoside Hydrolases
	G6F53_006045	0.929335	4.927	2.30071	0.628389	GH28	GH	Glycoside Hydrolases
	G6F53_000300	747.959	1.0817	0.113305	0.746369	GH28	GH	Glycoside Hydrolases
	G6F53_005209	1354.7	1.04959	0.0698289	0.943236	GH28	GH	Glycoside Hydrolases
	G6F53_008617	2.71838	3.98013	1.99282	0.247052	GH3	GH	Glycoside Hydrolases
	G6F53_012092	191.222	2.41576	1.27248	0.495372	GH3	GH	Glycoside Hydrolases
	G6F53_011872	963.401	1.13727	0.185574	0.556317	GH3	GH	Glycoside Hydrolases
	G6F53_006133	29.9468	1.25515	0.327856	0.733045	GH3	GH	Glycoside Hydrolases
	G6F53_009521	1.10924	2.53718	1.34322	0.767409	GH3	GH	Glycoside Hydrolases
	G6F53_008470	1007.74	1.3476	0.430393	0.322175	GH31	GH	Glycoside Hydrolases
	G6F53_008193	179.961	0.833147	-0.263356	0.64035	GH31	GH	Glycoside Hydrolases
	G6F53_008303	1506.73	0.838649	-0.253861	0.726829	GH31	GH	Glycoside Hydrolases
	G6F53_006988	2948.84	0.951228	-0.0721364	0.73643	GH31	GH	Glycoside Hydrolases
	G6F53_003271	1098.6	0.966121	-0.0497245	0.949961	GH31	GH	Glycoside Hydrolases
	G6F53_003631	3871.42	1.10311	0.141572	0.65378	GH35	GH	Glycoside Hydrolases
	G6F53_002669	109830	1.12644	0.171764	0.690836	GH36	GH	Glycoside Hydrolases
	G6F53_009064	2055.66	1.09767	0.134443	0.976981	GH36	GH	Glycoside Hydrolases
	G6F53_002677	567.929	1.35771	0.44117	0.639541	GH37	GH	Glycoside Hydrolases
	G6F53_010239	1564.23	0.86296	-0.212634	0.660349	GH37	GH	Glycoside Hydrolases
	G6F53_007837	1.30562	2.81284	1.49203	0.666994	GH37	GH	Glycoside Hydrolases
	G6F53_005580	2750.31	1.22254	0.289885	0.727173	GH37	GH	Glycoside Hydrolases
	G6F53_011671	16929.4	1.2996	0.378071	0.939381	GH37	GH	Glycoside Hydrolases
	G6F53_003761	1468.39	1.7452	0.803395	0.0905834	GH38	GH	Glycoside Hydrolases
	G6F53_009445	61.7094	0.963452	-0.0537153	0.825472	GH38	GH	Glycoside Hydrolases
	G6F53_000087	2397.26	0.62954	-0.667631	0.576472	GH43_25	GH	Glycoside Hydrolases
	G6F53_006717	5.47367	6.79014	2.76344	0.0740687	GH43_5	GH	Glycoside Hydrolases
	G6F53_003543	41.1117	3.72714	1.89807	0.00905617	GH45	GH	Glycoside Hydrolases
	G6F53_013760	228.832	0.871399	-0.198595	0.797044	GH45	GH	Glycoside Hydrolases
	G6F53_007398	3.82727	0.89644	-0.157721	0.922637	GH45	GH	Glycoside Hydrolases
	G6F53_011344	2.92818	1.40084	0.48629	0.781321	GH46	GH	Glycoside Hydrolases
	G6F53_008827	340.137	1.03467	0.0491659	0.847493	GH46	GH	Glycoside Hydrolases
	G6F53_007010	30.9462	2.90367	1.53788	0.230319	GH47	GH	Glycoside Hydrolases
	G6F53_006523	145.883	3.7653	1.91277	0.270498	GH47	GH	Glycoside Hydrolases
	G6F53_008730	233.558	0.668353	-0.581319	0.342734	GH47	GH	Glycoside Hydrolases
	G6F53_001348	293.23	1.50527	0.590018	0.369121	GH47	GH	Glycoside Hydrolases
	G6F53_000397	204.212	0.728931	-0.456145	0.470464	GH47	GH	Glycoside Hydrolases
	G6F53_008581	522.872	1.59217	0.670995	0.499647	GH47	GH	Glycoside Hydrolases
	G6F53_009002	60.1642	0.708265	-0.497639	0.500785	GH47	GH	Glycoside Hydrolases
	G6F53_003377	267.328	0.821539	-0.283598	0.656662	GH47	GH	Glycoside Hydrolases
	G6F53_006518	312.607	0.969431	-0.04479	0.938575	GH47	GH	Glycoside Hydrolases
	G6F53_012067	312.6	1.01969	0.0281236	0.941944	GH47	GH	Glycoside Hydrolases
	G6F53_007131	0.642049	1.30937	0.388869	0.996317	GH47	GH	Glycoside Hydrolases
	G6F53_004408	1477.7	1.28952	0.366837	0.635446	GH5_12	GH	Glycoside Hydrolases
	G6F53_009934	1048.74	1.06969	0.0971941	0.815646	GH5_12	GH	Glycoside Hydrolases
	G6F53_010430	257.905	2.35577	1.2362	0.506756	GH5_7	GH	Glycoside Hydrolases
	G6F53_012546	4.5384	2.03203	1.02292	0.495955	GH5_9	GH	Glycoside Hydrolases
	G6F53_005406	2.39543	2.93081	1.5513	0.524309	GH5_9	GH	Glycoside Hydrolases
	G6F53_002154	2698.58	0.996418	-0.00517719	0.897314	GH5_9	GH	Glycoside Hydrolases
	G6F53_006567	571.753	0.983842	-0.0235012	0.914164	GH5_9	GH	Glycoside Hydrolases
	G6F53_012455	224.137	0.798159	-0.325252	0.841775	GH63	GH	Glycoside Hydrolases
	G6F53_005300	3.77372	2.21706	1.14865	0.495908	GH72	GH	Glycoside Hydrolases
	G6F53_005663	0.46377	0.354363	-1.4967	1	GH72	GH	Glycoside Hydrolases
	G6F53_003781	1330.61	1.02816	0.0400648	0.676052	GH74	GH	Glycoside Hydrolases
	G6F53_002984	1314.89	0.948031	-0.0769933	0.906086	GH8	GH	Glycoside Hydrolases
	G6F53_011187	0.667133	3.79917	1.92569	0.986099	GH85	GH	Glycoside Hydrolases
	G6F53_000505	297.952	1.47561	0.56131	0.35948	GH9	GH	Glycoside Hydrolases
	G6F53_002064	250.557	1.29305	0.37078	0.636763	GH9	GH	Glycoside Hydrolases
	G6F53_000002	3521.94	1.00031	0.000446372	0.732177	GH9	GH	Glycoside Hydrolases
	G6F53_003327	12130.6	1.10876	0.148952	0.943113	GH9	GH	Glycoside Hydrolases
GTs	G6F53_012760	1185.1	1.68686	0.754337	0.101858	GT1	GT	Glycosyl Transferases
	G6F53_001986	427.665	2.35087	1.2332	0.38351	GT1	GT	Glycosyl Transferases
	G6F53_000885	22.4715	1.48967	0.57499	0.486077	GT1	GT	Glycosyl Transferases
	G6F53_003129	904.987	1.32305	0.403863	0.577216	GT1	GT	Glycosyl Transferases
	G6F53_007706	733.418	1.18232	0.241621	0.592378	GT1	GT	Glycosyl Transferases
	G6F53_012591	185.039	0.948052	-0.0769626	0.818709	GT1	GT	Glycosyl Transferases
	G6F53_005802	3.21274	0.772925	-0.3716	0.992628	GT1	GT	Glycosyl Transferases
	G6F53_011524	1025.89	0.731722	-0.450631	0.454807	GT10	GT	Glycosyl Transferases
	G6F53_006040	78.8339	1.50275	0.58761	0.383101	GT15	GT	Glycosyl Transferases
	G6F53_010612	608.668	1.45851	0.544498	0.439049	GT15	GT	Glycosyl Transferases
	G6F53_002015	3.85334	2.62837	1.39417	0.455621	GT15	GT	Glycosyl Transferases
	G6F53_012389	110.507	0.832633	-0.264248	0.483577	GT15	GT	Glycosyl Transferases
	G6F53_004751	1468.95	1.36378	0.447607	0.640004	GT15	GT	Glycosyl Transferases
	G6F53_000584	255.136	0.945788	-0.0804107	0.77303	GT15	GT	Glycosyl Transferases
	G6F53_004608	4437.24	1.16879	0.225022	0.793884	GT15	GT	Glycosyl Transferases
	G6F53_011022	182.627	0.796384	-0.328463	0.799301	GT15	GT	Glycosyl Transferases
	G6F53_002383	337.432	0.961687	-0.0563608	0.809055	GT15	GT	Glycosyl Transferases
	G6F53_010617	421.598	1.14742	0.198394	0.841985	GT15	GT	Glycosyl Transferases
	G6F53_010460	2946.51	1.25424	0.326812	0.865645	GT15	GT	Glycosyl Transferases
	G6F53_009774	860.278	1.01418	0.0203168	0.972594	GT15	GT	Glycosyl Transferases
	G6F53_008511	283.825	1.05506	0.0773268	0.983378	GT15	GT	Glycosyl Transferases
	G6F53_006560	281.578	0.593963	-0.751554	0.257378	GT17	GT	Glycosyl Transferases
	G6F53_001596	3.32663	6.34999	2.66676	0.147506	GT2	GT	Glycosyl Transferases
	G6F53_007011	7.89671	2.61956	1.38933	0.211131	GT2	GT	Glycosyl Transferases
	G6F53_006684	31.8181	1.65586	0.727579	0.257268	GT2	GT	Glycosyl Transferases
	G6F53_001603	423.145	1.53707	0.620179	0.30926	GT2	GT	Glycosyl Transferases
	G6F53_007129	2812.65	0.701725	-0.511023	0.397925	GT2	GT	Glycosyl Transferases
	G6F53_004037	246.231	0.665466	-0.587563	0.456848	GT2	GT	Glycosyl Transferases
	G6F53_010238	4106.51	0.763672	-0.388975	0.526617	GT2	GT	Glycosyl Transferases
	G6F53_010139	1.11999	6.14294	2.61893	0.529376	GT2	GT	Glycosyl Transferases
	G6F53_004218	28.9758	1.40329	0.488814	0.613519	GT2	GT	Glycosyl Transferases
	G6F53_007457	1.58574	3.40222	1.76648	0.635044	GT2	GT	Glycosyl Transferases
	G6F53_006726	554.739	0.827464	-0.273231	0.653175	GT2	GT	Glycosyl Transferases
	G6F53_011328	7304.2	0.920578	-0.119389	0.655791	GT2	GT	Glycosyl Transferases
	G6F53_004697	20.6544	1.16979	0.226255	0.659423	GT2	GT	Glycosyl Transferases
	G6F53_005117	6.95038	0.524785	-0.9302	0.665604	GT2	GT	Glycosyl Transferases
	G6F53_002386	4989.04	0.886447	-0.173893	0.703827	GT2	GT	Glycosyl Transferases
	G6F53_003157	374.037	1.06866	0.0958091	0.748045	GT2	GT	Glycosyl Transferases
	G6F53_002614	7613.2	0.873918	-0.194431	0.750386	GT2	GT	Glycosyl Transferases
	G6F53_000467	5217.87	1.2059	0.270104	0.75459	GT2	GT	Glycosyl Transferases
	G6F53_006486	106.992	1.0269	0.0382967	0.765884	GT2	GT	Glycosyl Transferases
	G6F53_005796	178.655	1.18274	0.242133	0.767504	GT2	GT	Glycosyl Transferases
	G6F53_002510	302.53	0.980892	-0.0278336	0.7954	GT2	GT	Glycosyl Transferases
	G6F53_008053	4004.14	1.20722	0.271689	0.805158	GT2	GT	Glycosyl Transferases
	G6F53_010928	8748.66	1.3331	0.414789	0.83268	GT2	GT	Glycosyl Transferases
	G6F53_010090	2057.74	1.00682	0.00980675	0.879866	GT2	GT	Glycosyl Transferases
	G6F53_010198	7306.34	0.99829	-0.00246888	0.921127	GT2	GT	Glycosyl Transferases
	G6F53_001692	34.5184	0.991315	-0.0125851	0.938237	GT2	GT	Glycosyl Transferases
	G6F53_009924	4.99528	1.13613	0.184131	0.961937	GT2	GT	Glycosyl Transferases
	G6F53_007493	2466.48	1.10122	0.139107	0.962168	GT2	GT	Glycosyl Transferases
	G6F53_005354	696.029	1.34375	0.426262	0.438875	GT20	GT	Glycosyl Transferases
	G6F53_003256	156.359	1.45752	0.543516	0.444315	GT20	GT	Glycosyl Transferases
	G6F53_005682	5664.56	0.864217	-0.210535	0.755838	GT20	GT	Glycosyl Transferases
	G6F53_008649	9243.74	0.957612	-0.0624862	0.775757	GT20	GT	Glycosyl Transferases
	G6F53_006431	285.062	0.971437	-0.041807	0.841869	GT20	GT	Glycosyl Transferases
	G6F53_010235	6840.82	1.07886	0.109508	0.86642	GT20	GT	Glycosyl Transferases
	G6F53_007912	4243.51	1.2284	0.296786	0.925588	GT20	GT	Glycosyl Transferases
	G6F53_006054	361.426	0.902186	-0.148503	0.9356	GT20	GT	Glycosyl Transferases
	G6F53_006728	325.886	0.868735	-0.203013	0.739834	GT21	GT	Glycosyl Transferases
	G6F53_004662	369.192	0.667454	-0.583259	0.443132	GT22	GT	Glycosyl Transferases
	G6F53_002037	152.03	0.847935	-0.237974	0.896904	GT22	GT	Glycosyl Transferases
	G6F53_004923	336.026	1.01316	0.0188624	0.91825	GT22	GT	Glycosyl Transferases
	G6F53_002926	641.015	0.934382	-0.0979163	0.988863	GT24	GT	Glycosyl Transferases
	G6F53_013435	853.409	0.888773	-0.170114	0.710584	GT28	GT	Glycosyl Transferases
	G6F53_006053	16.9078	0.751701	-0.411769	0.728483	GT28	GT	Glycosyl Transferases
	G6F53_000169	1278.94	1.13362	0.180935	0.875475	GT28	GT	Glycosyl Transferases
	G6F53_008680	709.122	1.29692	0.375092	0.640447	GT3	GT	Glycosyl Transferases
	G6F53_006155	3945.67	1.40577	0.491362	0.66857	GT3	GT	Glycosyl Transferases
	G6F53_000479	6977.65	1.06948	0.0969036	0.968455	GT3	GT	Glycosyl Transferases
	G6F53_004634	408.65	0.73305	-0.448016	0.589086	GT31	GT	Glycosyl Transferases
	G6F53_007267	204.213	0.779688	-0.359031	0.64216	GT31	GT	Glycosyl Transferases
	G6F53_009307	309.488	0.816211	-0.292986	0.884157	GT31	GT	Glycosyl Transferases
	G6F53_010434	1309.74	0.697642	-0.519441	0.460323	GT32	GT	Glycosyl Transferases
	G6F53_003952	93.4747	0.745248	-0.424208	0.577576	GT32	GT	Glycosyl Transferases
	G6F53_010970	416.896	1.07467	0.103889	0.963303	GT32	GT	Glycosyl Transferases
	G6F53_003096	585.167	0.747152	-0.420527	0.543912	GT33	GT	Glycosyl Transferases
	G6F53_000171	1928.95	0.960766	-0.0577434	0.83204	GT34	GT	Glycosyl Transferases
	G6F53_000646	1033.29	1.01894	0.0270756	0.847496	GT34	GT	Glycosyl Transferases
	G6F53_010012	13886	1.18112	0.240152	0.441768	GT35	GT	Glycosyl Transferases
	G6F53_008978	5052.31	1.01487	0.0212953	0.950112	GT35	GT	Glycosyl Transferases
	G6F53_003704	14.0285	4.49689	2.16893	0.10686	GT39	GT	Glycosyl Transferases
	G6F53_006689	118.497	1.95821	0.969536	0.46589	GT39	GT	Glycosyl Transferases
	G6F53_009939	905.476	1.22858	0.296993	0.735093	GT39	GT	Glycosyl Transferases
	G6F53_010737	412.007	1.02217	0.0316322	0.767373	GT39	GT	Glycosyl Transferases
	G6F53_001380	532.521	0.927763	-0.108172	0.931651	GT39	GT	Glycosyl Transferases
	G6F53_007119	1237.03	1.01771	0.0253217	0.945738	GT39	GT	Glycosyl Transferases
	G6F53_004904	1039.59	1.4021	0.48759	0.369172	GT4	GT	Glycosyl Transferases
	G6F53_009303	189.934	0.69013	-0.535059	0.475461	GT4	GT	Glycosyl Transferases
	G6F53_009513	7043.57	1.37171	0.455979	0.658893	GT4	GT	Glycosyl Transferases
	G6F53_001654	293.361	0.861981	-0.214272	0.734343	GT4	GT	Glycosyl Transferases
	G6F53_009186	119.352	1.11654	0.15904	0.774953	GT4	GT	Glycosyl Transferases
	G6F53_007167	178.24	0.890034	-0.168067	0.862127	GT4	GT	Glycosyl Transferases
	G6F53_004189	294.078	0.849116	-0.235967	0.982095	GT45	GT	Glycosyl Transferases
	G6F53_010629	639.77	0.907697	-0.139717	0.966586	GT47	GT	Glycosyl Transferases
	G6F53_008641	3.96086	7.42038	2.89149	0.137376	GT48	GT	Glycosyl Transferases
	G6F53_000541	257.419	1.32387	0.404759	0.58874	GT48	GT	Glycosyl Transferases
	G6F53_004906	34.3725	0.8872	-0.172669	0.901243	GT48	GT	Glycosyl Transferases
	G6F53_000523	2839.55	0.806743	-0.309819	0.393222	GT49	GT	Glycosyl Transferases
	G6F53_007876	267.434	0.701065	-0.512379	0.415113	GT49	GT	Glycosyl Transferases
	G6F53_008226	895.264	0.834318	-0.261331	0.58743	GT49	GT	Glycosyl Transferases
	G6F53_002975	747.403	0.836911	-0.256853	0.672322	GT49	GT	Glycosyl Transferases
	G6F53_012317	262.715	1.05989	0.0839188	0.721396	GT49	GT	Glycosyl Transferases
	G6F53_001368	413.697	0.875103	-0.192475	0.769947	GT49	GT	Glycosyl Transferases
	G6F53_012995	363.649	0.836817	-0.257016	0.804195	GT49	GT	Glycosyl Transferases
	G6F53_002661	1131.24	1.1668	0.222558	0.897565	GT49	GT	Glycosyl Transferases
	G6F53_001315	2627.4	1.1598	0.213871	0.903871	GT49	GT	Glycosyl Transferases
	G6F53_004133	171.671	0.607901	-0.718093	0.307353	GT5	GT	Glycosyl Transferases
	G6F53_009218	388.658	0.632214	-0.661516	0.409674	GT5	GT	Glycosyl Transferases
	G6F53_009587	137.727	0.910669	-0.135001	0.718393	GT5	GT	Glycosyl Transferases
	G6F53_006962	343.864	0.845746	-0.241703	0.938201	GT50	GT	Glycosyl Transferases
	G6F53_006624	65.1395	0.690567	-0.534146	0.607336	GT57	GT	Glycosyl Transferases
	G6F53_011398	73.2829	0.980299	-0.0287057	0.787579	GT57	GT	Glycosyl Transferases
	G6F53_006896	349.617	0.841313	-0.249285	0.562853	GT58	GT	Glycosyl Transferases
	G6F53_007618	737.486	0.817803	-0.290175	0.707832	GT62	GT	Glycosyl Transferases
	G6F53_008407	1387.64	0.960833	-0.057642	0.841921	GT62	GT	Glycosyl Transferases
	G6F53_009284	223.03	0.841126	-0.249606	0.885185	GT62	GT	Glycosyl Transferases
	G6F53_011390	476.929	0.801384	-0.319434	0.53791	GT64	GT	Glycosyl Transferases
	G6F53_009676	2613.94	0.780605	-0.357336	0.658432	GT66	GT	Glycosyl Transferases
	G6F53_006218	157.959	0.510728	-0.969373	0.0744	GT68	GT	Glycosyl Transferases
	G6F53_002754	1819.76	0.790406	-0.339335	0.660759	GT68	GT	Glycosyl Transferases
	G6F53_012064	78.3189	1.20637	0.270677	0.7078	GT68	GT	Glycosyl Transferases
	G6F53_001070	117.029	1.28314	0.359675	0.775888	GT68	GT	Glycosyl Transferases
	G6F53_011511	1061.54	1.01996	0.0285112	0.830755	GT68	GT	Glycosyl Transferases
	G6F53_008541	244.116	0.998741	-0.00181684	0.95758	GT68	GT	Glycosyl Transferases
	G6F53_011028	186.37	0.603942	-0.727519	0.127962	GT71	GT	Glycosyl Transferases
	G6F53_002384	820.016	0.779787	-0.358849	0.573629	GT71	GT	Glycosyl Transferases
	G6F53_003104	1710.22	1.12885	0.174854	0.685027	GT71	GT	Glycosyl Transferases
	G6F53_001228	176.372	0.817222	-0.2912	0.77507	GT76	GT	Glycosyl Transferases
	G6F53_005186	12.4367	1.356	0.439354	0.586999	GT77	GT	Glycosyl Transferases
	G6F53_002993	2043.49	1.059	0.0827051	1	GT77	GT	Glycosyl Transferases
	G6F53_002818	438.799	1.23004	0.298701	0.483467	GT8	GT	Glycosyl Transferases
	G6F53_004461	456.173	1.10217	0.140353	0.78969	GT8	GT	Glycosyl Transferases
	G6F53_002539	155.494	0.9742	-0.0377104	0.979777	GT8	GT	Glycosyl Transferases
	G6F53_007429	3552.26	1.11448	0.156372	0.990905	GT8	GT	Glycosyl Transferases
	G6F53_001575	632.05	1.07088	0.0987952	1	GT8	GT	Glycosyl Transferases
PLs	G6F53_003760	172.424	0.494042	-1.01729	0.18613	PL14_3	PL	Polysaccharide Lyases
	G6F53_009105	167.454	0.948982	-0.0755467	0.703545	PL14_3	PL	Polysaccharide Lyases
	G6F53_005733	41.078	1.29714	0.375332	0.802927	PL14_3	PL	Polysaccharide Lyases
	G6F53_007024	2326.04	1.37121	0.455454	0.727314	PL14_5	PL	Polysaccharide Lyases
	G6F53_004651	1282.38	1.18773	0.248205	0.84575	PL14_5	PL	Polysaccharide Lyases
	G6F53_001288	16.2406	1.60198	0.679858	0.560505	PL8	PL	Polysaccharide Lyases

## Sheet: pH 8 vs. pH 7
Differentially Expressed Genes CAZy Enzyme Genes pH8 vs. pH7
families	id	baseMean	foldChange(pH8/pH7)	log2FoldChange	pval	Family	Class	Class_definition
AAs	G6F53_007494	19.1378	0.323346	-1.62885	0.0694827	AA1	AA	Auxiliary Activities
	G6F53_002091	6.47257	1.76917	0.823072	0.417268	AA1	AA	Auxiliary Activities
	G6F53_000791	7.82301	0.0891093	-3.48828	0.0165243	AA1_2	AA	Auxiliary Activities
	G6F53_004795	6.31031	0.469724	-1.09012	0.339764	AA1_2	AA	Auxiliary Activities
	G6F53_002772	2083.21	0.998128	-0.00270257	0.766023	AA1_3	AA	Auxiliary Activities
	G6F53_003727	27.2209	0.976051	-0.0349716	0.826269	AA1_3	AA	Auxiliary Activities
	G6F53_006601	101.562	2.39609	1.26068	0.09648	AA12	AA	Auxiliary Activities
	G6F53_010484	21.5369	2.10187	1.07167	0.117232	AA12	AA	Auxiliary Activities
	G6F53_011871	400.739	2.59488	1.37567	0.0468551	AA2	AA	Auxiliary Activities
	G6F53_000296	361.978	0.631641	-0.662824	0.285801	AA2	AA	Auxiliary Activities
	G6F53_011317	798.224	0.939678	-0.0897616	0.761479	AA2	AA	Auxiliary Activities
	G6F53_007703	292.471	0.552879	-0.854964	0.0904703	AA3	AA	Auxiliary Activities
	G6F53_004174	18.4713	1.60602	0.683494	0.442569	AA3	AA	Auxiliary Activities
	G6F53_003166	2673.83	0.966328	-0.0494158	0.97147	AA3	AA	Auxiliary Activities
	G6F53_000220	2102.7	1.04284	0.0605131	0.984056	AA3	AA	Auxiliary Activities
	G6F53_004326	220.773	0.803921	-0.314875	0.55421	AA3_2	AA	Auxiliary Activities
	G6F53_002931	428.127	0.82988	-0.269025	0.569198	AA4	AA	Auxiliary Activities
	G6F53_004901	134.187	0.971961	-0.0410301	0.732155	AA4	AA	Auxiliary Activities
	G6F53_010930	353.023	1.15747	0.210975	0.754886	AA4	AA	Auxiliary Activities
	G6F53_004479	192236	1.46307	0.548999	0.164351	AA5_1	AA	Auxiliary Activities
	G6F53_010318	267.734	0.740278	-0.433861	0.397005	AA5_1	AA	Auxiliary Activities
	G6F53_001057	533.994	2.72846	1.44809	0.043875	AA6	AA	Auxiliary Activities
	G6F53_001056	220.701	0.726743	-0.460483	0.382107	AA6	AA	Auxiliary Activities
	G6F53_007002	13897.1	1.36033	0.443957	0.441921	AA6	AA	Auxiliary Activities
	G6F53_007001	545.141	1.0413	0.0583836	0.906648	AA6	AA	Auxiliary Activities
	G6F53_001153	4.48392	0.933292	-0.0995989	0.942782	AA6	AA	Auxiliary Activities
	G6F53_003587	376.063	0.629935	-0.666725	0.303657	AA7	AA	Auxiliary Activities
CBMs	G6F53_012569	156.173	2.00827	1.00595	0.0895847	CBM1	CBM	Carbohydrate-Binding Modules
	G6F53_013247	8.31289	0.347462	-1.52507	0.497885	CBM1	CBM	Carbohydrate-Binding Modules
	G6F53_005968	57627.3	1.55177	0.633913	0.320304	CBM12	CBM	Carbohydrate-Binding Modules
	G6F53_003685	31638.2	1.2987	0.377066	0.386403	CBM12	CBM	Carbohydrate-Binding Modules
	G6F53_005883	4821.66	1.76545	0.820036	0.100265	CBM13	CBM	Carbohydrate-Binding Modules
	G6F53_002879	221.331	1.7754	0.828148	0.217918	CBM13	CBM	Carbohydrate-Binding Modules
	G6F53_004257	115.867	1.67615	0.745153	0.277076	CBM13	CBM	Carbohydrate-Binding Modules
	G6F53_008778	2629.11	1.8148	0.859812	0.28555	CBM13	CBM	Carbohydrate-Binding Modules
	G6F53_011724	22571.9	1.32501	0.406006	0.455901	CBM13	CBM	Carbohydrate-Binding Modules
	G6F53_003388	3928.91	1.34989	0.432838	0.474082	CBM13	CBM	Carbohydrate-Binding Modules
	G6F53_005062	232.586	1.33548	0.41736	0.535226	CBM13	CBM	Carbohydrate-Binding Modules
	G6F53_013591	4921.87	0.801036	-0.320061	0.582192	CBM13	CBM	Carbohydrate-Binding Modules
	G6F53_010503	622.98	1.14492	0.195241	0.594192	CBM13	CBM	Carbohydrate-Binding Modules
	G6F53_008518	1.3126	0.428832	-1.22151	0.843877	CBM13	CBM	Carbohydrate-Binding Modules
	G6F53_000481	1481.7	0.971697	-0.0414214	0.936611	CBM13	CBM	Carbohydrate-Binding Modules
	G6F53_011670	2323.16	1.81811	0.86244	0.0930258	CBM21	CBM	Carbohydrate-Binding Modules
	G6F53_010794	2978.69	1.60555	0.683064	0.154193	CBM21	CBM	Carbohydrate-Binding Modules
	G6F53_000558	160.074	1.63221	0.706828	0.193961	CBM21	CBM	Carbohydrate-Binding Modules
	G6F53_001049	570.647	1.29639	0.374498	0.287614	CBM21	CBM	Carbohydrate-Binding Modules
	G6F53_004862	1759.59	1.3464	0.429112	0.339327	CBM21	CBM	Carbohydrate-Binding Modules
	G6F53_007463	76.2364	0.712245	-0.489554	0.616632	CBM21	CBM	Carbohydrate-Binding Modules
	G6F53_008500	1638.07	0.877111	-0.189168	0.645205	CBM21	CBM	Carbohydrate-Binding Modules
	G6F53_002504	241.736	0.862827	-0.212858	0.649388	CBM32	CBM	Carbohydrate-Binding Modules
	G6F53_006190	399.389	0.879903	-0.184584	0.767883	CBM32	CBM	Carbohydrate-Binding Modules
	G6F53_008878	190.992	1.15605	0.209205	0.541892	CBM48	CBM	Carbohydrate-Binding Modules
	G6F53_003216	913.782	0.783896	-0.351266	0.714872	CBM48	CBM	Carbohydrate-Binding Modules
	G6F53_001438	3291.53	0.858986	-0.219294	0.799613	CBM48	CBM	Carbohydrate-Binding Modules
	G6F53_011213	680.768	0.601844	-0.73254	0.311257	CBM50	CBM	Carbohydrate-Binding Modules
	G6F53_001932	6129.81	1.44267	0.528737	0.322694	CBM50	CBM	Carbohydrate-Binding Modules
	G6F53_002914	1577.95	0.638633	-0.646941	0.340266	CBM50	CBM	Carbohydrate-Binding Modules
	G6F53_005689	45497.8	1.22281	0.290196	0.478335	CBM50	CBM	Carbohydrate-Binding Modules
	G6F53_013185	10133.4	1.20736	0.271853	0.511512	CBM50	CBM	Carbohydrate-Binding Modules
	G6F53_000065	15196.6	1.10615	0.14555	0.645165	CBM50	CBM	Carbohydrate-Binding Modules
	G6F53_002580	173.937	0.638035	-0.648293	0.692491	CBM50	CBM	Carbohydrate-Binding Modules
	G6F53_011620	5685	1.06593	0.0921184	0.694203	CBM50	CBM	Carbohydrate-Binding Modules
	G6F53_007331	2072.36	0.759787	-0.396333	0.80155	CBM50	CBM	Carbohydrate-Binding Modules
	G6F53_005995	2002.75	0.963589	-0.0535108	0.999574	CBM50	CBM	Carbohydrate-Binding Modules
CEs	G6F53_010344	809.528	0.600246	-0.736374	0.145546	CE1	CE	Carbohydrate Esterases
	G6F53_001331	34.0555	0.466603	-1.09973	0.19473	CE1	CE	Carbohydrate Esterases
	G6F53_004391	1159.63	1.57965	0.659602	0.220961	CE1	CE	Carbohydrate Esterases
	G6F53_010136	162.624	0.663211	-0.592461	0.255848	CE1	CE	Carbohydrate Esterases
	G6F53_011471	1495.68	1.45247	0.538511	0.363243	CE1	CE	Carbohydrate Esterases
	G6F53_010493	143.336	0.771363	-0.374519	0.526377	CE1	CE	Carbohydrate Esterases
	G6F53_011442	89.0934	0.776041	-0.365794	0.54748	CE1	CE	Carbohydrate Esterases
	G6F53_005999	14.4297	0.343164	-1.54303	0.555864	CE1	CE	Carbohydrate Esterases
	G6F53_012020	533.708	1.16112	0.215521	0.667304	CE1	CE	Carbohydrate Esterases
	G6F53_003974	944.36	0.875658	-0.19156	0.672098	CE1	CE	Carbohydrate Esterases
	G6F53_004835	355.351	1.12435	0.169092	0.757585	CE1	CE	Carbohydrate Esterases
	G6F53_011105	7.63108	0.892733	-0.163699	0.808938	CE1	CE	Carbohydrate Esterases
	G6F53_005622	1420.46	0.992563	-0.01077	0.992982	CE1	CE	Carbohydrate Esterases
	G6F53_011522	13.9555	0.160841	-2.63629	0.112966	CE10	CE	Carbohydrate Esterases
	G6F53_007505	551.243	1.47513	0.56084	0.236189	CE10	CE	Carbohydrate Esterases
	G6F53_005946	1441.37	0.614045	-0.703584	0.24058	CE10	CE	Carbohydrate Esterases
	G6F53_001432	380.311	0.682433	-0.55124	0.276174	CE10	CE	Carbohydrate Esterases
	G6F53_008011	67.4416	0.578306	-0.790095	0.276774	CE10	CE	Carbohydrate Esterases
	G6F53_005698	4.19948	0.38356	-1.38248	0.30534	CE10	CE	Carbohydrate Esterases
	G6F53_006872	126.331	0.674577	-0.567945	0.317989	CE10	CE	Carbohydrate Esterases
	G6F53_005091	27662.5	1.3223	0.403049	0.344854	CE10	CE	Carbohydrate Esterases
	G6F53_011224	28.3506	0.636539	-0.651678	0.369217	CE10	CE	Carbohydrate Esterases
	G6F53_012257	456.63	0.592608	-0.754851	0.400594	CE10	CE	Carbohydrate Esterases
	G6F53_001957	299.945	1.28041	0.356601	0.427379	CE10	CE	Carbohydrate Esterases
	G6F53_005418	424.159	0.695146	-0.524612	0.473028	CE10	CE	Carbohydrate Esterases
	G6F53_009127	143.672	0.804284	-0.314222	0.567584	CE10	CE	Carbohydrate Esterases
	G6F53_011297	208.384	1.20521	0.269281	0.570146	CE10	CE	Carbohydrate Esterases
	G6F53_010792	521.731	0.862184	-0.213932	0.577425	CE10	CE	Carbohydrate Esterases
	G6F53_011164	799.713	0.876726	-0.189802	0.658077	CE10	CE	Carbohydrate Esterases
	G6F53_002722	1867.87	1.07241	0.100854	0.666794	CE10	CE	Carbohydrate Esterases
	G6F53_006156	465.435	0.906061	-0.14232	0.70678	CE10	CE	Carbohydrate Esterases
	G6F53_000449	354.031	0.914538	-0.128885	0.751452	CE10	CE	Carbohydrate Esterases
	G6F53_013025	1622.22	1.16723	0.223085	0.772177	CE10	CE	Carbohydrate Esterases
	G6F53_013640	597.754	1.1347	0.182305	0.813496	CE10	CE	Carbohydrate Esterases
	G6F53_004853	376.694	0.931135	-0.102937	0.822653	CE10	CE	Carbohydrate Esterases
	G6F53_001133	298.763	1.07468	0.103903	0.883418	CE10	CE	Carbohydrate Esterases
	G6F53_012676	0.967332	0.789298	-0.341358	0.895488	CE10	CE	Carbohydrate Esterases
	G6F53_006690	436.401	1.03511	0.049786	0.897718	CE10	CE	Carbohydrate Esterases
	G6F53_000774	352.138	0.963842	-0.0531313	0.913229	CE10	CE	Carbohydrate Esterases
	G6F53_011039	118.929	0.968644	-0.0459623	0.957744	CE10	CE	Carbohydrate Esterases
	G6F53_000652	245.863	0.838987	-0.253279	0.612045	CE12	CE	Carbohydrate Esterases
	G6F53_002721	291.549	0.620617	-0.688224	0.207611	CE14	CE	Carbohydrate Esterases
	G6F53_005152	19637.5	1.21924	0.285981	0.396603	CE16	CE	Carbohydrate Esterases
	G6F53_001455	708.441	1.01647	0.0235705	0.732179	CE16	CE	Carbohydrate Esterases
	G6F53_000846	17.2223	0.922604	-0.116216	0.829723	CE16	CE	Carbohydrate Esterases
	G6F53_008157	4.37254	1.49241	0.577644	0.853129	CE16	CE	Carbohydrate Esterases
	G6F53_007201	138.572	0.971128	-0.042266	0.988857	CE16	CE	Carbohydrate Esterases
	G6F53_005017	820.252	1.32744	0.408644	0.417759	CE2	CE	Carbohydrate Esterases
	G6F53_001198	5.86753	5.19072	2.37594	0.11714	CE4	CE	Carbohydrate Esterases
	G6F53_009344	11.3975	2.39062	1.25738	0.165967	CE4	CE	Carbohydrate Esterases
	G6F53_005367	25209.7	0.521105	-0.940353	0.188621	CE4	CE	Carbohydrate Esterases
	G6F53_009276	90.2022	1.68449	0.752315	0.239736	CE4	CE	Carbohydrate Esterases
	G6F53_003305	113.43	1.944	0.959031	0.244135	CE4	CE	Carbohydrate Esterases
	G6F53_004570	3246.46	1.45661	0.542619	0.254574	CE4	CE	Carbohydrate Esterases
	G6F53_007813	13389	1.43989	0.525963	0.260151	CE4	CE	Carbohydrate Esterases
	G6F53_001199	6368.78	1.62505	0.700483	0.261781	CE4	CE	Carbohydrate Esterases
	G6F53_000280	213130	1.31849	0.398891	0.279315	CE4	CE	Carbohydrate Esterases
	G6F53_008750	84.1998	1.93469	0.952104	0.309964	CE4	CE	Carbohydrate Esterases
	G6F53_005030	1932.01	0.740317	-0.433785	0.412006	CE4	CE	Carbohydrate Esterases
	G6F53_006772	84700.6	1.17457	0.232136	0.509097	CE4	CE	Carbohydrate Esterases
	G6F53_003022	496.73	0.792609	-0.335319	0.530307	CE4	CE	Carbohydrate Esterases
	G6F53_010689	34.8909	1.42286	0.508794	0.533072	CE4	CE	Carbohydrate Esterases
	G6F53_004506	17.8398	1.64574	0.718733	0.540599	CE4	CE	Carbohydrate Esterases
	G6F53_000108	9142.31	1.22609	0.294062	0.542345	CE4	CE	Carbohydrate Esterases
	G6F53_008192	234.408	1.27023	0.345088	0.54531	CE4	CE	Carbohydrate Esterases
	G6F53_003958	1998.82	1.30525	0.384325	0.578615	CE4	CE	Carbohydrate Esterases
	G6F53_005776	4.87689	0.489094	-1.03181	0.597583	CE4	CE	Carbohydrate Esterases
	G6F53_008057	6183.59	0.712364	-0.489314	0.626783	CE4	CE	Carbohydrate Esterases
	G6F53_012637	2.91223	0.436788	-1.19499	0.688112	CE4	CE	Carbohydrate Esterases
	G6F53_007647	8876.49	1.09506	0.131008	0.717957	CE4	CE	Carbohydrate Esterases
	G6F53_013272	3.48495	0.55279	-0.855197	0.728346	CE4	CE	Carbohydrate Esterases
	G6F53_008083	1700.12	1.09184	0.126759	0.743563	CE4	CE	Carbohydrate Esterases
	G6F53_001917	155.894	1.10419	0.142989	0.776314	CE4	CE	Carbohydrate Esterases
	G6F53_009853	60.3176	1.08771	0.121298	0.786043	CE4	CE	Carbohydrate Esterases
	G6F53_005874	2435.39	0.911581	-0.133557	0.887209	CE4	CE	Carbohydrate Esterases
	G6F53_002239	462.311	0.818176	-0.289517	0.90992	CE4	CE	Carbohydrate Esterases
	G6F53_000821	1137.63	1.03033	0.0431083	0.917537	CE4	CE	Carbohydrate Esterases
	G6F53_012465	4030.15	0.913376	-0.13072	0.924085	CE4	CE	Carbohydrate Esterases
	G6F53_010400	0.660846	1.8225	0.865921	0.954239	CE4	CE	Carbohydrate Esterases
	G6F53_007473	10.3911	1.04687	0.0660813	0.954267	CE4	CE	Carbohydrate Esterases
	G6F53_000202	6496.28	0.880947	-0.182873	0.965408	CE4	CE	Carbohydrate Esterases
	G6F53_000518	2840.69	0.954629	-0.0669884	1	CE4	CE	Carbohydrate Esterases
	G6F53_006865	0.604675	1.42483	0.510786	1	CE4	CE	Carbohydrate Esterases
	G6F53_007366	42.4496	0.744228	-0.426183	0.781553	CE5	CE	Carbohydrate Esterases
	G6F53_011868	301.64	0.983472	-0.0240442	0.961455	CE6	CE	Carbohydrate Esterases
	G6F53_001952	3.06984	0.062505	-3.99988	0.0761303	CE8	CE	Carbohydrate Esterases
	G6F53_001590	2.84549	0.533134	-0.90743	0.572731	CE8	CE	Carbohydrate Esterases
	G6F53_004476	1.9907	1.1256	0.170689	0.766426	CE8	CE	Carbohydrate Esterases
	G6F53_001747	48.9921	0.823436	-0.280272	0.861293	CE8	CE	Carbohydrate Esterases
	G6F53_007854	4741.29	2.16763	1.11612	0.017319	CE9	CE	Carbohydrate Esterases
GHs	G6F53_000303	1514.02	1.56177	0.643184	0.198455	GH109	GH	Glycoside Hydrolases
	G6F53_007698	1008.29	0.705811	-0.502645	0.401416	GH109	GH	Glycoside Hydrolases
	G6F53_005218	1031.78	1.11989	0.163355	0.950628	GH109	GH	Glycoside Hydrolases
	G6F53_009358	1277.54	0.454455	-1.13779	0.263736	GH125	GH	Glycoside Hydrolases
	G6F53_000019	394.531	0.74346	-0.427674	0.372397	GH125	GH	Glycoside Hydrolases
	G6F53_001143	78.3266	1.01275	0.0182778	0.917545	GH13_1	GH	Glycoside Hydrolases
	G6F53_009106	7098.93	1.32643	0.407545	0.448944	GH13_25	GH	Glycoside Hydrolases
	G6F53_009867	1149.49	0.691581	-0.532029	0.407705	GH13_8	GH	Glycoside Hydrolases
	G6F53_004536	1305.03	0.788176	-0.34341	0.625939	GH13_8	GH	Glycoside Hydrolases
	G6F53_003210	16.5919	0.0498541	-4.32614	0.234491	GH134	GH	Glycoside Hydrolases
	G6F53_006384	4.24375	0.36871	-1.43944	0.534857	GH134	GH	Glycoside Hydrolases
	G6F53_004976	1511.81	1.18595	0.246049	0.591575	GH134	GH	Glycoside Hydrolases
	G6F53_009694	4.47361	1.68189	0.750081	0.599041	GH134	GH	Glycoside Hydrolases
	G6F53_002508	15.5625	1.17169	0.22859	0.79464	GH134	GH	Glycoside Hydrolases
	G6F53_004792	5.33653	1.13465	0.182247	0.886261	GH134	GH	Glycoside Hydrolases
	G6F53_006259	1.59184	0.6725	-0.572394	0.985153	GH134	GH	Glycoside Hydrolases
	G6F53_000762	880.421	2.65881	1.41078	0.0132965	GH15	GH	Glycoside Hydrolases
	G6F53_007328	114.427	0.58306	-0.778285	0.173242	GH15	GH	Glycoside Hydrolases
	G6F53_004128	74.7271	0.398677	-1.32671	0.314012	GH15	GH	Glycoside Hydrolases
	G6F53_006403	3137.06	0.90639	-0.141797	0.62429	GH15	GH	Glycoside Hydrolases
	G6F53_001245	433.844	1.13475	0.182375	0.83157	GH15	GH	Glycoside Hydrolases
	G6F53_000245	355.389	1.03441	0.0488111	0.8579	GH15	GH	Glycoside Hydrolases
	G6F53_002837	24907.8	1.07004	0.0976601	0.922004	GH15	GH	Glycoside Hydrolases
	G6F53_005393	11863.9	0.216698	-2.20625	0.302534	GH16	GH	Glycoside Hydrolases
	G6F53_006072	9.47174	0.217837	-2.19868	0.324911	GH16	GH	Glycoside Hydrolases
	G6F53_009798	22.7388	1.13614	0.184135	0.615126	GH16	GH	Glycoside Hydrolases
	G6F53_009374	8.0935	1.55283	0.634898	0.729099	GH16	GH	Glycoside Hydrolases
	G6F53_006740	547.958	0.943636	-0.0836971	0.829543	GH16	GH	Glycoside Hydrolases
	G6F53_007241	0.848166	0.700628	-0.51328	0.987108	GH16	GH	Glycoside Hydrolases
	G6F53_000178	92.6969	0.633947	-0.657566	0.289786	GH17	GH	Glycoside Hydrolases
	G6F53_007725	104.976	0.744356	-0.425935	0.385327	GH17	GH	Glycoside Hydrolases
	G6F53_009026	106.983	2.50436	1.32444	0.0966163	GH18	GH	Glycoside Hydrolases
	G6F53_001950	57.7209	0.188484	-2.40748	0.143438	GH18	GH	Glycoside Hydrolases
	G6F53_009592	1072.24	2.2202	1.15069	0.194118	GH18	GH	Glycoside Hydrolases
	G6F53_010580	147.476	1.71182	0.775532	0.211516	GH18	GH	Glycoside Hydrolases
	G6F53_005286	533.396	0.431651	-1.21206	0.28895	GH18	GH	Glycoside Hydrolases
	G6F53_010336	1337.35	1.32076	0.401364	0.500837	GH18	GH	Glycoside Hydrolases
	G6F53_004201	13.1443	0.685441	-0.544896	0.522961	GH18	GH	Glycoside Hydrolases
	G6F53_012905	759.781	1.18435	0.244098	0.533387	GH18	GH	Glycoside Hydrolases
	G6F53_007823	116.822	1.1459	0.196487	0.597904	GH18	GH	Glycoside Hydrolases
	G6F53_002698	4.98314	0.78286	-0.353174	0.771491	GH18	GH	Glycoside Hydrolases
	G6F53_006982	0.976185	3.19308	1.67495	0.778339	GH18	GH	Glycoside Hydrolases
	G6F53_005700	1481.69	1.08716	0.120564	0.890356	GH18	GH	Glycoside Hydrolases
	G6F53_010151	13996.7	0.977847	-0.0323189	0.958995	GH18	GH	Glycoside Hydrolases
	G6F53_011422	25.1362	1.10001	0.137518	0.960537	GH18	GH	Glycoside Hydrolases
	G6F53_004769	65.4206	1.08788	0.121513	1	GH18	GH	Glycoside Hydrolases
	G6F53_001112	8.27299	0.370385	-1.4329	0.21134	GH20	GH	Glycoside Hydrolases
	G6F53_010409	70.344	0.663581	-0.591656	0.35742	GH20	GH	Glycoside Hydrolases
	G6F53_007282	1749.69	1.25758	0.330648	0.401679	GH20	GH	Glycoside Hydrolases
	G6F53_002507	5.86225	0.115568	-3.11319	0.0605978	GH28	GH	Glycoside Hydrolases
	G6F53_012395	38.87	0.186964	-2.41917	0.0924049	GH28	GH	Glycoside Hydrolases
	G6F53_008818	26.7475	1.68349	0.751456	0.316397	GH28	GH	Glycoside Hydrolases
	G6F53_004575	17.2579	0.599042	-0.73927	0.368831	GH28	GH	Glycoside Hydrolases
	G6F53_002218	6.08449	0.412384	-1.27794	0.384477	GH28	GH	Glycoside Hydrolases
	G6F53_011563	6.39761	0.657383	-0.605193	0.63763	GH28	GH	Glycoside Hydrolases
	G6F53_010838	2.56467	0.527188	-0.92361	0.648272	GH28	GH	Glycoside Hydrolases
	G6F53_000300	663.467	0.934778	-0.0973038	0.826328	GH28	GH	Glycoside Hydrolases
	G6F53_001858	7.7542	1.32798	0.409238	0.852642	GH28	GH	Glycoside Hydrolases
	G6F53_006045	1.04438	0.528673	-0.919554	0.882556	GH28	GH	Glycoside Hydrolases
	G6F53_005209	1197.53	0.948588	-0.0761472	0.903245	GH28	GH	Glycoside Hydrolases
	G6F53_009945	0.522851	0.527648	-0.922352	1	GH28	GH	Glycoside Hydrolases
	G6F53_006133	21.7059	0.480854	-1.05633	0.187796	GH3	GH	Glycoside Hydrolases
	G6F53_012092	789.965	5.59234	2.48345	0.281382	GH3	GH	Glycoside Hydrolases
	G6F53_011872	840.796	0.855983	-0.224346	0.55207	GH3	GH	Glycoside Hydrolases
	G6F53_008617	2.94387	0.553014	-0.854612	0.645361	GH3	GH	Glycoside Hydrolases
	G6F53_009521	1.05506	0.507761	-0.977778	0.880836	GH3	GH	Glycoside Hydrolases
	G6F53_006988	2966.56	1.34182	0.424192	0.249759	GH31	GH	Glycoside Hydrolases
	G6F53_008470	902.29	0.768804	-0.379313	0.374505	GH31	GH	Glycoside Hydrolases
	G6F53_008193	168.054	1.33642	0.418371	0.468461	GH31	GH	Glycoside Hydrolases
	G6F53_003271	1053	1.21031	0.275377	0.59134	GH31	GH	Glycoside Hydrolases
	G6F53_008303	1201.46	0.975283	-0.0361067	0.873441	GH31	GH	Glycoside Hydrolases
	G6F53_003631	3873.61	1.16898	0.225253	0.762174	GH35	GH	Glycoside Hydrolases
	G6F53_009064	2359.7	1.48532	0.570772	0.196259	GH36	GH	Glycoside Hydrolases
	G6F53_002669	100409	0.955796	-0.0652251	0.847217	GH36	GH	Glycoside Hydrolases
	G6F53_010239	1749.91	1.73972	0.798858	0.127539	GH37	GH	Glycoside Hydrolases
	G6F53_005580	3354.55	1.54094	0.623811	0.332155	GH37	GH	Glycoside Hydrolases
	G6F53_002677	975.327	2.35128	1.23345	0.386633	GH37	GH	Glycoside Hydrolases
	G6F53_011671	19387.4	1.29002	0.367398	0.500044	GH37	GH	Glycoside Hydrolases
	G6F53_007837	1.48106	0.761082	-0.393876	0.912313	GH37	GH	Glycoside Hydrolases
	G6F53_009445	38.7992	0.450174	-1.15144	0.19646	GH38	GH	Glycoside Hydrolases
	G6F53_003761	1846.74	1.2575	0.330564	0.651583	GH38	GH	Glycoside Hydrolases
	G6F53_000087	1580.17	0.920766	-0.119093	0.768327	GH43_25	GH	Glycoside Hydrolases
	G6F53_006717	5.90455	0.39572	-1.33745	0.35682	GH43_5	GH	Glycoside Hydrolases
	G6F53_003543	36.1629	0.274892	-1.86306	0.0103991	GH45	GH	Glycoside Hydrolases
	G6F53_007398	8.35729	4.22162	2.0778	0.074926	GH45	GH	Glycoside Hydrolases
	G6F53_013760	228.821	1.4317	0.517728	0.321217	GH45	GH	Glycoside Hydrolases
	G6F53_005468	0.299399	1.40126	0.48672	1	GH45	GH	Glycoside Hydrolases
	G6F53_008827	296.244	0.953983	-0.0679639	0.903571	GH46	GH	Glycoside Hydrolases
	G6F53_008581	783.611	1.75545	0.811844	0.314212	GH47	GH	Glycoside Hydrolases
	G6F53_009002	36.8096	0.673224	-0.570843	0.395078	GH47	GH	Glycoside Hydrolases
	G6F53_006523	140.576	0.404643	-1.30528	0.409164	GH47	GH	Glycoside Hydrolases
	G6F53_003377	248.096	1.34498	0.427581	0.484292	GH47	GH	Glycoside Hydrolases
	G6F53_007010	41.0873	1.02647	0.0376936	0.697306	GH47	GH	Glycoside Hydrolases
	G6F53_000397	146.595	0.932182	-0.101317	0.745065	GH47	GH	Glycoside Hydrolases
	G6F53_006518	264.653	0.953104	-0.0692949	0.873224	GH47	GH	Glycoside Hydrolases
	G6F53_001348	311.883	1.01485	0.0212733	0.905234	GH47	GH	Glycoside Hydrolases
	G6F53_012067	273.547	0.969332	-0.0449376	0.905825	GH47	GH	Glycoside Hydrolases
	G6F53_007131	0.504965	0.556743	-0.844916	0.950155	GH47	GH	Glycoside Hydrolases
	G6F53_008730	168.947	1.04938	0.0695366	1	GH47	GH	Glycoside Hydrolases
	G6F53_004408	1542.87	1.10348	0.142057	0.649718	GH5_12	GH	Glycoside Hydrolases
	G6F53_009934	904.438	0.893378	-0.162658	0.721632	GH5_12	GH	Glycoside Hydrolases
	G6F53_010430	607.058	2.80035	1.48561	0.00401277	GH5_7	GH	Glycoside Hydrolases
	G6F53_006567	421.282	0.675256	-0.566494	0.438116	GH5_9	GH	Glycoside Hydrolases
	G6F53_005406	2.19126	0.383409	-1.38304	0.552852	GH5_9	GH	Glycoside Hydrolases
	G6F53_012546	5.55448	1.07903	0.109735	0.953569	GH5_9	GH	Glycoside Hydrolases
	G6F53_002154	2312.3	0.950013	-0.0739803	1	GH5_9	GH	Glycoside Hydrolases
	G6F53_012455	148.449	0.689899	-0.535543	0.332624	GH63	GH	Glycoside Hydrolases
	G6F53_005663	1.5176	13.0357	3.70439	0.292141	GH72	GH	Glycoside Hydrolases
	G6F53_005300	4.61544	1.03	0.0426412	0.988234	GH72	GH	Glycoside Hydrolases
	G6F53_003781	1159.97	0.949312	-0.0750459	0.71015	GH74	GH	Glycoside Hydrolases
	G6F53_002984	1260.08	1.2371	0.306962	0.539278	GH8	GH	Glycoside Hydrolases
	G6F53_005708	0.33804	1.71117	0.774981	1	GH81	GH	Glycoside Hydrolases
	G6F53_011187	1.01005	1.15698	0.21036	0.923356	GH85	GH	Glycoside Hydrolases
	G6F53_000002	3805.2	1.45316	0.539198	0.19207	GH9	GH	Glycoside Hydrolases
	G6F53_000505	424.185	1.70347	0.768473	0.209035	GH9	GH	Glycoside Hydrolases
	G6F53_003327	12565.6	1.23773	0.307693	0.329553	GH9	GH	Glycoside Hydrolases
	G6F53_002064	250.348	1.0171	0.0244638	0.919838	GH9	GH	Glycoside Hydrolases
GTs	G6F53_003129	1197.28	1.63357	0.70803	0.155422	GT1	GT	Glycosyl Transferases
	G6F53_005802	5.53312	3.45609	1.78914	0.199447	GT1	GT	Glycosyl Transferases
	G6F53_012760	1116	0.704483	-0.505364	0.234479	GT1	GT	Glycosyl Transferases
	G6F53_001986	322.788	0.238339	-2.06891	0.240107	GT1	GT	Glycosyl Transferases
	G6F53_012591	130.068	0.634942	-0.655304	0.374361	GT1	GT	Glycosyl Transferases
	G6F53_000885	26.951	1.2792	0.355246	0.606972	GT1	GT	Glycosyl Transferases
	G6F53_007706	732.437	1.10294	0.141355	0.815142	GT1	GT	Glycosyl Transferases
	G6F53_011524	869.8	1.2834	0.359967	0.499105	GT10	GT	Glycosyl Transferases
	G6F53_010460	4522.72	2.142	1.09896	0.0184469	GT15	GT	Glycosyl Transferases
	G6F53_004751	2474.28	2.30451	1.20446	0.0931975	GT15	GT	Glycosyl Transferases
	G6F53_012389	111.196	1.51759	0.601779	0.22881	GT15	GT	Glycosyl Transferases
	G6F53_002015	2.9732	0.222823	-2.16603	0.299155	GT15	GT	Glycosyl Transferases
	G6F53_006040	103.713	1.49685	0.581933	0.359051	GT15	GT	Glycosyl Transferases
	G6F53_004608	4921.22	1.3419	0.424275	0.367238	GT15	GT	Glycosyl Transferases
	G6F53_011022	122.434	0.714368	-0.48526	0.390857	GT15	GT	Glycosyl Transferases
	G6F53_008511	289.418	1.25688	0.329846	0.511379	GT15	GT	Glycosyl Transferases
	G6F53_010612	679.856	1.14463	0.194885	0.534394	GT15	GT	Glycosyl Transferases
	G6F53_009774	799.805	1.10868	0.148846	0.757184	GT15	GT	Glycosyl Transferases
	G6F53_010617	373.324	0.881246	-0.182383	0.796138	GT15	GT	Glycosyl Transferases
	G6F53_002383	273.651	0.880459	-0.183673	0.863029	GT15	GT	Glycosyl Transferases
	G6F53_000584	209.219	0.911921	-0.133019	0.89209	GT15	GT	Glycosyl Transferases
	G6F53_006041	0.534835	3.94649	1.98057	0.949998	GT15	GT	Glycosyl Transferases
	G6F53_006560	166.593	0.796295	-0.328625	0.475948	GT17	GT	Glycosyl Transferases
	G6F53_007011	5.70293	0.142341	-2.81257	0.0513708	GT2	GT	Glycosyl Transferases
	G6F53_010198	9397.35	1.93066	0.949092	0.0562216	GT2	GT	Glycosyl Transferases
	G6F53_008053	5218.41	1.70892	0.773083	0.1007	GT2	GT	Glycosyl Transferases
	G6F53_001596	2.88573	0.140414	-2.83224	0.173234	GT2	GT	Glycosyl Transferases
	G6F53_004037	136.767	0.584653	-0.774347	0.179486	GT2	GT	Glycosyl Transferases
	G6F53_011328	7594.08	1.46758	0.553435	0.185278	GT2	GT	Glycosyl Transferases
	G6F53_006486	65.2897	0.380918	-1.39245	0.231325	GT2	GT	Glycosyl Transferases
	G6F53_003157	295.265	0.735978	-0.442265	0.362908	GT2	GT	Glycosyl Transferases
	G6F53_006726	528.268	1.3884	0.473426	0.364442	GT2	GT	Glycosyl Transferases
	G6F53_004218	21.8977	0.487347	-1.03698	0.404911	GT2	GT	Glycosyl Transferases
	G6F53_002510	295.363	1.23441	0.303826	0.442405	GT2	GT	Glycosyl Transferases
	G6F53_010090	2048.24	1.2546	0.327232	0.465215	GT2	GT	Glycosyl Transferases
	G6F53_007493	2458.53	1.15839	0.21212	0.473368	GT2	GT	Glycosyl Transferases
	G6F53_001692	36.1427	1.39748	0.482825	0.516418	GT2	GT	Glycosyl Transferases
	G6F53_002386	4481.48	1.17686	0.234939	0.56786	GT2	GT	Glycosyl Transferases
	G6F53_007457	1.25117	0.162305	-2.62322	0.583344	GT2	GT	Glycosyl Transferases
	G6F53_010928	9015.32	1.04838	0.0681593	0.628681	GT2	GT	Glycosyl Transferases
	G6F53_010139	1.02159	0.214736	-2.21936	0.635331	GT2	GT	Glycosyl Transferases
	G6F53_000467	5130.87	1.04845	0.068264	0.682976	GT2	GT	Glycosyl Transferases
	G6F53_006684	31.9158	0.836699	-0.257219	0.693542	GT2	GT	Glycosyl Transferases
	G6F53_002614	6592.53	1.11675	0.159307	0.700099	GT2	GT	Glycosyl Transferases
	G6F53_004697	22.2809	1.29465	0.372566	0.709875	GT2	GT	Glycosyl Transferases
	G6F53_005796	177.673	1.08883	0.122783	0.764936	GT2	GT	Glycosyl Transferases
	G6F53_007129	2137.18	1.09829	0.135253	0.770578	GT2	GT	Glycosyl Transferases
	G6F53_010238	3229.71	1.06519	0.0911136	0.789326	GT2	GT	Glycosyl Transferases
	G6F53_001603	423.621	0.887731	-0.171805	0.831214	GT2	GT	Glycosyl Transferases
	G6F53_005117	3.96085	0.89037	-0.167522	0.854612	GT2	GT	Glycosyl Transferases
	G6F53_009924	4.8022	1.03594	0.0509403	1	GT2	GT	Glycosyl Transferases
	G6F53_006431	184.209	0.48547	-1.04255	0.0893794	GT20	GT	Glycosyl Transferases
	G6F53_005682	5992.78	1.60478	0.682373	0.172249	GT20	GT	Glycosyl Transferases
	G6F53_006054	242.621	0.605521	-0.72375	0.185284	GT20	GT	Glycosyl Transferases
	G6F53_008649	9640.92	1.41706	0.502901	0.196565	GT20	GT	Glycosyl Transferases
	G6F53_005354	832.14	1.36471	0.448595	0.457207	GT20	GT	Glycosyl Transferases
	G6F53_003256	184.696	1.26071	0.334238	0.495152	GT20	GT	Glycosyl Transferases
	G6F53_007912	4791.22	1.31792	0.398265	0.531889	GT20	GT	Glycosyl Transferases
	G6F53_010235	5993.73	0.927935	-0.107905	0.973977	GT20	GT	Glycosyl Transferases
	G6F53_006728	290.873	1.18115	0.240196	0.67347	GT21	GT	Glycosyl Transferases
	G6F53_004662	210.998	0.616116	-0.698726	0.260282	GT22	GT	Glycosyl Transferases
	G6F53_002037	100.784	0.632938	-0.659865	0.337951	GT22	GT	Glycosyl Transferases
	G6F53_004923	295.006	0.97505	-0.0364519	0.973716	GT22	GT	Glycosyl Transferases
	G6F53_002926	514.782	0.883346	-0.17895	0.623167	GT24	GT	Glycosyl Transferases
	G6F53_000169	1313.83	1.20114	0.2644	0.508213	GT28	GT	Glycosyl Transferases
	G6F53_013435	620.082	0.749165	-0.416644	0.559162	GT28	GT	Glycosyl Transferases
	G6F53_006053	12.2601	0.918037	-0.123376	0.9129	GT28	GT	Glycosyl Transferases
	G6F53_008680	558.7	0.568997	-0.813507	0.503781	GT3	GT	Glycosyl Transferases
	G6F53_006155	4576.48	1.24683	0.318267	0.506979	GT3	GT	Glycosyl Transferases
	G6F53_000479	5857.83	0.839462	-0.252462	0.746312	GT3	GT	Glycosyl Transferases
	G6F53_007267	126.747	0.606725	-0.720885	0.179167	GT31	GT	Glycosyl Transferases
	G6F53_004634	246.441	0.622677	-0.683443	0.201999	GT31	GT	Glycosyl Transferases
	G6F53_009307	194.67	0.582542	-0.779565	0.240784	GT31	GT	Glycosyl Transferases
	G6F53_003952	61.9048	0.761794	-0.392528	0.443167	GT32	GT	Glycosyl Transferases
	G6F53_010970	411.776	1.17712	0.235259	0.552094	GT32	GT	Glycosyl Transferases
	G6F53_010434	995.157	1.09609	0.13237	0.887156	GT32	GT	Glycosyl Transferases
	G6F53_003096	452.469	1.05254	0.0738747	0.975005	GT33	GT	Glycosyl Transferases
	G6F53_000171	1702.98	1.0493	0.0694309	0.800691	GT34	GT	Glycosyl Transferases
	G6F53_000646	904.457	0.969733	-0.0443406	0.884906	GT34	GT	Glycosyl Transferases
	G6F53_008978	4802.14	1.13653	0.184635	0.811535	GT35	GT	Glycosyl Transferases
	G6F53_010012	13799.8	1.07857	0.109126	0.92302	GT35	GT	Glycosyl Transferases
	G6F53_010737	281.623	0.531634	-0.911496	0.098289	GT39	GT	Glycosyl Transferases
	G6F53_009939	1154.93	1.63031	0.705149	0.144254	GT39	GT	Glycosyl Transferases
	G6F53_001380	386.414	0.708031	-0.498115	0.322936	GT39	GT	Glycosyl Transferases
	G6F53_007119	1311.08	1.39799	0.483354	0.357057	GT39	GT	Glycosyl Transferases
	G6F53_006689	101.28	0.486961	-1.03812	0.479979	GT39	GT	Glycosyl Transferases
	G6F53_003704	20.0097	0.978911	-0.0307497	0.850315	GT39	GT	Glycosyl Transferases
	G6F53_009513	11911.8	2.30506	1.2048	0.0529129	GT4	GT	Glycosyl Transferases
	G6F53_009186	168.351	2.03745	1.02676	0.0743803	GT4	GT	Glycosyl Transferases
	G6F53_009303	99.18	0.446394	-1.16361	0.128924	GT4	GT	Glycosyl Transferases
	G6F53_007167	130.098	0.757451	-0.400776	0.434793	GT4	GT	Glycosyl Transferases
	G6F53_001654	261.577	1.19353	0.255229	0.613351	GT4	GT	Glycosyl Transferases
	G6F53_004904	983.26	0.852891	-0.229567	0.676816	GT4	GT	Glycosyl Transferases
	G6F53_004189	166.187	0.395683	-1.33758	0.113775	GT45	GT	Glycosyl Transferases
	G6F53_010629	482.411	0.797341	-0.326731	0.463276	GT47	GT	Glycosyl Transferases
	G6F53_000541	287.019	1.22567	0.293568	0.514826	GT48	GT	Glycosyl Transferases
	G6F53_004906	31.2164	1.19701	0.259431	0.811732	GT48	GT	Glycosyl Transferases
	G6F53_008641	6.77366	1.22944	0.297996	0.908709	GT48	GT	Glycosyl Transferases
	G6F53_012317	171.325	0.437193	-1.19366	0.10237	GT49	GT	Glycosyl Transferases
	G6F53_000523	3013.51	1.69782	0.763683	0.103315	GT49	GT	Glycosyl Transferases
	G6F53_001368	553.386	2.24618	1.16747	0.215106	GT49	GT	Glycosyl Transferases
	G6F53_012995	247.327	0.694778	-0.525376	0.278274	GT49	GT	Glycosyl Transferases
	G6F53_007876	218.128	1.24813	0.319772	0.608923	GT49	GT	Glycosyl Transferases
	G6F53_008226	774.765	1.16396	0.219043	0.624109	GT49	GT	Glycosyl Transferases
	G6F53_001315	2491.59	1.00453	0.00652596	0.800788	GT49	GT	Glycosyl Transferases
	G6F53_002975	580.282	0.935327	-0.096458	0.830873	GT49	GT	Glycosyl Transferases
	G6F53_002661	990.236	0.849816	-0.234778	0.89492	GT49	GT	Glycosyl Transferases
	G6F53_009218	190.289	0.439369	-1.18649	0.0580066	GT5	GT	Glycosyl Transferases
	G6F53_004133	102.593	0.802657	-0.317144	0.488905	GT5	GT	Glycosyl Transferases
	G6F53_009587	102.964	0.78099	-0.356625	0.681762	GT5	GT	Glycosyl Transferases
	G6F53_006962	240.29	0.725545	-0.462864	0.418192	GT50	GT	Glycosyl Transferases
	G6F53_006624	38.0274	0.618415	-0.693352	0.342307	GT57	GT	Glycosyl Transferases
	G6F53_011398	62.0142	0.93448	-0.0977648	0.721948	GT57	GT	Glycosyl Transferases
	G6F53_006896	270.157	0.918907	-0.122009	0.878797	GT58	GT	Glycosyl Transferases
	G6F53_009284	132.916	0.482655	-1.05094	0.0846284	GT62	GT	Glycosyl Transferases
	G6F53_008407	1593.24	1.67417	0.743447	0.131144	GT62	GT	Glycosyl Transferases
	G6F53_007618	553.651	0.89578	-0.158784	0.744093	GT62	GT	Glycosyl Transferases
	G6F53_011390	475.024	1.54365	0.626348	0.237463	GT64	GT	Glycosyl Transferases
	G6F53_009676	2106.76	1.08145	0.112972	0.936708	GT66	GT	Glycosyl Transferases
	G6F53_006218	107.516	1.29252	0.370183	0.431542	GT68	GT	Glycosyl Transferases
	G6F53_008541	226.303	1.12023	0.163798	0.701117	GT68	GT	Glycosyl Transferases
	G6F53_012064	71.2517	0.899241	-0.15322	0.822573	GT68	GT	Glycosyl Transferases
	G6F53_001070	106.052	0.832716	-0.264104	0.876018	GT68	GT	Glycosyl Transferases
	G6F53_011511	870.884	0.843825	-0.244985	0.891421	GT68	GT	Glycosyl Transferases
	G6F53_002754	1423.96	1.00749	0.0107701	0.965098	GT68	GT	Glycosyl Transferases
	G6F53_011028	175.589	1.83779	0.877975	0.112307	GT71	GT	Glycosyl Transferases
	G6F53_003104	1507.43	0.890058	-0.168028	0.684025	GT71	GT	Glycosyl Transferases
	G6F53_002384	617.92	0.958162	-0.0616583	0.880357	GT71	GT	Glycosyl Transferases
	G6F53_001228	115.59	0.651993	-0.617072	0.220916	GT76	GT	Glycosyl Transferases
	G6F53_005186	8.50158	0.344076	-1.5392	0.148756	GT77	GT	Glycosyl Transferases
	G6F53_002993	2259.53	1.44809	0.534151	0.243745	GT77	GT	Glycosyl Transferases
	G6F53_001575	791.489	1.76796	0.822086	0.125725	GT8	GT	Glycosyl Transferases
	G6F53_004461	333.435	0.58231	-0.780142	0.153611	GT8	GT	Glycosyl Transferases
	G6F53_007429	4245.44	1.58957	0.668634	0.209354	GT8	GT	Glycosyl Transferases
	G6F53_002539	119.221	0.759636	-0.39662	0.41617	GT8	GT	Glycosyl Transferases
	G6F53_002818	424.618	0.996628	-0.00487274	0.845895	GT8	GT	Glycosyl Transferases
PLs	G6F53_003760	69.0128	0.37134	-1.42919	0.149297	PL14_3	PL	Polysaccharide Lyases
	G6F53_009105	120.186	0.66859	-0.580805	0.461596	PL14_3	PL	Polysaccharide Lyases
	G6F53_005733	35.7317	0.740974	-0.432505	0.824978	PL14_3	PL	Polysaccharide Lyases
	G6F53_004651	1334.56	1.1763	0.234252	0.513868	PL14_5	PL	Polysaccharide Lyases
	G6F53_007024	2349.89	0.984107	-0.0231124	0.739201	PL14_5	PL	Polysaccharide Lyases
	G6F53_001288	12.0347	0.36889	-1.43874	0.156532	PL8	PL	Polysaccharide Lyases
